# Supplementary material for: Crystal structure and Hirshfeld surface analysis of ethyl 2-amino-4-(4-chloro­phen­yl)-5,6,7,8,9,10-hexa­hydro­cyclo­octa­[b]pyridine-3-carboxyl­ate
Source: Acta Crystallogr E Crystallogr Commun. 2026 Mar 27;82(Pt 4):413–7. doi: 10.1107/S2056989026003087 (PMC13055980; doi:10.1107/S2056989026003087)
Supplement: Supplementary file 1 [file e-82-00413-sup1.cif]

##############################################################################
#                                                                            #
# This CIF contains the data in a paper accepted for publication in          #
# Acta Crystallographica Section E. It conforms to the requirements of       #
# Notes for Authors for Acta Crystallographica Section E, and has been       #
# peer reviewed under the auspices of the IUCr Commission on Journals.       #
#                                                                            #
# Full details of the Crystallographic Information File format               #
# are given in the paper "The Crystallographic Information File (CIF):       #
# a New Standard Archive File for Crystallography" by S. R. Hall, F. H.      #
# Allen and I. D. Brown [Acta Cryst. (1991), A47, 655-685].                  #
#                                                                            #
# The current version of the core CIF dictionary is obtainable from          #
# ftp://ftp.iucr.org/pub/cif_core.dic.                                       #
#                                                                            #
# Software is freely available for graphical display of the structure(s)     #
# in this CIF. For information consult the CIF software page                 #
# http://www.iucr.org/resources/cif/software.                                #
#                                                                            #
# This file may be used for bona fide research purposes within the           #
# scientific community so long as proper attribution is given to the journal # 
# article from which it was obtained.                                        #
#                                                                            #
##############################################################################
data_I
_audit_creation_method     'SHELXL-2019/3'
_chemical_name_systematic
;\
Ethyl 2-amino-4-(4-chlorophenyl)-5,6,7,8,9,10-hexahydrocycloocta[<i>b</i>]\
pyridine-3-carboxylate
;
_chemical_name_common     ?
_chemical_formula_moiety     'C20 H23 Cl N2 O2'
_chemical_formula_sum     'C20 H23 Cl N2 O2'
_chemical_formula_iupac     'C20 H23 Cl N2 O2'
_chemical_formula_weight     358.85
_chemical_melting_point     ?
_space_group_crystal_system     monoclinic
_space_group_name_H-M_alt     'P 21/n'
_space_group_name_Hall     '-P 2yn'
loop_
    _space_group_symop_operation_xyz
    'x, y, z'
    '-x+1/2, y+1/2, -z+1/2'
    '-x, -y, -z'
    'x-1/2, -y-1/2, z-1/2'
_cell_length_a     13.2386(12)
_cell_length_b     7.2770(7)
_cell_length_c     19.7223(18)
_cell_angle_alpha     90
_cell_angle_beta     101.461(3)
_cell_angle_gamma     90
_cell_volume     1862.1(3)
_cell_formula_units_Z     4
_cell_measurement_reflns_used     9916
_cell_measurement_theta_min     2.9911
_cell_measurement_theta_max     26.3352
_cell_measurement_temperature     300(2)
_exptl_crystal_description     block
_exptl_crystal_colour     colourless
_exptl_crystal_size_max     0.258
_exptl_crystal_size_mid     0.119
_exptl_crystal_size_min     0.078
_exptl_crystal_density_diffrn     1.280
_exptl_crystal_density_meas     ?
_exptl_crystal_density_method     ?
_exptl_crystal_F_000     760
_exptl_absorpt_coefficient_mu     0.221
_exptl_absorpt_correction_type     multi-scan
_exptl_absorpt_process_details
;
(SADABS; Krause <i>et al.</i>, 2015)
;
_exptl_absorpt_correction_T_min     0.945
_exptl_absorpt_correction_T_max     0.983
_diffrn_ambient_temperature     300(2)
_diffrn_source     'i-mu-s microfocus source'
_diffrn_radiation_type     MoK\a
_diffrn_radiation_wavelength     0.71073
_diffrn_measurement_device_type     'Bruker APEXII CCD'
_diffrn_measurement_method     '\f and \w scans'
_diffrn_detector_area_resol_mean     ?
_diffrn_reflns_number     34945
_diffrn_reflns_av_R_equivalents     0.0496
_diffrn_reflns_av_unetI/netI     0.0336
_diffrn_reflns_theta_min     2.057
_diffrn_reflns_theta_max     28.368
_diffrn_reflns_theta_full     25.242
_diffrn_measured_fraction_theta_max     0.998
_diffrn_measured_fraction_theta_full     1.000
_diffrn_reflns_limit_h_min     -17
_diffrn_reflns_limit_h_max     17
_diffrn_reflns_limit_k_min     -9
_diffrn_reflns_limit_k_max     9
_diffrn_reflns_limit_l_min     -26
_diffrn_reflns_limit_l_max     26
_refine_special_details     ?
_reflns_number_total     4649
_reflns_number_gt     2682
_reflns_threshold_expression     'I > 2\s(I)'
_refine_ls_structure_factor_coef     Fsqd
_refine_ls_matrix_type     full
_refine_ls_R_factor_all     0.1209
_refine_ls_R_factor_gt     0.0640
_refine_ls_wR_factor_gt     0.1560
_refine_ls_wR_factor_ref     0.2067
_refine_ls_goodness_of_fit_ref     1.059
_refine_ls_restrained_S_all     1.060
_refine_ls_number_reflns     4649
_refine_ls_number_parameters     264
_refine_ls_number_restraints     108
_refine_ls_hydrogen_treatment     constr
_refine_ls_weighting_scheme     calc
_refine_ls_weighting_details
              'w=1/[\s^2^(Fo^2^)+(0.0769P)^2^+1.3578P] where P=(Fo^2^+2Fc^2^)/3'
_atom_sites_solution_hydrogens     geom
_atom_sites_solution_primary     ?
_atom_sites_solution_secondary     ?
_refine_ls_shift/su_max     0.000
_refine_ls_shift/su_mean     0.000
_refine_diff_density_max     0.553
_refine_diff_density_min     -0.272
_refine_ls_extinction_method
;
SHELXL (Sheldrick, 2015b)
;
_refine_ls_extinction_coef     0.0053(14)
_refine_ls_extinction_expression
                                  'Fc^*^=kFc[1+0.001xFc^2^\l^3^/sin(2\q)]^-1/4^'
loop_
    _atom_type_symbol
    _atom_type_description
    _atom_type_scat_dispersion_real
    _atom_type_scat_dispersion_imag
    _atom_type_scat_source
    'C' 'C' 0.0033 0.0016
                         'International Tables Vol C Tables 4.2.6.8 and 6.1.1.4'
    'H' 'H' 0.0000 0.0000
                         'International Tables Vol C Tables 4.2.6.8 and 6.1.1.4'
    'Cl' 'Cl' 0.1484 0.1585
                         'International Tables Vol C Tables 4.2.6.8 and 6.1.1.4'
    'N' 'N' 0.0061 0.0033
                         'International Tables Vol C Tables 4.2.6.8 and 6.1.1.4'
    'O' 'O' 0.0106 0.0060
                         'International Tables Vol C Tables 4.2.6.8 and 6.1.1.4'
_computing_data_collection
;
APEX3 (Bruker, 2017)
;
_computing_cell_refinement
;
SAINT (Bruker, 2017)
;
_computing_data_reduction
;
SAINT (Bruker, 2017)
;
_computing_structure_solution
;
<i>SHELXT</i> (Sheldrick, 2015a)
;
_computing_structure_refinement
;
SHELXL (Sheldrick, 2015b)
;
_computing_molecular_graphics
;
ORTEP-3 for Windows (Farrugia, 2012) and PLATON (Spek, 2020)
;
_computing_publication_material
;
publCIF (Westrip, 2010)
;
loop_
    _atom_site_type_symbol
    _atom_site_label
    _atom_site_fract_x
    _atom_site_fract_y
    _atom_site_fract_z
    _atom_site_U_iso_or_equiv
    _atom_site_adp_type
    _atom_site_calc_flag
    _atom_site_occupancy
    _atom_site_disorder_assembly
    _atom_site_disorder_group
    N N1 0.07369(17) -0.2785(3) 0.52707(12) 0.0531(6) Uani d 1 A 1
    N N2 -0.00533(19) -0.3486(3) 0.41712(13) 0.0654(7) Uani d 1 A 1
    H H2A -0.034366 -0.439014 0.433851 0.078 Uiso calc 1 A 1
    H H2B -0.017722 -0.329464 0.373218 0.078 Uiso calc 1 A 1
    Cl Cl1 0.44196(7) 0.62949(12) 0.41161(5) 0.0778(3) Uani d 1 A 1
    C C1 0.17789(18) 0.0195(3) 0.48544(13) 0.0458(6) Uani d 1 A 1
    C C2 0.19016(19) -0.0236(3) 0.55599(13) 0.0485(6) Uani d 1 A 1
    C C3 0.2612(2) 0.0864(4) 0.61089(15) 0.0604(7) Uani d 1 A 1
    H H3A 0.229762 0.094328 0.651235 0.072 Uiso calc 1 A 1
    H H3B 0.265523 0.210315 0.593602 0.072 Uiso calc 1 A 1
    C C4 0.3700(2) 0.0133(5) 0.63391(17) 0.0750(9) Uani d 1 A 1
    H H4A 0.396761 -0.014633 0.592727 0.090 Uiso calc 1 A 1
    H H4B 0.412006 0.111600 0.657960 0.090 Uiso calc 1 A 1
    C C6 0.3400(3) -0.3296(6) 0.6488(2) 0.0872(11) Uani d 1 A 1
    H H6A 0.388293 -0.428382 0.664182 0.105 Uiso calc 1 A 1
    H H6B 0.332028 -0.320339 0.598970 0.105 Uiso calc 1 A 1
    C C8 0.1485(3) -0.2405(4) 0.64719(15) 0.0675(8) Uani d 1 A 1
    H H8A 0.084039 -0.293594 0.653997 0.081 Uiso calc 1 A 1
    H H8B 0.163888 -0.136091 0.678107 0.081 Uiso calc 1 A 1
    C C7 0.2338(3) -0.3826(5) 0.66593(18) 0.0817(10) Uani d 1 A 1
    H H7A 0.210848 -0.496052 0.641912 0.098 Uiso calc 1 A 1
    H H7B 0.243729 -0.407132 0.715151 0.098 Uiso calc 1 A 1
    C C5 0.3855(3) -0.1551(5) 0.6802(2) 0.0858(11) Uani d 1 A 1
    H H5A 0.458980 -0.173647 0.695896 0.103 Uiso calc 1 A 1
    H H5B 0.356562 -0.129580 0.720655 0.103 Uiso calc 1 A 1
    C C9 0.1357(2) -0.1747(4) 0.57360(14) 0.0499(6) Uani d 1 A 1
    C C10 0.05992(19) -0.2364(4) 0.45992(14) 0.0508(6) Uani d 1 A 1
    C C11 0.1101(2) -0.0837(4) 0.43593(13) 0.0501(6) Uani d 1 A 1
    C C15 0.24158(19) 0.1722(3) 0.46504(13) 0.0471(6) Uani d 1 A 1
    C C16 0.2137(2) 0.3543(4) 0.46938(16) 0.0581(7) Uani d 1 A 1
    H H16 0.152775 0.382814 0.483821 0.070 Uiso calc 1 A 1
    C C17 0.2744(2) 0.4943(4) 0.45269(15) 0.0605(7) Uani d 1 A 1
    H H17 0.254742 0.616217 0.455904 0.073 Uiso calc 1 A 1
    C C18 0.3638(2) 0.4525(4) 0.43137(14) 0.0548(7) Uani d 1 A 1
    C C19 0.3934(2) 0.2739(4) 0.42640(17) 0.0650(8) Uani d 1 A 1
    H H19 0.454033 0.246819 0.411419 0.078 Uiso calc 1 A 1
    C C20 0.3327(2) 0.1336(4) 0.44375(16) 0.0594(7) Uani d 1 A 1
    H H20 0.353465 0.012167 0.441067 0.071 Uiso calc 1 A 1
    C C12 0.0893(2) -0.0450(4) 0.36086(15) 0.0642(8) Uani d 1 A 1
    O O1A 0.0236(10) -0.1269(16) 0.3190(5) 0.085(3) Uani d 0.51(2) A 1
    O O1B 0.0739(13) -0.1670(13) 0.3166(5) 0.088(3) Uani d 0.49(2) A 2
    O O2A 0.1083(12) 0.1269(14) 0.3464(11) 0.063(2) Uani d 0.51(2) A 1
    O O2B 0.1305(15) 0.1061(19) 0.3421(12) 0.081(4) Uani d 0.49(2) A 2
    C C13A 0.0965(17) 0.178(3) 0.2723(15) 0.075(3) Uani d 0.51(2) A 1
    H H13A 0.104132 0.068990 0.245334 0.091 Uiso calc 0.51(2) A 1
    H H13B 0.028133 0.227566 0.255673 0.091 Uiso calc 0.51(2) A 1
    C C13B 0.1142(19) 0.148(3) 0.2708(16) 0.080(3) Uani d 0.49(2) A 2
    H H13C 0.044942 0.114708 0.247579 0.095 Uiso calc 0.49(2) A 2
    H H13D 0.163390 0.083931 0.248771 0.095 Uiso calc 0.49(2) A 2
    C C14A 0.1750(15) 0.316(3) 0.2633(8) 0.112(4) Uani d 0.51(2) A 1
    H H14A 0.166505 0.347352 0.215229 0.134 Uiso calc 0.51(2) A 1
    H H14B 0.166787 0.423928 0.289563 0.134 Uiso calc 0.51(2) A 1
    H H14C 0.242641 0.265654 0.279244 0.134 Uiso calc 0.51(2) A 1
    C C14B 0.1308(13) 0.3638(19) 0.2693(8) 0.085(3) Uani d 0.49(2) A 2
    H H14D 0.121116 0.404984 0.222240 0.103 Uiso calc 0.49(2) A 2
    H H14E 0.081895 0.423836 0.291869 0.103 Uiso calc 0.49(2) A 2
    H H14F 0.199453 0.393290 0.293052 0.103 Uiso calc 0.49(2) A 2
loop_
    _atom_site_aniso_label
    _atom_site_aniso_U_11
    _atom_site_aniso_U_22
    _atom_site_aniso_U_33
    _atom_site_aniso_U_12
    _atom_site_aniso_U_13
    _atom_site_aniso_U_23
    N1 0.0523(12) 0.0505(13) 0.0574(14) -0.0021(10) 0.0134(10) -0.0020(11)
    N2 0.0636(15) 0.0623(15) 0.0640(15) -0.0174(12) -0.0026(12) -0.0024(12)
    Cl1 0.0826(6) 0.0708(5) 0.0807(6) -0.0202(4) 0.0181(4) 0.0063(4)
    C1 0.0449(13) 0.0400(13) 0.0505(14) 0.0051(10) 0.0044(10) -0.0004(11)
    C2 0.0524(14) 0.0402(13) 0.0507(15) 0.0039(11) 0.0053(11) -0.0012(11)
    C3 0.0747(19) 0.0500(16) 0.0521(15) -0.0059(14) 0.0022(14) -0.0014(12)
    C4 0.0681(19) 0.087(2) 0.0620(18) -0.0129(18) -0.0056(15) 0.0080(17)
    C6 0.083(2) 0.088(3) 0.082(2) 0.026(2) -0.0030(19) 0.001(2)
    C8 0.084(2) 0.0660(19) 0.0550(17) -0.0136(16) 0.0210(15) -0.0035(15)
    C7 0.109(3) 0.064(2) 0.066(2) -0.0059(19) 0.0022(19) 0.0197(16)
    C5 0.072(2) 0.097(3) 0.081(2) 0.006(2) -0.0015(18) 0.016(2)
    C9 0.0498(14) 0.0486(14) 0.0520(15) 0.0039(11) 0.0115(11) -0.0022(12)
    C10 0.0449(13) 0.0492(15) 0.0558(16) 0.0026(11) 0.0038(11) -0.0024(12)
    C11 0.0517(14) 0.0471(14) 0.0491(14) 0.0035(12) 0.0044(11) 0.0013(12)
    C15 0.0497(14) 0.0438(13) 0.0446(13) 0.0015(11) 0.0019(10) -0.0013(11)
    C16 0.0605(16) 0.0469(15) 0.0703(19) 0.0066(12) 0.0210(14) 0.0046(13)
    C17 0.0732(19) 0.0438(14) 0.0666(18) 0.0060(13) 0.0186(15) 0.0027(13)
    C18 0.0607(16) 0.0505(15) 0.0507(15) -0.0059(13) 0.0050(12) 0.0021(12)
    C19 0.0569(16) 0.0631(19) 0.078(2) 0.0010(14) 0.0210(15) -0.0009(16)
    C20 0.0596(16) 0.0453(15) 0.0739(19) 0.0067(12) 0.0145(14) -0.0015(13)
    C12 0.0742(19) 0.0606(18) 0.0526(16) -0.0057(15) 0.0001(14) 0.0008(14)
    O1A 0.105(6) 0.081(5) 0.058(3) -0.032(4) -0.015(4) 0.001(3)
    O1B 0.127(6) 0.074(4) 0.058(3) -0.012(4) 0.006(4) -0.013(3)
    O2A 0.077(5) 0.059(3) 0.048(3) -0.001(3) -0.001(3) 0.005(2)
    O2B 0.098(8) 0.091(5) 0.048(4) -0.031(5) 0.001(5) 0.011(5)
    C13A 0.094(6) 0.079(6) 0.048(3) -0.003(4) 0.000(5) 0.009(4)
    C13B 0.098(7) 0.085(6) 0.049(4) -0.012(5) 0.000(5) 0.011(5)
    C14A 0.138(10) 0.121(9) 0.067(5) -0.043(7) 0.002(7) 0.016(6)
    C14B 0.104(8) 0.086(6) 0.063(5) -0.008(5) 0.008(5) 0.017(4)
_geom_special_details
;
 All esds (except the esd in the dihedral angle between two l.s. planes)
 are estimated using the full covariance matrix.  The cell esds are taken
 into account individually in the estimation of esds in distances, angles
 and torsion angles; correlations between esds in cell parameters are only
 used when they are defined by crystal symmetry.  An approximate (isotropic)
 treatment of cell esds is used for estimating esds involving l.s. planes.
;
loop_
    _geom_bond_atom_site_label_1
    _geom_bond_atom_site_label_2
    _geom_bond_site_symmetry_2
    _geom_bond_distance
    _geom_bond_publ_flag
    N1 C10 . 1.336(3) ?
    N1 C9 . 1.337(3) ?
    N2 C10 . 1.355(3) ?
    N2 H2A . 0.8600 ?
    N2 H2B . 0.8600 ?
    Cl1 C18 . 1.744(3) ?
    C1 C2 . 1.404(3) ?
    C1 C11 . 1.405(4) ?
    C1 C15 . 1.498(4) ?
    C2 C9 . 1.397(4) ?
    C2 C3 . 1.514(4) ?
    C3 C4 . 1.518(4) ?
    C3 H3A . 0.9700 ?
    C3 H3B . 0.9700 ?
    C4 C5 . 1.517(5) ?
    C4 H4A . 0.9700 ?
    C4 H4B . 0.9700 ?
    C6 C5 . 1.486(5) ?
    C6 C7 . 1.558(6) ?
    C6 H6A . 0.9700 ?
    C6 H6B . 0.9700 ?
    C8 C9 . 1.505(4) ?
    C8 C7 . 1.522(5) ?
    C8 H8A . 0.9700 ?
    C8 H8B . 0.9700 ?
    C7 H7A . 0.9700 ?
    C7 H7B . 0.9700 ?
    C5 H5A . 0.9700 ?
    C5 H5B . 0.9700 ?
    C10 C11 . 1.423(4) ?
    C11 C12 . 1.478(4) ?
    C15 C16 . 1.383(4) ?
    C15 C20 . 1.383(4) ?
    C16 C17 . 1.378(4) ?
    C16 H16 . 0.9300 ?
    C17 C18 . 1.367(4) ?
    C17 H17 . 0.9300 ?
    C18 C19 . 1.366(4) ?
    C19 C20 . 1.383(4) ?
    C19 H19 . 0.9300 ?
    C20 H20 . 0.9300 ?
    C12 O1A . 1.228(6) ?
    C12 O2A . 1.319(9) ?
    O2A C13A . 1.48(3) ?
    O2B C13B . 1.41(3) ?
    C13A C14A . 1.48(3) ?
    C13A H13A . 0.9700 ?
    C13A H13B . 0.9700 ?
    C13B C14B . 1.59(3) ?
    C13B H13C . 0.9700 ?
    C13B H13D . 0.9700 ?
    C14A H14A . 0.9600 ?
    C14A H14B . 0.9600 ?
    C14A H14C . 0.9600 ?
    C14B H14D . 0.9600 ?
    C14B H14E . 0.9600 ?
    C14B H14F . 0.9600 ?
loop_
    _geom_angle_atom_site_label_1
    _geom_angle_atom_site_label_2
    _geom_angle_atom_site_label_3
    _geom_angle_site_symmetry_1
    _geom_angle_site_symmetry_3
    _geom_angle
    _geom_angle_publ_flag
    C10 N1 C9 . . 119.7(2) ?
    C10 N2 H2A . . 120.0 ?
    C10 N2 H2B . . 120.0 ?
    H2A N2 H2B . . 120.0 ?
    C2 C1 C11 . . 120.1(2) ?
    C2 C1 C15 . . 118.1(2) ?
    C11 C1 C15 . . 121.7(2) ?
    C9 C2 C1 . . 117.3(2) ?
    C9 C2 C3 . . 121.1(2) ?
    C1 C2 C3 . . 121.6(2) ?
    C2 C3 C4 . . 116.5(3) ?
    C2 C3 H3A . . 108.2 ?
    C4 C3 H3A . . 108.2 ?
    C2 C3 H3B . . 108.2 ?
    C4 C3 H3B . . 108.2 ?
    H3A C3 H3B . . 107.3 ?
    C5 C4 C3 . . 118.0(3) ?
    C5 C4 H4A . . 107.8 ?
    C3 C4 H4A . . 107.8 ?
    C5 C4 H4B . . 107.8 ?
    C3 C4 H4B . . 107.8 ?
    H4A C4 H4B . . 107.1 ?
    C5 C6 C7 . . 115.5(3) ?
    C5 C6 H6A . . 108.4 ?
    C7 C6 H6A . . 108.4 ?
    C5 C6 H6B . . 108.4 ?
    C7 C6 H6B . . 108.4 ?
    H6A C6 H6B . . 107.5 ?
    C9 C8 C7 . . 112.7(3) ?
    C9 C8 H8A . . 109.0 ?
    C7 C8 H8A . . 109.0 ?
    C9 C8 H8B . . 109.0 ?
    C7 C8 H8B . . 109.0 ?
    H8A C8 H8B . . 107.8 ?
    C8 C7 C6 . . 115.9(3) ?
    C8 C7 H7A . . 108.3 ?
    C6 C7 H7A . . 108.3 ?
    C8 C7 H7B . . 108.3 ?
    C6 C7 H7B . . 108.3 ?
    H7A C7 H7B . . 107.4 ?
    C6 C5 C4 . . 116.4(3) ?
    C6 C5 H5A . . 108.2 ?
    C4 C5 H5A . . 108.2 ?
    C6 C5 H5B . . 108.2 ?
    C4 C5 H5B . . 108.2 ?
    H5A C5 H5B . . 107.3 ?
    N1 C9 C2 . . 123.5(2) ?
    N1 C9 C8 . . 114.7(2) ?
    C2 C9 C8 . . 121.7(2) ?
    N1 C10 N2 . . 115.1(2) ?
    N1 C10 C11 . . 121.9(2) ?
    N2 C10 C11 . . 123.0(2) ?
    C1 C11 C10 . . 117.5(2) ?
    C1 C11 C12 . . 124.0(2) ?
    C10 C11 C12 . . 118.4(2) ?
    C16 C15 C20 . . 118.3(3) ?
    C16 C15 C1 . . 121.5(2) ?
    C20 C15 C1 . . 120.2(2) ?
    C17 C16 C15 . . 121.2(3) ?
    C17 C16 H16 . . 119.4 ?
    C15 C16 H16 . . 119.4 ?
    C18 C17 C16 . . 119.4(3) ?
    C18 C17 H17 . . 120.3 ?
    C16 C17 H17 . . 120.3 ?
    C19 C18 C17 . . 120.8(3) ?
    C19 C18 Cl1 . . 119.7(2) ?
    C17 C18 Cl1 . . 119.5(2) ?
    C18 C19 C20 . . 119.7(3) ?
    C18 C19 H19 . . 120.1 ?
    C20 C19 H19 . . 120.1 ?
    C19 C20 C15 . . 120.6(3) ?
    C19 C20 H20 . . 119.7 ?
    C15 C20 H20 . . 119.7 ?
    O1A C12 O2A . . 117.1(10) ?
    O1A C12 C11 . . 123.1(5) ?
    O2A C12 C11 . . 113.1(10) ?
    C12 O2A C13A . . 117.5(15) ?
    C14A C13A O2A . . 110.4(17) ?
    C14A C13A H13A . . 109.6 ?
    O2A C13A H13A . . 109.6 ?
    C14A C13A H13B . . 109.6 ?
    O2A C13A H13B . . 109.6 ?
    H13A C13A H13B . . 108.1 ?
    O2B C13B C14B . . 103.6(17) ?
    O2B C13B H13C . . 111.0 ?
    C14B C13B H13C . . 111.0 ?
    O2B C13B H13D . . 111.0 ?
    C14B C13B H13D . . 111.0 ?
    H13C C13B H13D . . 109.0 ?
    C13A C14A H14A . . 109.5 ?
    C13A C14A H14B . . 109.5 ?
    H14A C14A H14B . . 109.5 ?
    C13A C14A H14C . . 109.5 ?
    H14A C14A H14C . . 109.5 ?
    H14B C14A H14C . . 109.5 ?
    C13B C14B H14D . . 109.5 ?
    C13B C14B H14E . . 109.5 ?
    H14D C14B H14E . . 109.5 ?
    C13B C14B H14F . . 109.5 ?
    H14D C14B H14F . . 109.5 ?
    H14E C14B H14F . . 109.5 ?
loop_
    _geom_torsion_atom_site_label_1
    _geom_torsion_atom_site_label_2
    _geom_torsion_atom_site_label_3
    _geom_torsion_atom_site_label_4
    _geom_torsion_site_symmetry_1
    _geom_torsion_site_symmetry_2
    _geom_torsion_site_symmetry_3
    _geom_torsion_site_symmetry_4
    _geom_torsion
    _geom_torsion_publ_flag
    C11 C1 C2 C9 . . . . 2.2(4) ?
    C15 C1 C2 C9 . . . . -175.5(2) ?
    C11 C1 C2 C3 . . . . -179.0(2) ?
    C15 C1 C2 C3 . . . . 3.2(4) ?
    C9 C2 C3 C4 . . . . 84.5(3) ?
    C1 C2 C3 C4 . . . . -94.3(3) ?
    C2 C3 C4 C5 . . . . -74.1(4) ?
    C9 C8 C7 C6 . . . . 51.0(4) ?
    C5 C6 C7 C8 . . . . 56.5(4) ?
    C7 C6 C5 C4 . . . . -98.5(4) ?
    C3 C4 C5 C6 . . . . 66.4(5) ?
    C10 N1 C9 C2 . . . . -1.5(4) ?
    C10 N1 C9 C8 . . . . -177.5(2) ?
    C1 C2 C9 N1 . . . . 0.2(4) ?
    C3 C2 C9 N1 . . . . -178.6(2) ?
    C1 C2 C9 C8 . . . . 175.9(2) ?
    C3 C2 C9 C8 . . . . -2.8(4) ?
    C7 C8 C9 N1 . . . . 86.3(3) ?
    C7 C8 C9 C2 . . . . -89.8(3) ?
    C9 N1 C10 N2 . . . . -179.2(2) ?
    C9 N1 C10 C11 . . . . 0.4(4) ?
    C2 C1 C11 C10 . . . . -3.3(4) ?
    C15 C1 C11 C10 . . . . 174.4(2) ?
    C2 C1 C11 C12 . . . . 177.8(3) ?
    C15 C1 C11 C12 . . . . -4.5(4) ?
    N1 C10 C11 C1 . . . . 2.0(4) ?
    N2 C10 C11 C1 . . . . -178.5(2) ?
    N1 C10 C11 C12 . . . . -179.0(3) ?
    N2 C10 C11 C12 . . . . 0.5(4) ?
    C2 C1 C15 C16 . . . . -81.3(3) ?
    C11 C1 C15 C16 . . . . 101.0(3) ?
    C2 C1 C15 C20 . . . . 96.2(3) ?
    C11 C1 C15 C20 . . . . -81.5(3) ?
    C20 C15 C16 C17 . . . . 0.3(4) ?
    C1 C15 C16 C17 . . . . 177.8(3) ?
    C15 C16 C17 C18 . . . . 0.1(5) ?
    C16 C17 C18 C19 . . . . 0.1(4) ?
    C16 C17 C18 Cl1 . . . . -178.9(2) ?
    C17 C18 C19 C20 . . . . -0.6(5) ?
    Cl1 C18 C19 C20 . . . . 178.4(2) ?
    C18 C19 C20 C15 . . . . 1.0(5) ?
    C16 C15 C20 C19 . . . . -0.9(4) ?
    C1 C15 C20 C19 . . . . -178.4(3) ?
    C1 C11 C12 O1A . . . . -173.8(10) ?
    C10 C11 C12 O1A . . . . 7.3(10) ?
    C1 C11 C12 O2A . . . . -23.5(8) ?
    C10 C11 C12 O2A . . . . 157.6(8) ?
    O1A C12 O2A C13A . . . . -31.6(17) ?
    C11 C12 O2A C13A . . . . 176.1(10) ?
    C12 O2A C13A C14A . . . . -145(2) ?
loop_
    _geom_hbond_atom_site_label_D
    _geom_hbond_atom_site_label_H
    _geom_hbond_atom_site_label_A
    _geom_hbond_site_symmetry_A
    _geom_hbond_distance_DH
    _geom_hbond_distance_HA
    _geom_hbond_distance_DA
    _geom_hbond_angle_DHA
    _geom_hbond_publ_flag
    N2 H2B O1A . 0.86 1.96 2.605(10) 131 yes
    N2 H2A N1 3_546 0.86 2.29 3.129(3) 165 yes
    C17 H17 Cg 1_565 0.93 2.84 3.657(3) 147 yes
_shelx_space_group_comment
;
The symmetry employed for this shelxl refinement is uniquely defined
by the following loop, which should always be used as a source of
symmetry information in preference to the above space-group names.
They are only intended as comments.
;
_shelx_estimated_absorpt_T_min     0.945
_shelx_estimated_absorpt_T_max     0.983
_shelx_hkl_file
;
  -2   0   0   12.01    0.34
   2   0   0   12.03    0.36
   2   0   0   12.28    0.35
   2   0   0   12.30    0.35
   2   0   0   11.70    0.34
  -2   0   0   12.64    0.35
  -2   0   0   12.24    0.36
  -2   0   0   12.50    0.35
   3   0   0    0.01    0.03
  -3   0   0    0.02    0.03
  -3   0   0    0.04    0.03
  -3   0   0    0.00    0.03
   3   0   0   -0.02    0.03
   3   0   0   -0.04    0.03
   3   0   0    0.05    0.03
  -3   0   0    0.00    0.03
  -4   0   0  115.78   16.50
  -4   0   0  126.64    5.80
   4   0   0  132.57   17.38
   4   0   0  123.54    5.77
  -5   0   0    0.04    0.04
   5   0   0   -0.01    0.03
   5   0   0   -0.01    0.04
   5   0   0    0.03    0.04
   5   0   0   -0.04    0.03
  -5   0   0    0.00    0.03
  -5   0   0    0.08    0.04
  -5   0   0    0.03    0.04
   6   0   0   27.63    0.87
   6   0   0   27.25    0.82
  -6   0   0   28.00    0.84
  -6   0   0   26.02    0.82
   6   0   0   27.69    0.88
   6   0   0   27.78    0.87
  -6   0   0   26.75    0.87
   7   0   0   -0.03    0.03
   7   0   0    0.05    0.06
  -7   0   0    0.04    0.05
  -7   0   0   -0.01    0.06
  -7   0   0   -0.01    0.03
   7   0   0    0.01    0.04
   7   0   0    0.05    0.05
  -7   0   0   -0.04    0.05
  -8   0   0    3.11    0.27
  -8   0   0    3.26    0.28
   8   0   0    3.41    0.29
   8   0   0    3.41    0.28
  -8   0   0    3.37    0.27
  -8   0   0    3.61    0.28
   8   0   0    3.32    0.29
   8   0   0    2.99    0.25
  -9   0   0    0.03    0.06
  -9   0   0    0.04    0.07
   9   0   0    0.05    0.07
   9   0   0   -0.04    0.06
  -9   0   0   -0.09    0.05
  -9   0   0   -0.03    0.06
   9   0   0   -0.07    0.06
  10   0   0    2.35    0.29
 -10   0   0    2.99    0.30
 -10   0   0    3.10    0.30
 -10   0   0    3.28    0.31
 -10   0   0    3.01    0.28
  10   0   0    3.14    0.27
  10   0   0    3.04    0.31
  10   0   0    3.10    0.31
 -11   0   0    0.05    0.09
  11   0   0    0.09    0.07
 -11   0   0    0.18    0.11
  11   0   0    0.03    0.10
  11   0   0    0.11    0.10
 -11   0   0   -0.04    0.07
 -11   0   0   -0.10    0.10
  12   0   0   -0.12    0.10
 -12   0   0   -0.11    0.11
 -12   0   0    0.11    0.09
  12   0   0    0.15    0.11
 -12   0   0    0.02    0.21
 -12   0   0    0.13    0.13
 -13   0   0    0.22    0.12
 -13   0   0    0.06    0.09
 -13   0   0   -0.01    0.12
 -13   0   0   -0.04    0.10
  13   0   0    0.13    0.14
 -14   0   0   -0.23    0.10
 -14   0   0    0.02    0.12
 -14   0   0    0.08    0.16
 -15   0   0   -0.05    0.15
 -15   0   0   -0.24    0.10
 -16   0   0    0.87    0.25
 -16   0   0    1.07    0.28
 -17   0   0   -0.10    0.14
 -17   0   0   -0.05    0.15
   0  -1   0    0.02    0.01
   0  -1   0    0.03    0.02
   0  -1   0    0.02    0.02
   0  -1   0    0.01    0.02
   0   1   0    0.00    0.02
   0   1   0    0.02    0.02
   0   1   0    0.05    0.03
   0   1   0    0.04    0.02
   1  -1   0  155.03   11.45
  -1  -1   0  156.86    8.59
   1  -1   0  140.62   10.52
  -1  -1   0  147.81    3.87
   1   1   0  148.19    3.89
  -1   1   0  142.91    4.45
   1   1   0  141.82    8.40
  -1   1   0  151.26    4.50
  -2  -1   0    4.28    0.22
   2  -1   0    3.97    0.16
  -2  -1   0    4.50    0.22
  -2  -1   0    4.13    0.23
  -2  -1   0    4.20    0.20
  -2  -1   0    4.20    0.20
   2  -1   0    4.08    0.19
   2  -1   0    3.86    0.22
   2   1   0    4.13    0.22
  -2   1   0    4.40    0.20
  -2   1   0    4.12    0.23
   2   1   0    3.98    0.20
   2   1   0    4.05    0.20
   2   1   0    4.55    0.23
  -2   1   0    4.02    0.16
  -3  -1   0   17.33    0.53
   3  -1   0   16.53    0.43
   3  -1   0   16.90    0.51
  -3  -1   0   17.58    0.55
  -3  -1   0   17.30    0.50
   3  -1   0   15.86    0.55
   3  -1   0   17.10    0.47
  -3  -1   0   16.31    0.58
  -3   1   0   16.91    0.53
  -3   1   0   16.30    0.47
   3   1   0   17.39    0.54
   3   1   0   17.63    0.57
   3   1   0   15.80    0.51
  -3   1   0   16.09    0.42
  -3   1   0   16.62    0.57
   3   1   0   17.52    0.59
  -4  -1   0    5.25    0.23
  -4  -1   0    4.83    0.30
  -4  -1   0    5.63    0.29
  -4  -1   0    5.61    0.27
   4  -1   0    4.77    0.27
   4  -1   0    4.93    0.21
   4  -1   0    5.06    0.23
   4  -1   0    5.46    0.27
  -4   1   0    4.87    0.22
  -4   1   0    5.10    0.27
   4   1   0    4.56    0.24
   4   1   0    5.26    0.31
   4   1   0    5.02    0.27
  -4   1   0    5.18    0.29
  -4   1   0    4.75    0.20
   4   1   0    5.27    0.29
   5  -1   0   11.75    0.49
  -5  -1   0   12.19    0.48
   5  -1   0   12.84    0.43
  -5  -1   0   12.75    0.55
   5  -1   0   12.81    0.45
   5  -1   0   12.42    0.48
  -5  -1   0   12.67    0.50
  -5  -1   0   13.02    0.44
  -5   1   0   12.81    0.44
  -5   1   0   11.82    0.41
  -5   1   0   13.09    0.50
   5   1   0   13.02    0.53
   5   1   0   13.35    0.52
   5   1   0   12.10    0.54
  -5   1   0   13.03    0.54
   5   1   0   12.84    0.47
   6  -1   0    3.40    0.26
   6  -1   0    3.75    0.22
   6  -1   0    3.58    0.25
   6  -1   0    3.33    0.23
  -6  -1   0    3.77    0.25
  -6  -1   0    3.29    0.28
  -6  -1   0    3.01    0.24
  -6  -1   0    3.73    0.22
   6   1   0    3.59    0.23
   6   1   0    3.63    0.28
  -6   1   0    3.55    0.26
  -6   1   0    3.26    0.21
  -6   1   0    3.49    0.28
   6   1   0    3.34    0.28
  -6   1   0    3.34    0.21
   6   1   0    3.22    0.25
  -7  -1   0    6.63    0.42
  -7  -1   0    6.81    0.39
   7  -1   0    6.54    0.38
  -7  -1   0    7.01    0.35
   7  -1   0    7.01    0.39
  -7  -1   0    6.74    0.38
   7  -1   0    7.27    0.36
   7  -1   0    7.17    0.36
  -7   1   0    7.19    0.43
   7   1   0    7.34    0.45
   7   1   0    6.46    0.35
  -7   1   0    6.76    0.34
  -7   1   0    6.75    0.34
   7   1   0    7.42    0.42
  -7   1   0    7.51    0.40
   7   1   0    7.28    0.43
  -8  -1   0   -0.06    0.05
  -8  -1   0    0.03    0.08
   8  -1   0   -0.01    0.05
   8  -1   0   -0.02    0.06
  -8  -1   0   -0.01    0.05
   8  -1   0   -0.02    0.06
   8  -1   0    0.05    0.06
  -8  -1   0   -0.05    0.04
   8   1   0   -0.04    0.07
   8   1   0    0.00    0.06
  -8   1   0   -0.06    0.07
   8   1   0   -0.01    0.06
  -8   1   0   -0.06    0.05
  -8   1   0   -0.05    0.06
   8   1   0   -0.05    0.05
  -8   1   0   -0.03    0.04
   9  -1   0    2.87    0.27
  -9  -1   0    3.22    0.29
   9  -1   0    2.98    0.26
   9  -1   0    2.67    0.27
   9  -1   0    3.18    0.29
  -9  -1   0    2.83    0.32
  -9  -1   0    2.88    0.28
  -9  -1   0    2.77    0.25
  -9   1   0    2.98    0.25
   9   1   0    2.66    0.28
   9   1   0    3.32    0.32
   9   1   0    3.32    0.33
  -9   1   0    3.16    0.25
   9   1   0    3.18    0.26
  -9   1   0    2.77    0.28
  -9   1   0    3.13    0.31
  10  -1   0    0.39    0.12
  10  -1   0    0.51    0.16
  10  -1   0    0.57    0.15
 -10  -1   0    0.63    0.13
 -10  -1   0    0.49    0.15
 -10  -1   0    0.49    0.15
 -10  -1   0    0.48    0.16
  10  -1   0    0.56    0.14
 -10   1   0    0.72    0.13
  10   1   0    0.64    0.19
  10   1   0    0.40    0.15
 -10   1   0    0.65    0.17
 -10   1   0    0.63    0.14
  10   1   0    0.64    0.15
 -10   1   0    0.62    0.17
  10   1   0    0.49    0.15
 -11  -1   0   -0.14    0.07
  11  -1   0    0.02    0.12
  11  -1   0   -0.05    0.09
  11  -1   0    0.11    0.10
 -11  -1   0    0.09    0.11
 -11  -1   0   -0.09    0.06
 -11  -1   0    0.02    0.16
  11   1   0   -0.12    0.10
 -11   1   0    0.03    0.09
 -11   1   0   -0.01    0.07
 -11   1   0    0.14    0.10
  11   1   0    0.05    0.09
 -11   1   0    0.10    0.06
 -11   1   0   -0.05    0.11
  11   1   0   -0.12    0.08
 -12  -1   0    0.27    0.15
 -12  -1   0   -0.04    0.07
 -12  -1   0    0.14    0.08
 -12  -1   0    0.18    0.13
 -12   1   0    0.19    0.12
 -12   1   0   -0.06    0.10
 -12   1   0    0.16    0.11
 -12   1   0   -0.10    0.10
  12   1   0    0.27    0.09
 -13  -1   0    0.59    0.18
 -13  -1   0    0.53    0.18
 -13   1   0    0.38    0.12
 -13   1   0    0.57    0.15
 -13   1   0    0.55    0.16
  13   1   0    0.87    0.17
 -14  -1   0    0.03    0.12
 -14  -1   0    0.00    0.15
 -14  -1   0    0.05    0.15
  14   1   0    0.05    0.17
 -14   1   0   -0.02    0.15
 -14   1   0   -0.08    0.13
 -14   1   0    0.11    0.15
 -15  -1   0   -0.21    0.18
 -15  -1   0   -0.06    0.15
 -15  -1   0   -0.14    0.10
 -15   1   0    0.10    0.17
 -15   1   0   -0.10    0.10
 -16  -1   0   -0.04    0.12
 -16  -1   0    0.04    0.14
 -16   1   0    0.09    0.09
 -16   1   0   -0.15    0.22
 -17  -1   0    0.16    0.17
 -17   1   0   -0.28    0.16
   0  -2   0    9.07    0.41
   0  -2   0    8.95    0.34
   0  -2   0    9.08    0.35
   0  -2   0    9.11    0.37
   0   2   0    9.17    0.35
   0   2   0    9.26    0.36
   0   2   0    9.35    0.37
   0   2   0    9.16    0.41
   1  -2   0   32.99    0.88
   1  -2   0   32.86    1.00
  -1  -2   0   32.56    0.96
  -1  -2   0   33.93    1.03
   1  -2   0   33.69    0.84
  -1  -2   0   35.10    0.96
  -1  -2   0   34.37    0.94
  -1  -2   0   34.74    0.94
   1  -2   0   33.77    0.93
  -1  -2   0   33.92    0.94
   1   2   0   32.95    0.92
   1   2   0   33.74    0.94
  -1   2   0   33.56    0.94
  -1   2   0   33.35    0.88
  -1   2   0   32.81    1.01
  -1   2   0   33.16    0.84
   1   2   0   32.44    0.93
  -2  -2   0   64.05    1.63
  -2  -2   0   65.00    1.62
   2  -2   0   64.11    1.40
   2  -2   0   61.75    1.40
  -2  -2   0   64.30    1.58
   2  -2   0   61.31    1.66
  -2  -2   0   65.04    1.62
   2  -2   0   61.99    1.49
  -2  -2   0   63.76    1.59
  -2  -2   0   63.73    1.64
   2  -2   0   61.06    1.56
  -2   2   0   64.95    1.61
   2   2   0   59.92    1.65
   2   2   0   64.82    1.61
   2   2   0   61.79    1.60
  -2   2   0   65.43    1.71
   2   2   0   63.31    1.63
  -3  -2   0    7.90    0.41
   3  -2   0    7.67    0.29
  -3  -2   0    7.81    0.39
  -3  -2   0    7.58    0.36
   3  -2   0    7.68    0.35
  -3  -2   0    8.01    0.36
  -3  -2   0    7.46    0.38
   3  -2   0    7.91    0.41
   3   2   0    7.53    0.39
   3   2   0    8.37    0.39
  -3   2   0    8.34    0.44
  -3   2   0    7.62    0.37
   3   2   0    8.29    0.41
  -3   2   0    7.91    0.31
   4  -2   0    1.29    0.14
  -4  -2   0    1.41    0.15
  -4  -2   0    1.32    0.14
  -4  -2   0    1.45    0.17
  -4  -2   0    1.54    0.19
   4  -2   0    1.12    0.17
  -4  -2   0    1.18    0.15
   4  -2   0    1.29    0.11
  -4   2   0    1.52    0.13
  -4   2   0    1.53    0.19
  -4   2   0    1.41    0.16
   4   2   0    1.41    0.19
   4   2   0    1.50    0.17
   4   2   0    1.43    0.17
  -5  -2   0   43.71    1.36
   5  -2   0   41.52    1.30
  -5  -2   0   44.13    1.24
  -5  -2   0   45.02    1.19
   5  -2   0   44.81    1.13
  -5  -2   0   44.21    1.30
  -5  -2   0   43.92    1.32
   5  -2   0   43.46    1.22
   5   2   0   43.15    1.33
  -5   2   0   45.61    1.29
  -5   2   0   43.96    0.98
  -5   2   0   43.91    1.15
   5   2   0   46.01    1.31
   5   2   0   44.28    1.27
   5   2   0   44.07    1.37
  -5   2   0   46.76    1.40
  -5   2   0   43.43    0.98
   6  -2   0    7.39    0.39
   6  -2   0    7.09    0.43
  -6  -2   0    7.18    0.46
  -6  -2   0    7.12    0.43
  -6  -2   0    7.17    0.42
  -6  -2   0    7.39    0.34
  -6  -2   0    7.52    0.40
   6  -2   0    7.15    0.33
  -6   2   0    6.61    0.24
  -6   2   0    7.17    0.34
   6   2   0    7.31    0.47
  -6   2   0    7.18    0.41
   6   2   0    7.83    0.47
   6   2   0    7.39    0.40
  -6   2   0    7.48    0.47
  -6   2   0    6.96    0.24
   6   2   0    7.38    0.43
   7  -2   0    0.50    0.12
   7  -2   0    0.63    0.14
  -7  -2   0    0.71    0.12
  -7  -2   0    0.57    0.16
   7  -2   0    0.39    0.09
  -7  -2   0    0.45    0.12
  -7  -2   0    0.51    0.12
  -7   2   0    0.68    0.08
  -7   2   0    0.53    0.11
  -7   2   0    0.56    0.16
   7   2   0    0.60    0.17
  -7   2   0    0.51    0.13
   7   2   0    0.42    0.13
  -7   2   0    0.61    0.08
   7   2   0    0.56    0.13
   7   2   0    0.53    0.15
  -8  -2   0    0.70    0.15
   8  -2   0    0.45    0.12
  -8  -2   0    0.66    0.18
  -8  -2   0    0.69    0.12
   8  -2   0    0.85    0.16
   8  -2   0    0.84    0.14
  -8  -2   0    0.47    0.12
   8   2   0    0.76    0.17
   8   2   0    0.90    0.21
  -8   2   0    0.69    0.18
   8   2   0    0.80    0.14
  -8   2   0    0.55    0.10
  -8   2   0    0.69    0.16
  -8   2   0    0.70    0.11
   8   2   0    0.46    0.14
  -8   2   0    0.98    0.15
  -9  -2   0    0.02    0.08
   9  -2   0   -0.13    0.07
   9  -2   0   -0.12    0.06
  -9  -2   0    0.03    0.08
  -9  -2   0    0.10    0.06
  -9   2   0   -0.06    0.05
  -9   2   0    0.06    0.05
  -9   2   0    0.01    0.05
  -9   2   0    0.05    0.08
   9   2   0    0.13    0.09
  -9   2   0   -0.02    0.07
   9   2   0   -0.08    0.06
   9   2   0    0.00    0.08
   9   2   0   -0.05    0.10
 -10  -2   0    1.14    0.25
 -10  -2   0    0.75    0.20
 -10  -2   0    1.05    0.17
 -10  -2   0    0.81    0.18
  10  -2   0    1.03    0.20
 -10  -2   0    1.20    0.23
  10  -2   0    0.80    0.17
  10  -2   0    0.93    0.23
  10   2   0    0.80    0.21
  10   2   0    1.26    0.27
 -10   2   0    0.99    0.18
 -10   2   0    1.24    0.26
  10   2   0    0.89    0.18
 -10   2   0    1.25    0.23
  10   2   0    0.98    0.22
 -10   2   0    1.02    0.23
 -11  -2   0   12.68    0.58
  11  -2   0   11.32    0.61
  11  -2   0   11.95    0.68
 -11  -2   0   11.67    0.67
 -11  -2   0   13.03    0.68
 -11  -2   0   10.09    0.82
 -11   2   0   12.90    0.60
 -11   2   0   11.83    0.52
 -11   2   0   13.33    0.74
 -11   2   0   13.10    0.79
  11   2   0   13.03    0.80
 -12  -2   0    0.39    0.17
 -12  -2   0    0.37    0.15
  12   2   0    0.34    0.18
 -12   2   0    0.25    0.15
 -12   2   0    0.18    0.15
 -12   2   0    0.40    0.15
 -13  -2   0    0.01    0.14
  13   2   0    0.23    0.16
 -13   2   0   -0.03    0.11
 -13   2   0    0.33    0.13
 -13   2   0    0.13    0.13
 -14  -2   0    0.74    0.23
 -14  -2   0    0.57    0.18
 -14  -2   0    0.23    0.19
 -14   2   0    0.59    0.22
 -14   2   0    0.42    0.19
 -14   2   0    0.36    0.17
  14   2   0    0.33    0.21
 -15  -2   0   -0.24    0.16
 -15  -2   0   -0.09    0.19
 -15  -2   0    0.30    0.17
 -15   2   0    0.52    0.18
 -16  -2   0    0.01    0.13
 -16  -2   0   -0.22    0.19
 -16  -2   0    0.06    0.13
 -16   2   0   -0.04    0.09
   0  -3   0   -0.03    0.04
   0  -3   0    0.01    0.04
   0  -3   0   -0.05    0.04
   0  -3   0   -0.03    0.03
   0   3   0    0.05    0.06
   0   3   0    0.00    0.04
   0   3   0   -0.01    0.02
   0   3   0   -0.02    0.04
  -1  -3   0    8.23    0.41
   1  -3   0    7.48    0.45
   1  -3   0    7.04    0.34
   1  -3   0    7.47    0.39
   1  -3   0    7.81    0.33
  -1  -3   0    7.82    0.49
  -1  -3   0    7.48    0.39
  -1  -3   0    7.60    0.39
  -1  -3   0    7.57    0.43
   1   3   0    7.17    0.38
   1   3   0    7.55    0.39
  -1   3   0    7.38    0.45
  -1   3   0    7.95    0.33
   1   3   0    7.76    0.40
  -1   3   0    7.59    0.36
  -1   3   0    7.68    0.40
  -2  -3   0   28.73    0.91
  -2  -3   0   27.59    0.90
  -2  -3   0   26.47    0.91
   2  -3   0   25.26    0.95
   2  -3   0   27.57    0.72
   2  -3   0   26.23    0.86
  -2  -3   0   27.37    0.91
   2  -3   0   26.29    0.71
  -2  -3   0   26.80    0.98
   2  -3   0   26.02    0.78
  -2  -3   0   29.22    0.91
  -2   3   0   26.04    0.98
   2   3   0   26.11    0.91
  -2   3   0   25.91    0.88
  -2   3   0   25.44    0.81
   2   3   0   26.39    0.88
   3  -3   0    9.88    0.28
  -3  -3   0   10.51    0.51
   3  -3   0   10.03    0.54
   3  -3   0    9.43    0.38
  -3  -3   0    9.08    0.46
   3  -3   0    9.77    0.28
  -3  -3   0    9.09    0.45
  -3  -3   0    9.28    0.48
   3  -3   0    9.21    0.44
  -3  -3   0    9.38    0.50
  -3  -3   0    9.33    0.50
  -3  -3   0    9.31    0.46
   3   3   0   10.27    0.53
  -3   3   0    9.88    0.56
  -3   3   0    9.27    0.48
  -3   3   0    9.32    0.41
  -4  -3   0   29.97    1.03
  -4  -3   0   32.23    1.00
   4  -3   0   30.40    1.09
  -4  -3   0   30.06    1.04
  -4  -3   0   31.19    1.02
  -4  -3   0   30.78    1.07
   4  -3   0   30.07    0.85
   4  -3   0   28.30    0.94
  -4   3   0   30.44    1.03
   4   3   0   30.37    1.08
   4   3   0   30.50    1.08
  -4   3   0   30.20    1.14
  -4   3   0   30.14    0.90
   4   3   0   30.53    1.04
   5  -3   0   51.22    1.31
   5  -3   0   47.90    1.57
  -5  -3   0   51.12    1.60
  -5  -3   0   51.47    1.46
   5  -3   0   51.61    1.45
  -5  -3   0   49.97    1.56
  -5  -3   0   51.63    1.55
  -5  -3   0   53.22    1.48
  -5   3   0   53.12    1.38
  -5   3   0   52.80    1.68
   5   3   0   51.48    1.55
   5   3   0   49.87    1.55
   5   3   0   53.30    1.64
  -5   3   0   51.26    1.53
  -6  -3   0    1.97    0.24
   6  -3   0    1.57    0.20
  -6  -3   0    1.91    0.25
  -6  -3   0    1.76    0.21
  -6  -3   0    1.86    0.20
   6  -3   0    1.83    0.16
   6  -3   0    1.83    0.23
  -6  -3   0    2.19    0.27
   6   3   0    2.10    0.28
   6   3   0    1.48    0.23
  -6   3   0    1.25    0.24
  -6   3   0    1.52    0.24
  -6   3   0    1.89    0.18
   6   3   0    1.91    0.24
  -7  -3   0   -0.08    0.07
   7  -3   0   -0.05    0.04
  -7  -3   0    0.01    0.08
  -7  -3   0   -0.01    0.06
  -7  -3   0   -0.01    0.05
   7  -3   0   -0.05    0.07
   7  -3   0   -0.02    0.07
   7   3   0    0.11    0.08
  -7   3   0    0.05    0.04
   7   3   0    0.04    0.05
   7   3   0   -0.10    0.09
  -7   3   0   -0.04    0.08
  -7   3   0    0.02    0.04
   8  -3   0    0.32    0.11
  -8  -3   0    0.34    0.13
   8  -3   0    0.43    0.11
  -8  -3   0    0.43    0.15
  -8  -3   0    0.20    0.12
  -8  -3   0    0.77    0.20
  -8  -3   0    0.48    0.12
   8  -3   0    0.53    0.17
  -8   3   0    0.34    0.15
  -8   3   0    0.34    0.09
   8   3   0    0.09    0.12
   8   3   0    0.57    0.19
   8   3   0    0.41    0.14
  -8   3   0    0.39    0.14
  -9  -3   0    1.31    0.26
   9  -3   0    1.77    0.23
  -9  -3   0    1.73    0.29
  -9  -3   0    2.04    0.22
   9  -3   0    1.17    0.23
  -9  -3   0    1.49    0.23
  -9  -3   0    1.76    0.27
   9  -3   0    1.52    0.19
  -9   3   0    1.83    0.29
   9   3   0    1.48    0.30
  -9   3   0    1.72    0.20
   9   3   0    1.31    0.24
  -9   3   0    2.01    0.34
  10  -3   0    0.85    0.20
 -10  -3   0    1.11    0.23
  10  -3   0    0.76    0.16
 -10  -3   0    1.10    0.21
  10   3   0    1.33    0.30
 -10   3   0    1.16    0.28
 -10   3   0    0.80    0.16
 -10   3   0    0.69    0.19
 -11  -3   0    4.07    0.41
 -11  -3   0    3.77    0.36
 -11  -3   0    3.60    0.37
 -11   3   0    3.85    0.41
 -11   3   0    4.11    0.48
  11   3   0    4.26    0.48
 -11   3   0    3.11    0.31
 -12  -3   0    1.00    0.22
 -12  -3   0    0.79    0.21
 -12   3   0    0.83    0.24
 -12   3   0    0.75    0.22
 -12   3   0    1.20    0.23
  12   3   0    1.09    0.32
 -13  -3   0    0.33    0.12
 -13  -3   0   -0.09    0.09
 -13   3   0    0.04    0.10
 -13   3   0   -0.01    0.12
 -13   3   0   -0.17    0.13
  13   3   0    0.08    0.16
 -14  -3   0    0.30    0.16
 -14  -3   0    0.62    0.23
 -14  -3   0    0.41    0.20
 -14   3   0    0.59    0.22
  14   3   0    0.50    0.25
 -14   3   0    0.76    0.27
 -15  -3   0    0.15    0.14
 -15  -3   0   -0.09    0.14
 -15  -3   0   -0.16    0.16
 -15   3   0   -0.19    0.24
 -15   3   0   -0.18    0.13
  15   3   0   -0.03    0.15
 -16  -3   0   -0.36    0.15
 -16  -3   0   -0.21    0.12
 -16  -3   0   -0.05    0.20
 -16   3   0    0.11    0.15
   0  -4   0   39.50    1.46
   0  -4   0   36.23    1.27
   0  -4   0   35.98    1.12
   0  -4   0   35.66    1.10
   0  -4   0   36.29    1.17
   0   4   0   33.45    1.14
   0   4   0   34.64    1.25
   0   4   0   35.11    1.09
   0   4   0   35.42    1.13
   1  -4   0    0.32    0.11
   1  -4   0    0.38    0.10
  -1  -4   0    0.27    0.10
  -1  -4   0    0.23    0.09
  -1  -4   0    0.40    0.15
   1  -4   0    0.25    0.11
  -1  -4   0    0.31    0.10
   1  -4   0    0.23    0.09
  -1   4   0    0.34    0.09
   1   4   0    0.24    0.09
  -1   4   0    0.30    0.09
  -1   4   0    0.28    0.13
  -1   4   0    0.31    0.10
   1   4   0    0.27    0.10
   1   4   0    0.28    0.10
   2  -4   0    4.69    0.29
  -2  -4   0    4.28    0.34
   2  -4   0    4.66    0.26
  -2  -4   0    4.50    0.35
  -2  -4   0    4.82    0.36
   2  -4   0    5.20    0.26
  -2  -4   0    4.46    0.38
   2  -4   0    4.12    0.38
  -2  -4   0    4.79    0.36
   2  -4   0    4.72    0.34
  -2  -4   0    4.71    0.42
  -2   4   0    4.43    0.40
   2   4   0    4.40    0.35
   2   4   0    4.85    0.35
  -2   4   0    4.52    0.31
  -2   4   0    4.04    0.33
  -3  -4   0    2.27    0.29
  -3  -4   0    1.57    0.25
  -3  -4   0    2.29    0.26
   3  -4   0    2.37    0.29
  -3  -4   0    1.94    0.24
  -3  -4   0    2.03    0.23
  -3  -4   0    1.95    0.25
   3  -4   0    1.75    0.13
  -3  -4   0    1.83    0.24
   3  -4   0    1.42    0.17
   3  -4   0    1.86    0.14
   3  -4   0    1.72    0.21
   3   4   0    1.71    0.21
  -3   4   0    2.01    0.28
  -3   4   0    1.99    0.23
  -3   4   0    1.79    0.20
   3   4   0    1.52    0.24
  -4  -4   0    4.75    0.38
   4  -4   0    5.02    0.29
  -4  -4   0    4.68    0.39
   4  -4   0    4.53    0.41
  -4  -4   0    5.04    0.40
   4  -4   0    4.99    0.16
   4  -4   0    5.05    0.16
  -4  -4   0    5.06    0.39
   4  -4   0    4.85    0.35
  -4  -4   0    4.58    0.36
  -4  -4   0    5.07    0.38
  -4  -4   0    4.69    0.36
   4   4   0    5.26    0.42
  -4   4   0    5.22    0.46
  -4   4   0    5.21    0.33
  -4   4   0    4.92    0.39
  -5  -4   0   -0.08    0.07
  -5  -4   0    0.01    0.08
   5  -4   0    0.17    0.11
   5  -4   0   -0.03    0.06
  -5  -4   0    0.11    0.09
  -5  -4   0    0.03    0.06
  -5  -4   0   -0.08    0.06
   5  -4   0    0.04    0.04
  -5  -4   0    0.17    0.10
  -5  -4   0    0.04    0.11
   5   4   0   -0.10    0.06
  -5   4   0    0.06    0.06
  -5   4   0   -0.03    0.06
  -5   4   0    0.11    0.10
   5   4   0    0.00    0.09
  -6  -4   0    0.86    0.19
  -6  -4   0    0.76    0.16
   6  -4   0    0.91    0.18
  -6  -4   0    0.93    0.16
  -6  -4   0    0.80    0.18
  -6  -4   0    0.95    0.23
   6  -4   0    1.13    0.14
   6  -4   0    0.74    0.19
  -6  -4   0    0.47    0.14
  -6   4   0    0.77    0.14
  -6   4   0    1.36    0.28
   6   4   0    1.17    0.23
   6   4   0    0.94    0.24
  -6   4   0    0.72    0.18
   6   4   0    0.74    0.20
  -7  -4   0    0.84    0.16
   7  -4   0    1.04    0.18
   7  -4   0    0.91    0.21
  -7  -4   0    1.28    0.25
  -7  -4   0    0.90    0.22
  -7  -4   0    0.97    0.23
  -7  -4   0    1.27    0.22
   7  -4   0    0.89    0.14
  -7   4   0    1.23    0.19
  -7   4   0    0.98    0.23
   7   4   0    1.12    0.24
   7   4   0    1.05    0.22
   7   4   0    1.10    0.28
  -7   4   0    1.06    0.26
   8  -4   0    1.43    0.17
   8  -4   0    0.98    0.24
  -8  -4   0    0.78    0.18
  -8  -4   0    1.30    0.27
   8  -4   0    1.20    0.22
  -8  -4   0    1.71    0.22
   8   4   0    0.81    0.23
  -8   4   0    1.26    0.19
   8   4   0    1.14    0.25
  -8   4   0    1.15    0.30
   8   4   0    1.07    0.28
  -8   4   0    1.40    0.27
  -9  -4   0    2.08    0.26
  -9  -4   0    1.92    0.32
  -9  -4   0    1.91    0.23
  -9   4   0    1.86    0.35
  -9   4   0    1.85    0.25
  -9   4   0    2.20    0.35
   9   4   0    1.93    0.37
 -10  -4   0    0.27    0.11
 -10  -4   0    0.62    0.20
 -10  -4   0    0.40    0.16
 -10   4   0    1.05    0.27
 -10   4   0    0.63    0.25
  10   4   0    0.75    0.24
 -10   4   0    0.46    0.15
 -11  -4   0    0.46    0.18
 -11   4   0    0.57    0.17
 -11   4   0    0.73    0.22
  11   4   0    0.67    0.25
 -11   4   0    0.72    0.22
 -12  -4   0   -0.19    0.10
 -12  -4   0    0.00    0.10
  12   4   0    0.02    0.17
 -12   4   0   -0.01    0.14
 -12   4   0   -0.14    0.14
 -13  -4   0    0.13    0.13
 -13  -4   0   -0.22    0.14
 -13   4   0   -0.13    0.15
  13   4   0    0.14    0.21
 -13   4   0    0.14    0.15
 -14  -4   0   -0.13    0.13
 -14  -4   0   -0.30    0.15
 -14   4   0   -0.14    0.10
  14   4   0   -0.08    0.23
 -14   4   0    0.14    0.15
 -15  -4   0    0.21    0.16
 -15  -4   0    0.31    0.16
 -15   4   0    0.22    0.18
   0  -5   0   -0.01    0.08
   0  -5   0    0.00    0.09
   0  -5   0    0.07    0.07
   0  -5   0    0.04    0.05
   0   5   0   -0.15    0.07
   0   5   0    0.03    0.05
   0   5   0   -0.05    0.07
  -1  -5   0    2.11    0.30
   1  -5   0    1.58    0.19
  -1  -5   0    1.46    0.23
   1  -5   0    1.45    0.21
   1  -5   0    1.51    0.19
   1  -5   0    1.99    0.26
   1  -5   0    1.52    0.27
  -1  -5   0    1.71    0.26
  -1  -5   0    1.54    0.23
  -1  -5   0    1.33    0.29
  -1   5   0    1.04    0.24
   1   5   0    1.86    0.24
  -1   5   0    1.34    0.21
   1   5   0    1.70    0.25
  -1   5   0    1.36    0.23
   1   5   0    1.03    0.21
   2  -5   0   44.17    1.23
   2  -5   0   43.38    1.32
   2  -5   0   43.60    1.22
  -2  -5   0   47.54    1.71
  -2  -5   0   47.93    1.50
   2  -5   0   42.47    1.41
  -2  -5   0   43.37    1.44
   2  -5   0   42.75    1.57
  -2  -5   0   43.42    1.53
  -2  -5   0   45.04    1.49
  -2  -5   0   41.79    1.42
  -2   5   0   43.37    1.35
   2   5   0   41.43    1.41
   2   5   0   42.12    1.43
  -2   5   0   40.92    1.59
  -2   5   0   42.02    1.44
   3  -5   0   12.09    0.54
  -3  -5   0   10.61    0.63
  -3  -5   0   11.42    0.63
  -3  -5   0   12.27    0.70
  -3  -5   0   11.69    0.65
   3  -5   0   11.28    0.61
  -3  -5   0   11.01    0.64
   3  -5   0   11.12    0.71
   3  -5   0   11.86    0.45
  -3  -5   0   11.53    0.74
  -3  -5   0   11.16    0.65
   3  -5   0   11.89    0.44
  -3   5   0   12.10    0.58
  -3   5   0   12.78    0.69
   3   5   0   10.29    0.63
  -3   5   0   11.17    0.75
   4  -5   0    7.68    0.56
   4  -5   0    8.30    0.43
  -4  -5   0    8.26    0.59
  -4  -5   0    8.22    0.54
   4  -5   0    7.62    0.50
  -4  -5   0    7.30    0.54
  -4  -5   0    8.72    0.54
   4  -5   0    8.39    0.30
  -4  -5   0    8.51    0.57
   4  -5   0    7.92    0.28
  -4  -5   0    7.64    0.55
  -4  -5   0    8.87    0.57
  -4   5   0    8.37    0.47
  -4   5   0    8.32    0.65
  -4   5   0    8.15    0.56
   4   5   0    7.67    0.56
   5  -5   0    4.83    0.39
  -5  -5   0    5.56    0.47
  -5  -5   0    4.85    0.43
   5  -5   0    5.43    0.33
  -5  -5   0    5.52    0.44
  -5  -5   0    5.71    0.49
  -5  -5   0    4.20    0.40
  -5  -5   0    4.95    0.45
   5  -5   0    5.05    0.47
  -5  -5   0    5.44    0.45
  -5   5   0    6.10    0.57
  -5   5   0    5.02    0.37
  -5   5   0    5.86    0.49
   5   5   0    4.83    0.46
  -6  -5   0    0.00    0.10
  -6  -5   0    0.01    0.09
  -6  -5   0    0.05    0.08
  -6  -5   0   -0.24    0.10
   6  -5   0   -0.09    0.09
  -6  -5   0   -0.08    0.09
  -6  -5   0    0.00    0.09
   6  -5   0   -0.02    0.06
  -6  -5   0    0.01    0.07
  -6   5   0    0.14    0.14
  -6   5   0   -0.01    0.07
   6   5   0    0.16    0.13
  -7  -5   0   -0.08    0.11
  -7  -5   0   -0.17    0.08
  -7  -5   0   -0.10    0.07
  -7  -5   0    0.21    0.13
  -7   5   0    0.04    0.12
  -7   5   0    0.06    0.07
   7   5   0    0.08    0.13
  -7   5   0   -0.01    0.15
  -8  -5   0    2.25    0.35
  -8  -5   0    2.79    0.30
  -8  -5   0    2.78    0.33
  -8   5   0    2.90    0.30
   8   5   0    2.66    0.44
  -8   5   0    2.16    0.37
  -8   5   0    2.49    0.44
  -9  -5   0    0.19    0.14
  -9  -5   0    0.03    0.09
  -9  -5   0   -0.06    0.07
   9   5   0    0.03    0.15
  -9   5   0    0.07    0.14
  -9   5   0    0.23    0.15
  -9   5   0    0.09    0.12
 -10  -5   0    0.13    0.13
  10   5   0    0.05    0.16
 -10   5   0   -0.12    0.09
 -11  -5   0    0.02    0.10
 -11  -5   0   -0.10    0.10
  11   5   0   -0.14    0.17
 -11   5   0   -0.23    0.16
 -11   5   0   -0.05    0.17
 -12  -5   0    1.29    0.30
 -12  -5   0    0.56    0.19
 -12   5   0    0.26    0.24
 -12   5   0    0.21    0.18
  12   5   0    0.85    0.31
 -13  -5   0    0.31    0.14
 -13  -5   0    0.39    0.23
 -13  -5   0    0.44    0.16
  13   5   0    0.29    0.24
 -13   5   0    0.02    0.27
 -14  -5   0   -0.16    0.15
 -14  -5   0    0.05    0.17
 -14  -5   0   -0.13    0.10
 -14   5   0    0.59    0.21
 -14   5   0   -0.40    0.18
   0  -6   0    6.88    0.60
   0  -6   0    7.78    0.50
   0  -6   0    8.18    0.77
   0  -6   0    7.40    0.48
   0  -6   0    7.52    0.55
   0  -6   0    8.57    0.55
   0   6   0    7.81    0.52
   0   6   0    7.10    0.53
   1  -6   0    5.42    0.38
  -1  -6   0    4.79    0.49
   1  -6   0    4.91    0.39
  -1  -6   0    5.42    0.49
   1  -6   0    4.39    0.42
   1  -6   0    5.38    0.38
  -1  -6   0    4.79    0.41
  -1  -6   0    5.42    0.45
   1  -6   0    5.35    0.65
  -1  -6   0    5.03    0.43
  -1  -6   0    5.90    0.62
  -1  -6   0    5.32    0.43
   1   6   0    5.08    0.43
  -1   6   0    4.45    0.43
  -1   6   0    5.14    0.42
   1   6   0    5.14    0.42
   1   6   0    4.99    0.44
   2  -6   0    2.35    0.24
  -2  -6   0    2.01    0.31
  -2  -6   0    2.49    0.32
  -2  -6   0    1.81    0.31
  -2  -6   0    1.36    0.30
   2  -6   0    1.31    0.24
   2  -6   0    1.83    0.42
  -2  -6   0    1.85    0.31
  -2  -6   0    1.93    0.40
   2  -6   0    1.79    0.26
  -2  -6   0    1.89    0.30
   2   6   0    1.69    0.29
  -2   6   0    1.53    0.28
   2   6   0    1.64    0.29
  -2   6   0    1.93    0.29
  -2   6   0    1.94    0.37
  -3  -6   0    5.11    0.54
  -3  -6   0    4.24    0.43
  -3  -6   0    3.67    0.43
   3  -6   0    4.70    0.35
  -3  -6   0    4.48    0.44
   3  -6   0    4.62    0.41
  -3  -6   0    4.32    0.43
  -3  -6   0    4.62    0.45
   3  -6   0    5.07    0.30
  -3  -6   0    4.59    0.45
   3   6   0    4.54    0.44
  -3   6   0    4.56    0.45
  -3   6   0    4.75    0.39
  -3   6   0    5.14    0.53
  -4  -6   0   -0.14    0.09
  -4  -6   0    0.09    0.14
  -4  -6   0   -0.06    0.09
  -4  -6   0   -0.23    0.11
  -4  -6   0    0.26    0.13
  -4  -6   0   -0.10    0.09
  -4   6   0   -0.09    0.10
  -4   6   0   -0.02    0.09
  -4   6   0   -0.11    0.12
   4   6   0    0.09    0.08
  -5  -6   0    0.22    0.16
  -5  -6   0    0.38    0.16
  -5  -6   0    0.52    0.19
  -5  -6   0    0.74    0.22
  -5   6   0    0.48    0.15
  -5   6   0    0.71    0.28
  -5   6   0    0.13    0.13
   5   6   0    0.51    0.21
  -6  -6   0    0.93    0.25
  -6  -6   0    0.74    0.20
  -6  -6   0    0.88    0.25
  -6   6   0    1.11    0.29
   6   6   0    0.86    0.26
  -6   6   0    1.27    0.30
  -6   6   0    0.85    0.18
  -7  -6   0   -0.01    0.11
  -7  -6   0   -0.16    0.09
  -7  -6   0   -0.15    0.09
   7   6   0   -0.03    0.16
  -7   6   0   -0.20    0.12
  -7   6   0   -0.19    0.11
  -7   6   0   -0.07    0.11
  -8  -6   0   -0.05    0.13
  -8  -6   0   -0.09    0.10
  -8  -6   0    0.00    0.12
   8   6   0    0.01    0.11
  -8   6   0    0.00    0.13
  -8   6   0   -0.17    0.14
  -9  -6   0    0.15    0.13
  -9  -6   0    0.00    0.06
  -9   6   0    0.05    0.08
   9   6   0   -0.03    0.18
  -9   6   0    0.17    0.22
 -10  -6   0   -0.23    0.10
 -10  -6   0    0.12    0.13
 -10   6   0    0.02    0.14
 -10   6   0    0.03    0.10
  10   6   0   -0.20    0.17
 -11  -6   0   -0.01    0.11
 -11  -6   0    0.01    0.11
 -11  -6   0    0.17    0.14
 -11   6   0    0.32    0.22
  11   6   0    0.39    0.19
 -12  -6   0   -0.04    0.14
 -12  -6   0    0.01    0.14
 -12  -6   0   -0.05    0.10
 -12   6   0    0.28    0.18
 -12   6   0    0.08    0.16
  12   6   0   -0.21    0.15
 -13  -6   0    0.01    0.14
 -13  -6   0   -0.29    0.12
 -13  -6   0   -0.33    0.19
 -13   6   0   -0.17    0.20
 -13   6   0    0.17    0.18
   0  -7   0   -0.21    0.14
   0  -7   0   -0.23    0.10
   0   7   0   -0.06    0.11
   0   7   0    0.05    0.12
   1  -7   0    0.16    0.08
  -1  -7   0   -0.05    0.10
  -1  -7   0    0.12    0.18
  -1  -7   0    0.04    0.11
   1  -7   0   -0.11    0.16
  -1   7   0   -0.01    0.13
   1   7   0   -0.13    0.10
  -1   7   0   -0.12    0.13
  -2  -7   0   -0.06    0.10
  -2  -7   0    0.06    0.12
  -2  -7   0   -0.29    0.12
   2  -7   0   -0.02    0.20
  -2  -7   0   -0.29    0.11
  -2   7   0   -0.02    0.13
  -2   7   0   -0.15    0.09
  -3  -7   0    0.21    0.16
  -3  -7   0   -0.01    0.11
  -3  -7   0    0.26    0.18
   3  -7   0   -0.02    0.18
  -3   7   0   -0.03    0.14
  -3   7   0    0.27    0.17
   3   7   0    0.27    0.16
  -3   7   0    0.24    0.14
  -4  -7   0    0.04    0.15
  -4  -7   0    0.17    0.17
  -4  -7   0    0.08    0.12
  -4  -7   0   -0.03    0.09
  -4   7   0    0.16    0.18
  -4   7   0   -0.03    0.14
   4   7   0    0.14    0.18
  -4   7   0    0.13    0.09
  -5  -7   0    0.28    0.10
  -5  -7   0   -0.12    0.14
  -5  -7   0   -0.01    0.16
  -5  -7   0   -0.23    0.12
  -5   7   0   -0.14    0.13
   5   7   0    0.06    0.18
  -5   7   0    0.00    0.18
  -5   7   0    0.02    0.12
  -6  -7   0    0.14    0.12
  -6  -7   0    0.08    0.14
  -6  -7   0   -0.09    0.11
  -6  -7   0   -0.03    0.10
  -6   7   0    0.18    0.25
   6   7   0    0.30    0.15
  -6   7   0   -0.21    0.13
  -7  -7   0    3.66    0.44
  -7  -7   0    2.99    0.46
  -7  -7   0    3.09    0.51
  -7   7   0    2.96    0.55
   7   7   0    3.66    0.50
  -7   7   0    4.15    0.47
  -8  -7   0   -0.25    0.12
  -8  -7   0    0.21    0.12
  -8  -7   0   -0.15    0.12
  -8   7   0   -0.05    0.13
  -8   7   0    0.06    0.15
   8   7   0   -0.28    0.16
  -9  -7   0    0.58    0.23
  -9  -7   0    1.05    0.35
  -9  -7   0    0.65    0.23
  -9   7   0    1.62    0.40
   9   7   0    0.94    0.31
  -9   7   0    1.64    0.43
 -10  -7   0   -0.12    0.21
 -10  -7   0    0.02    0.13
 -10  -7   0   -0.08    0.13
 -10   7   0   -0.17    0.14
 -10   7   0   -0.08    0.19
  10   7   0    0.63    0.24
 -11  -7   0    0.00    0.18
 -11  -7   0   -0.19    0.13
 -11  -7   0   -0.06    0.17
 -11   7   0   -0.34    0.15
 -11   7   0   -0.23    0.19
 -12  -7   0   -0.04    0.11
   0  -8   0    3.48    0.61
   0  -8   0    5.45    0.59
   0  -8   0    5.30    0.52
   0   8   0    4.89    0.49
   0   8   0    4.51    0.47
  -1  -8   0   -0.08    0.11
  -1  -8   0    0.06    0.15
   1  -8   0   -0.17    0.19
  -1  -8   0   -0.25    0.16
  -1   8   0    0.51    0.22
  -1   8   0    0.06    0.11
  -2  -8   0   -0.01    0.11
  -2  -8   0   -0.04    0.14
  -2  -8   0    0.31    0.20
  -2  -8   0   -0.04    0.10
   2  -8   0    0.01    0.22
  -2   8   0    0.06    0.07
  -2   8   0   -0.06    0.17
   3  -8   0    0.26    0.33
  -3  -8   0    0.04    0.20
  -3  -8   0    0.42    0.21
  -3  -8   0    0.46    0.19
  -3   8   0    0.36    0.17
  -4  -8   0    0.36    0.24
  -4  -8   0    0.45    0.14
  -4  -8   0    0.22    0.16
   4  -8   0    0.08    0.29
  -4  -8   0    0.42    0.22
  -4   8   0    0.02    0.17
  -5  -8   0    0.02    0.11
   5  -8   0    0.05    0.21
  -5  -8   0    0.33    0.18
  -5  -8   0    0.01    0.14
  -5  -8   0    0.08    0.19
  -5   8   0    0.19    0.21
  -6  -8   0   -0.18    0.13
  -6  -8   0   -0.06    0.09
  -6   8   0    0.32    0.14
  -6   8   0   -0.04    0.18
  -7  -8   0    0.07    0.14
  -7  -8   0   -0.15    0.11
  -7   8   0    0.49    0.18
  -7   8   0    0.04    0.17
  -8  -8   0    1.18    0.36
  -8  -8   0    0.70    0.27
  -8  -8   0    0.71    0.22
  -8   8   0    1.01    0.34
  -8   8   0    0.73    0.32
  -9  -8   0   -0.25    0.15
  -9   8   0   -0.17    0.19
  -9   8   0    0.14    0.19
   0  -9   0    0.30    0.16
   1  -9   0    0.20    0.12
  -1  -9   0   -0.26    0.23
  -1  -9   0   -0.12    0.19
   1  -9   0    0.05    0.17
  -1  -9   0   -0.05    0.10
  -1   9   0    0.04    0.14
   2  -9   0   -0.60    0.23
  -2  -9   0   -0.32    0.18
  -2  -9   0   -0.05    0.14
  -2  -9   0    0.37    0.18
  -2   9   0    0.40    0.17
  -3  -9   0    0.46    0.26
  -3  -9   0    0.12    0.17
   3  -9   0   -0.07    0.18
  -3  -9   0    0.06    0.11
  -3   9   0   -0.02    0.19
   4  -9   0    0.05    0.32
  -4  -9   0    0.15    0.14
  -4  -9   0   -0.19    0.22
  -4   9   0    0.23    0.18
  -5  -9   0    0.44    0.21
  -5  -9   0    0.45    0.19
   5  -9   0   -0.03    0.34
  -5  -9   0    0.40    0.22
  -5   9   0    0.45    0.26
  -6  -9   0    0.10    0.12
   6  -9   0   -0.02    0.24
  -6  -9   0    0.10    0.18
  -6  -9   0   -0.25    0.13
  -6   9   0   -0.05    0.18
 -17   0   1    0.17    0.12
 -16   0   1   -0.32    0.13
 -16   0   1   -0.09    0.14
 -15   0   1    0.54    0.20
 -15   0   1    0.60    0.21
 -14   0   1   -0.23    0.13
 -14   0   1   -0.10    0.11
 -14   0   1   -0.12    0.10
  14   0  -1    0.07    0.06
  13   0  -1    0.33    0.16
 -13   0   1    0.09    0.11
 -13   0   1   -0.03    0.12
 -13   0   1   -0.02    0.10
 -12   0   1    0.01    0.10
  12   0  -1    0.06    0.07
  12   0  -1   -0.21    0.09
 -12   0   1   -0.19    0.12
 -12   0   1    0.07    0.09
 -12   0   1    0.00    0.10
 -11   0   1    3.64    0.36
 -11   0   1    4.51    0.38
 -11   0   1    4.74    0.36
 -11   0   1    4.57    0.39
  11   0  -1    4.58    0.39
  11   0  -1    4.61    0.40
  11   0  -1    4.34    0.39
 -10   0   1   -0.06    0.08
  10   0  -1    0.10    0.07
  10   0  -1   -0.04    0.06
  10   0  -1    0.04    0.07
  10   0  -1    0.00    0.08
 -10   0   1   -0.08    0.06
 -10   0   1   -0.08    0.06
 -10   0   1   -0.02    0.05
   9   0  -1   14.03    0.66
   9   0  -1   14.65    0.67
  -9   0   1   14.14    0.60
  -9   0   1   13.85    0.64
   9   0  -1   14.10    0.63
  -9   0   1   14.28    0.64
   9   0  -1   13.56    0.65
  -9   0   1   14.21    0.64
   8   0  -1   -0.03    0.06
  -8   0   1   -0.03    0.04
   8   0  -1    0.02    0.05
  -8   0   1   -0.06    0.06
  -8   0   1   -0.03    0.07
  -8   0   1    0.01    0.05
   8   0  -1   -0.03    0.07
   8   0  -1   -0.06    0.05
   7   0  -1    0.89    0.16
  -7   0   1    0.65    0.13
  -7   0   1    0.72    0.12
  -7   0   1    0.68    0.13
  -7   0   1    0.52    0.12
   7   0  -1    0.79    0.15
   7   0  -1    0.84    0.15
   7   0  -1    0.84    0.14
   6   0  -1    0.04    0.04
   6   0  -1    0.02    0.06
  -6   0   1   -0.01    0.03
  -6   0   1    0.01    0.04
  -6   0   1    0.01    0.05
   6   0  -1    0.01    0.04
   6   0  -1   -0.05    0.02
  -6   0   1   -0.04    0.04
   5   0  -1    0.38    0.08
  -5   0   1    0.47    0.09
  -5   0   1    0.41    0.08
  -5   0   1    0.59    0.11
   5   0  -1    0.43    0.09
   5   0  -1    0.33    0.08
  -5   0   1    0.37    0.08
   5   0  -1    0.62    0.11
  -4   0   1    0.00    0.02
   4   0  -1    0.01    0.03
   4   0  -1   -0.02    0.02
  -4   0   1    0.03    0.03
  -4   0   1    0.03    0.04
  -4   0   1    0.00    0.03
   4   0  -1   -0.04    0.03
   4   0  -1   -0.05    0.03
   3   0  -1  167.65    6.10
  -3   0   1  154.37    5.91
  -3   0   1  180.04   17.11
   3   0  -1  164.02   17.08
  -2   0   1    0.00    0.02
  -2   0   1    0.01    0.02
   2   0  -1    0.01    0.02
   2   0  -1   -0.01    0.01
   2   0  -1    0.00    0.02
  -2   0   1    0.02    0.02
   2   0  -1    0.00    0.02
  -2   0   1   -0.01    0.02
   1   0  -1    0.00    0.01
  -1   0  -1   52.11    6.44
   1   0   1   50.64    5.71
  -1   0  -1   53.39    2.22
   1   0   1   56.31    2.34
   2   0   1    0.00    0.01
  -2   0  -1    0.00    0.02
  -2   0  -1   -0.01    0.02
  -2   0  -1    0.00    0.02
  -2   0  -1   -0.01    0.02
   2   0   1    0.00    0.02
  -2   0  -1    0.00    0.02
   2   0   1    0.02    0.02
   2   0   1   -0.02    0.02
  -3   0  -1  138.56    5.72
   3   0   1  142.66   16.92
  -3   0  -1  138.10    5.62
   3   0   1  147.83   15.96
  -4   0  -1    0.05    0.03
  -4   0  -1    0.05    0.03
   4   0   1    0.01    0.03
   4   0   1    0.01    0.03
   4   0   1   -0.03    0.02
  -4   0  -1    0.00    0.03
   4   0   1   -0.01    0.03
   5   0   1   50.70    1.30
   5   0   1   51.26    1.37
   5   0   1   55.35    1.40
  -5   0  -1   51.32    1.38
   5   0   1   52.47    1.36
  -5   0  -1   52.82    1.35
  -5   0  -1   52.17    1.35
  -5   0  -1   52.31    1.33
  -6   0  -1   -0.03    0.04
   6   0   1    0.02    0.04
  -6   0  -1    0.05    0.06
   6   0   1    0.07    0.03
   6   0   1    0.02    0.04
  -6   0  -1   -0.02    0.03
   6   0   1    0.08    0.06
  -7   0  -1    0.79    0.14
   7   0   1    1.03    0.18
  -7   0  -1    1.22    0.15
   7   0   1    1.01    0.14
   7   0   1    0.97    0.16
   7   0   1    1.23    0.16
  -7   0  -1    1.25    0.15
  -7   0  -1    0.96    0.16
  -8   0  -1   -0.09    0.04
   8   0   1    0.02    0.05
  -8   0  -1   -0.02    0.04
   8   0   1    0.06    0.06
   8   0   1   -0.12    0.04
  -8   0  -1   -0.05    0.05
   8   0   1   -0.01    0.06
  -8   0  -1   -0.08    0.04
  -9   0  -1    0.02    0.07
  -9   0  -1    0.06    0.09
  -9   0  -1    0.09    0.08
   9   0   1   -0.05    0.07
   9   0   1   -0.11    0.06
  -9   0  -1   -0.02    0.06
   9   0   1   -0.02    0.05
   9   0   1    0.05    0.07
  10   0   1   -0.19    0.08
 -10   0  -1   -0.07    0.04
 -10   0  -1   -0.04    0.06
 -10   0  -1   -0.02    0.04
 -10   0  -1   -0.06    0.07
  10   0   1    0.00    0.08
  10   0   1   -0.02    0.06
 -10   0  -1   -0.01    0.07
 -11   0  -1    5.20    0.40
 -11   0  -1    5.01    0.39
 -11   0  -1    4.63    0.40
  11   0   1    4.54    0.38
  11   0   1    5.06    0.41
 -11   0  -1    4.92    0.39
 -11   0  -1    5.04    0.40
  11   0   1    3.99    0.39
 -12   0  -1   -0.07    0.10
 -12   0  -1    0.00    0.08
 -12   0  -1   -0.15    0.09
 -12   0  -1   -0.20    0.07
 -13   0  -1    0.18    0.14
 -13   0  -1    0.12    0.14
 -14   0  -1   -0.13    0.15
 -14   0  -1   -0.17    0.10
 -14   0  -1   -0.09    0.10
 -15   0  -1   -0.22    0.11
 -15   0  -1   -0.03    0.16
 -16   0  -1    0.15    0.15
 -16   0  -1   -0.16    0.13
 -17   0  -1    0.08    0.18
 -17  -1   1   -0.07    0.12
 -17  -1   1    0.12    0.18
 -17   1   1    0.20    0.14
 -16  -1   1    0.18    0.18
 -16  -1   1    0.01    0.15
 -16   1   1    0.20    0.17
 -15  -1   1    0.07    0.19
 -15  -1   1    0.24    0.18
 -15  -1   1    0.05    0.14
 -15   1   1   -0.05    0.16
 -15   1   1    0.18    0.13
  15   1  -1    0.14    0.16
 -14  -1   1    1.48    0.28
 -14  -1   1    1.63    0.30
  14   1  -1    1.75    0.31
 -14   1   1    1.74    0.32
 -14   1   1    1.55    0.30
 -14   1   1    1.35    0.23
 -13  -1   1    4.45    0.42
 -13  -1   1    5.11    0.46
 -13  -1   1    4.50    0.39
 -13   1   1    4.49    0.39
 -13   1   1    4.44    0.40
 -13   1   1    4.42    0.44
 -13   1   1    4.80    0.47
 -12  -1   1    0.83    0.20
 -12  -1   1    0.85    0.19
  12  -1  -1    1.15    0.21
 -12  -1   1    0.86    0.21
  12  -1  -1    0.70    0.19
  12  -1  -1    0.74    0.23
 -12  -1   1    1.01    0.23
  12   1  -1    0.84    0.24
 -12   1   1    0.93    0.22
 -12   1   1    0.94    0.18
 -12   1   1    1.30    0.26
 -11  -1   1    0.43    0.15
 -11  -1   1    0.79    0.16
  11  -1  -1    0.50    0.16
 -11  -1   1    0.57    0.20
  11  -1  -1    0.84    0.18
 -11  -1   1    0.63    0.17
  11  -1  -1    0.50    0.15
  11   1  -1    0.91    0.24
 -11   1   1    0.42    0.16
 -11   1   1    0.48    0.16
 -11   1   1    0.79    0.17
 -11   1   1    0.55    0.18
  11   1  -1    0.35    0.15
  11   1  -1    0.41    0.16
 -10  -1   1   -0.10    0.06
  10  -1  -1   -0.03    0.08
 -10  -1   1    0.00    0.07
 -10  -1   1    0.07    0.09
  10  -1  -1   -0.10    0.06
  10  -1  -1    0.00    0.07
  10  -1  -1   -0.12    0.08
 -10  -1   1   -0.12    0.05
 -10   1   1   -0.02    0.08
 -10   1   1   -0.04    0.08
  10   1  -1    0.09    0.10
  10   1  -1    0.06    0.07
 -10   1   1    0.02    0.07
  10   1  -1   -0.02    0.09
 -10   1   1   -0.06    0.04
  10   1  -1   -0.12    0.07
   9  -1  -1    0.72    0.16
   9  -1  -1    0.52    0.13
  -9  -1   1    0.65    0.15
  -9  -1   1    0.64    0.14
   9  -1  -1    0.69    0.15
   9  -1  -1    0.60    0.14
  -9  -1   1    0.58    0.14
  -9  -1   1    0.70    0.17
   9   1  -1    0.87    0.20
  -9   1   1    0.54    0.15
   9   1  -1    0.35    0.13
  -9   1   1    0.64    0.15
   9   1  -1    0.66    0.13
  -9   1   1    0.48    0.11
  -9   1   1    0.50    0.10
   9   1  -1    0.58    0.15
   8  -1  -1    7.67    0.40
   8  -1  -1    8.03    0.45
  -8  -1   1    7.48    0.42
  -8  -1   1    7.75    0.40
  -8  -1   1    7.38    0.47
   8  -1  -1    7.35    0.39
   8  -1  -1    7.17    0.42
  -8  -1   1    7.56    0.43
  -8   1   1    6.86    0.36
  -8   1   1    7.49    0.47
   8   1  -1    7.53    0.46
   8   1  -1    7.62    0.47
  -8   1   1    8.18    0.45
   8   1  -1    7.48    0.41
   8   1  -1    7.22    0.45
  -8   1   1    7.09    0.38
   7  -1  -1   17.98    0.70
   7  -1  -1   17.89    0.63
  -7  -1   1   18.46    0.64
   7  -1  -1   17.44    0.62
  -7  -1   1   17.71    0.74
  -7  -1   1   17.44    0.68
   7  -1  -1   17.36    0.67
  -7  -1   1   17.62    0.67
  -7   1   1   18.07    0.68
   7   1  -1   17.91    0.72
   7   1  -1   16.97    0.69
  -7   1   1   16.21    0.59
  -7   1   1   16.48    0.59
   7   1  -1   18.38    0.76
  -7   1   1   18.75    0.74
   7   1  -1   16.58    0.65
   6  -1  -1    5.13    0.32
  -6  -1   1    5.45    0.32
  -6  -1   1    5.01    0.34
   6  -1  -1    5.25    0.27
  -6  -1   1    5.70    0.30
  -6  -1   1    5.36    0.32
   6  -1  -1    5.02    0.30
   6  -1  -1    4.72    0.26
  -6   1   1    5.33    0.34
  -6   1   1    4.87    0.26
  -6   1   1    5.13    0.26
   6   1  -1    4.93    0.35
   6   1  -1    5.50    0.34
   6   1  -1    5.62    0.34
   6   1  -1    4.58    0.29
  -6   1   1    5.47    0.31
  -5  -1   1   18.65    0.65
   5  -1  -1   18.91    0.57
  -5  -1   1   18.45    0.69
  -5  -1   1   19.16    0.63
  -5  -1   1   19.08    0.60
   5  -1  -1   18.05    0.56
   5  -1  -1   18.12    0.61
   5  -1  -1   18.76    0.66
   5   1  -1   18.13    0.63
  -5   1   1   18.26    0.55
   5   1  -1   18.76    0.70
  -5   1   1   18.84    0.63
   5   1  -1   19.19    0.68
   5   1  -1   18.74    0.66
  -5   1   1   18.70    0.68
  -5   1   1   18.27    0.55
  -4  -1   1  223.73   21.61
   4  -1  -1  203.31   22.52
  -4  -1   1  207.10    7.49
   4  -1  -1  197.49    7.89
   4   1  -1  204.00    7.51
  -4   1   1  187.78   21.97
  -4   1   1  192.59    7.74
  -3  -1   1  336.72   23.68
   3  -1  -1  270.41   23.38
  -3  -1   1  326.54    9.51
   3  -1  -1  336.84   10.18
   3   1  -1  320.68    9.54
  -3   1   1  343.90   25.75
  -3   1   1  332.30   10.10
   2  -1  -1  258.95    7.71
   2  -1  -1  264.52   19.11
  -2  -1   1  255.68    7.24
  -2  -1   1  266.02   17.19
  -2   1   1  247.53   18.44
   2   1  -1  266.34   17.47
   2   1  -1  257.43    7.26
  -1  -1   1    0.48    0.07
   1  -1  -1    0.40    0.04
  -1  -1   1    0.39    0.07
   1  -1  -1    0.38    0.05
   1  -1  -1    0.41    0.04
  -1  -1   1    0.39    0.06
   1  -1  -1    0.38    0.07
  -1  -1   1    0.37    0.06
  -1  -1   1    0.42    0.07
   1   1  -1    0.31    0.06
  -1   1   1    0.42    0.04
  -1   1   1    0.40    0.04
   1   1  -1    0.35    0.06
  -1   1   1    0.33    0.05
   1   1  -1    0.28    0.06
   1   1  -1    0.42    0.08
  -1   1   1    0.36    0.07
   0  -1  -1   21.10    0.55
   0  -1   1   21.41    0.54
   0  -1   1   21.22    0.56
   0  -1   1   21.50    0.65
   0  -1  -1   20.99    0.53
   0  -1  -1   21.24    0.53
   0  -1   1   21.77    0.58
   0  -1   1   20.54    0.60
   0  -1  -1   20.56    0.55
   0  -1  -1   19.71    0.56
   0   1   1   21.07    0.53
   0   1   1   19.99    0.54
   0   1   1   20.75    0.53
   0   1   1   21.63    0.58
   0   1  -1   21.17    0.57
   0   1  -1   21.26    0.54
  -1  -1  -1    3.30    0.16
  -1  -1  -1    3.03    0.17
  -1  -1  -1    3.25    0.16
   1  -1   1    3.21    0.15
  -1  -1  -1    3.27    0.15
   1  -1   1    3.27    0.11
   1  -1   1    3.24    0.19
  -1  -1  -1    2.95    0.14
  -1   1  -1    3.33    0.15
   1   1   1    2.88    0.15
  -1   1  -1    3.34    0.11
   1   1   1    3.15    0.18
   1   1   1    3.40    0.17
  -1   1  -1    3.30    0.17
  -1   1  -1    3.33    0.19
  -2  -1  -1   27.56    0.75
   2  -1   1   28.91    0.62
  -2  -1  -1   27.04    0.69
   2  -1   1   28.02    0.70
  -2  -1  -1   26.71    0.78
  -2  -1  -1   27.11    0.71
   2  -1   1   25.65    0.78
   2  -1   1   27.67    0.74
   2   1   1   27.07    0.70
  -2   1  -1   28.34    0.76
  -2   1  -1   27.79    0.71
  -2   1  -1   27.11    0.62
   2   1   1   28.46    0.80
  -2   1  -1   28.61    0.80
   2   1   1   28.17    0.77
   2   1   1   27.46    0.73
  -3  -1  -1   69.00    1.67
   3  -1   1   64.87    1.69
  -3  -1  -1   70.31    1.74
  -3  -1  -1   72.68    1.57
  -3   1  -1   65.18    1.54
   3   1   1   69.48    1.66
  -3   1  -1   71.03    1.73
  -3   1  -1   66.94    1.53
  -3   1  -1   72.72    1.68
   3   1   1   67.42    1.59
   3   1   1   70.17    1.70
   3   1   1   71.38    1.74
  -4  -1  -1    0.29    0.07
  -4  -1  -1    0.38    0.10
  -4  -1  -1    0.36    0.07
   4  -1   1    0.33    0.08
  -4  -1  -1    0.31    0.05
   4  -1   1    0.37    0.07
   4  -1   1    0.48    0.10
   4   1   1    0.42    0.09
   4   1   1    0.26    0.09
  -4   1  -1    0.50    0.09
   4   1   1    0.33    0.06
  -4   1  -1    0.46    0.06
  -4   1  -1    0.33    0.08
   4   1   1    0.30    0.08
  -4   1  -1    0.52    0.11
  -4   1  -1    0.48    0.07
   5  -1   1    1.87    0.16
  -5  -1  -1    2.07    0.21
  -5  -1  -1    1.74    0.16
   5  -1   1    1.57    0.16
  -5  -1  -1    1.82    0.13
   5  -1   1    1.93    0.18
  -5  -1  -1    2.05    0.18
  -5   1  -1    1.98    0.18
  -5   1  -1    2.26    0.21
  -5   1  -1    1.73    0.14
   5   1   1    1.91    0.21
   5   1   1    2.00    0.15
  -5   1  -1    1.78    0.15
   5   1   1    2.02    0.20
  -5   1  -1    1.79    0.13
   5   1   1    1.86    0.17
  -6  -1  -1    0.47    0.12
   6  -1   1    0.42    0.11
  -6  -1  -1    0.53    0.11
  -6  -1  -1    0.52    0.09
  -6  -1  -1    0.63    0.12
   6  -1   1    0.56    0.12
   6  -1   1    0.62    0.11
   6   1   1    0.52    0.09
  -6   1  -1    0.61    0.12
  -6   1  -1    0.55    0.09
   6   1   1    0.61    0.13
   6   1   1    0.67    0.15
  -6   1  -1    0.48    0.09
  -6   1  -1    0.69    0.11
  -6   1  -1    0.31    0.09
   6   1   1    0.62    0.12
   7  -1   1    0.83    0.14
  -7  -1  -1    1.07    0.20
   7  -1   1    1.00    0.15
   7  -1   1    0.91    0.15
  -7  -1  -1    1.05    0.17
  -7  -1  -1    1.00    0.12
  -7  -1  -1    1.34    0.18
  -7   1  -1    1.18    0.14
  -7   1  -1    1.13    0.13
  -7   1  -1    0.87    0.16
  -7   1  -1    0.98    0.17
   7   1   1    0.71    0.16
  -7   1  -1    0.86    0.13
   7   1   1    1.21    0.14
   7   1   1    1.17    0.21
   7   1   1    0.89    0.16
  -8  -1  -1    0.97    0.19
  -8  -1  -1    0.78    0.13
   8  -1   1    1.01    0.16
  -8  -1  -1    0.88    0.16
   8  -1   1    1.14    0.16
  -8  -1  -1    0.94    0.16
   8  -1   1    0.98    0.17
  -8   1  -1    0.78    0.16
   8   1   1    0.91    0.17
   8   1   1    0.86    0.14
  -8   1  -1    0.91    0.15
  -8   1  -1    0.96    0.15
   8   1   1    0.51    0.15
  -8   1  -1    0.94    0.19
   8   1   1    0.93    0.20
  -8   1  -1    0.65    0.12
  -9  -1  -1    2.18    0.24
  -9  -1  -1    2.62    0.23
   9  -1   1    2.44    0.25
   9  -1   1    2.22    0.24
  -9  -1  -1    2.45    0.26
   9  -1   1    2.33    0.25
  -9  -1  -1    2.20    0.26
  -9   1  -1    2.49    0.23
   9   1   1    2.12    0.21
  -9   1  -1    2.43    0.23
  -9   1  -1    2.04    0.26
  -9   1  -1    2.23    0.21
   9   1   1    2.18    0.27
   9   1   1    2.88    0.31
   9   1   1    2.23    0.26
  -9   1  -1    1.93    0.25
 -10  -1  -1    7.43    0.52
  10  -1   1    7.56    0.49
  10  -1   1    8.21    0.47
 -10  -1  -1    7.44    0.48
  10  -1   1    7.78    0.49
 -10  -1  -1    8.35    0.44
 -10  -1  -1    8.08    0.49
 -10   1  -1    8.32    0.52
 -10   1  -1    6.97    0.42
 -10   1  -1    8.58    0.47
 -10   1  -1    7.89    0.45
 -10   1  -1    7.99    0.53
  10   1   1    7.98    0.55
  10   1   1    6.80    0.49
  10   1   1    8.05    0.45
  10   1   1    7.63    0.54
 -11  -1  -1    9.16    0.56
 -11  -1  -1    8.14    0.58
  11  -1   1    8.34    0.53
 -11  -1  -1    9.63    0.51
 -11  -1  -1    9.80    0.58
  11  -1   1    8.83    0.56
 -11   1  -1    8.47    0.49
  11   1   1    9.29    0.61
 -11   1  -1    8.86    0.51
  11   1   1    7.93    0.60
 -11   1  -1   10.55    0.62
 -11   1  -1    9.10    0.59
 -12  -1  -1    0.14    0.11
 -12  -1  -1    0.21    0.11
  12  -1   1    0.00    0.12
 -12  -1  -1    0.02    0.12
 -12  -1  -1    0.13    0.11
 -12  -1  -1    0.14    0.18
  12   1   1    0.35    0.13
 -12   1  -1    0.25    0.13
 -12   1  -1    0.17    0.12
 -12   1  -1    0.22    0.13
 -12   1  -1    0.23    0.12
 -13  -1  -1    1.38    0.27
 -13  -1  -1    1.59    0.28
 -13  -1  -1    1.48    0.30
 -13   1  -1    1.65    0.30
 -13   1  -1    1.79    0.32
 -13   1  -1    1.66    0.26
 -14  -1  -1    3.14    0.39
 -14  -1  -1    2.28    0.36
 -14  -1  -1    2.01    0.37
 -14   1  -1    2.07    0.32
 -15  -1  -1   -0.17    0.09
 -15  -1  -1    0.17    0.08
 -15  -1  -1   -0.18    0.18
 -15   1  -1   -0.07    0.15
 -15   1  -1   -0.13    0.10
 -16  -1  -1   -0.06    0.11
 -16   1  -1   -0.16    0.15
 -16   1  -1   -0.10    0.14
 -17  -1  -1    0.46    0.21
 -17  -2   1   -0.18    0.20
 -17   2   1   -0.19    0.11
 -16  -2   1   -0.13    0.14
 -16  -2   1   -0.14    0.14
 -16  -2   1   -0.11    0.15
 -16   2   1    0.29    0.18
  16   2  -1    0.46    0.21
 -15  -2   1    0.86    0.29
 -15  -2   1    1.07    0.27
 -15  -2   1    1.05    0.25
 -15   2   1    1.59    0.30
  15   2  -1    1.17    0.34
 -15   2   1    1.64    0.33
 -14  -2   1    0.23    0.16
 -14   2   1    0.13    0.16
  14   2  -1    0.12    0.16
 -14   2   1    0.05    0.11
 -14   2   1   -0.03    0.14
 -13  -2   1    1.79    0.32
 -13  -2   1    1.59    0.29
 -13   2   1    1.44    0.31
 -13   2   1    1.48    0.24
 -13   2   1    1.92    0.35
  13   2  -1    2.12    0.40
 -12  -2   1   -0.17    0.09
  12  -2  -1   -0.14    0.13
 -12  -2   1    0.05    0.12
 -12  -2   1    0.03    0.07
 -12   2   1    0.00    0.08
  12   2  -1    0.05    0.13
 -12   2   1   -0.08    0.09
 -12   2   1    0.18    0.14
 -11  -2   1    9.66    0.59
 -11  -2   1   10.89    0.62
  11  -2  -1    9.32    0.54
  11  -2  -1    9.58    0.63
 -11  -2   1   10.64    0.54
 -11   2   1   10.08    0.52
 -11   2   1   10.48    0.49
 -11   2   1   10.00    0.68
  11   2  -1   10.17    0.70
 -11   2   1   10.55    0.64
 -10  -2   1    0.64    0.17
 -10  -2   1    0.64    0.12
 -10  -2   1    0.43    0.17
  10  -2  -1    0.54    0.15
  10  -2  -1    0.59    0.11
 -10  -2   1    0.45    0.14
  10  -2  -1    0.31    0.11
  10  -2  -1    0.91    0.17
 -10  -2   1    0.49    0.18
  10   2  -1    0.46    0.18
 -10   2   1    0.57    0.16
  10   2  -1    0.58    0.21
 -10   2   1    0.52    0.13
  10   2  -1    0.43    0.18
 -10   2   1    0.78    0.22
 -10   2   1    0.41    0.11
  -9  -2   1    0.67    0.16
  -9  -2   1    0.80    0.19
  -9  -2   1    0.70    0.20
   9  -2  -1    0.52    0.11
   9  -2  -1    0.50    0.15
   9  -2  -1    0.68    0.13
   9  -2  -1    0.60    0.18
  -9  -2   1    0.73    0.18
  -9  -2   1    0.63    0.13
   9   2  -1    0.61    0.16
  -9   2   1    0.49    0.16
   9   2  -1    0.96    0.18
  -9   2   1    0.66    0.13
  -9   2   1    0.70    0.16
   9   2  -1    0.67    0.19
   9   2  -1    0.86    0.22
  -9   2   1    0.74    0.12
   8  -2  -1    3.79    0.23
   8  -2  -1    3.64    0.29
   8  -2  -1    3.78    0.33
  -8  -2   1    3.35    0.30
  -8  -2   1    3.82    0.34
   8  -2  -1    3.44    0.25
  -8  -2   1    3.14    0.25
  -8  -2   1    3.45    0.30
  -8  -2   1    3.57    0.33
  -8   2   1    3.55    0.24
  -8   2   1    3.58    0.32
   8   2  -1    3.32    0.30
   8   2  -1    3.82    0.34
  -8   2   1    4.17    0.38
   8   2  -1    3.53    0.36
  -8   2   1    3.55    0.21
   7  -2  -1    0.00    0.04
  -7  -2   1    0.02    0.05
   7  -2  -1    0.04    0.04
   7  -2  -1   -0.01    0.05
  -7  -2   1    0.03    0.04
  -7  -2   1   -0.06    0.07
   7  -2  -1   -0.01    0.06
  -7  -2   1   -0.03    0.06
  -7  -2   1   -0.01    0.04
  -7   2   1    0.13    0.08
   7   2  -1    0.07    0.07
  -7   2   1   -0.01    0.03
  -7   2   1    0.10    0.08
  -7   2   1    0.05    0.05
   7   2  -1    0.00    0.06
   7   2  -1    0.05    0.06
  -6  -2   1   13.08    0.61
  -6  -2   1   13.93    0.57
  -6  -2   1   12.99    0.52
  -6  -2   1   12.71    0.59
   6  -2  -1   12.91    0.39
   6  -2  -1   13.48    0.46
   6  -2  -1   12.76    0.59
  -6  -2   1   12.91    0.63
   6  -2  -1   12.67    0.53
  -6   2   1   13.09    0.65
   6   2  -1   12.52    0.59
  -6   2   1   12.88    0.46
  -6   2   1   12.28    0.37
   6   2  -1   12.04    0.56
  -6   2   1   12.27    0.56
   6   2  -1   12.78    0.64
  -5  -2   1   13.68    0.60
  -5  -2   1   13.59    0.53
   5  -2  -1   12.84    0.58
   5  -2  -1   14.56    0.45
  -5  -2   1   14.78    0.57
   5  -2  -1   13.02    0.52
   5  -2  -1   13.75    0.37
  -5  -2   1   13.49    0.62
  -5   2   1   14.47    0.58
   5   2  -1   13.16    0.63
  -5   2   1   13.55    0.36
  -5   2   1   13.35    0.45
   5   2  -1   13.66    0.59
  -5   2   1   13.48    0.64
   5   2  -1   13.30    0.58
   4  -2  -1   21.58    0.78
   4  -2  -1   21.95    0.51
  -4  -2   1   22.57    0.78
   4  -2  -1   22.08    0.70
  -4  -2   1   22.00    0.78
  -4  -2   1   22.40    0.73
  -4  -2   1   21.74    0.73
   4  -2  -1   22.48    0.60
  -4  -2   1   22.35    0.80
  -4   2   1   21.30    0.50
   4   2  -1   20.92    0.77
   4   2  -1   22.31    0.81
  -4   2   1   21.69    0.73
  -4   2   1   22.04    0.62
   4   2  -1   22.62    0.77
  -3  -2   1   12.09    0.50
  -3  -2   1   12.36    0.48
  -3  -2   1   12.31    0.51
  -3  -2   1   12.22    0.50
   3  -2  -1   11.03    0.43
   3  -2  -1   11.93    0.30
   3  -2  -1   10.89    0.50
   3  -2  -1   11.70    0.36
  -3  -2   1   11.79    0.51
   3   2  -1   12.04    0.50
  -3   2   1   11.48    0.30
   3   2  -1   12.35    0.50
  -3   2   1   11.62    0.54
  -3   2   1   11.47    0.38
   3   2  -1   11.79    0.51
   3   2  -1   11.55    0.52
  -3   2   1   11.87    0.47
  -2  -2   1    4.00    0.25
   2  -2  -1    3.56    0.17
  -2  -2   1    3.70    0.24
   2  -2  -1    3.83    0.16
  -2  -2   1    4.03    0.24
   2  -2  -1    3.76    0.15
  -2  -2   1    3.76    0.24
  -2  -2   1    3.76    0.26
   2  -2  -1    3.45    0.21
   2  -2  -1    4.03    0.27
  -2   2   1    3.82    0.27
  -2   2   1    3.32    0.22
   2   2  -1    3.92    0.28
  -2   2   1    3.65    0.18
   2   2  -1    3.63    0.25
   2   2  -1    3.37    0.24
   1  -2  -1   16.99    0.55
  -1  -2   1   17.19    0.57
  -1  -2   1   17.28    0.67
  -1  -2   1   17.51    0.62
   1  -2  -1   17.08    0.62
  -1  -2   1   18.18    0.59
  -1  -2   1   17.71    0.59
   1  -2  -1   18.11    0.51
   1  -2  -1   18.33    0.52
   1  -2  -1   17.27    0.51
  -1   2   1   16.86    0.56
   1   2  -1   16.21    0.66
   1   2  -1   17.61    0.59
  -1   2   1   17.95    0.52
   1   2  -1   17.67    0.58
  -1   2   1   18.37    0.65
   0  -2  -1    0.11    0.04
   0  -2   1    0.04    0.04
   0  -2  -1    0.11    0.04
   0  -2  -1    0.10    0.05
   0  -2   1    0.07    0.04
   0  -2   1    0.08    0.07
   0  -2  -1    0.11    0.04
   0  -2  -1    0.11    0.05
   0  -2   1    0.04    0.04
   0  -2   1    0.04    0.04
   0   2  -1    0.09    0.04
   0   2   1    0.09    0.05
   0   2  -1    0.09    0.04
   0   2  -1    0.14    0.06
   0   2   1    0.13    0.06
   0   2   1    0.08    0.05
   0   2   1    0.09    0.04
   0   2  -1    0.08    0.04
  -1  -2  -1   11.07    0.42
  -1  -2  -1   10.95    0.44
   1  -2   1   11.23    0.44
  -1  -2  -1   11.14    0.41
   1  -2   1   11.29    0.34
  -1  -2  -1   10.66    0.42
  -1  -2  -1   10.49    0.41
   1  -2   1   11.54    0.40
  -1  -2  -1   11.06    0.43
   1  -2   1   10.83    0.48
  -1  -2  -1   11.57    0.49
  -1   2  -1   10.75    0.41
   1   2   1   10.62    0.43
  -1   2  -1   11.03    0.35
  -1   2  -1   11.31    0.49
  -1   2  -1   11.15    0.44
   1   2   1   11.68    0.45
   2  -2   1  194.30   17.41
   2  -2   1  212.83    7.18
  -2  -2  -1  206.79    5.73
  -2  -2  -1  198.96    5.65
  -2   2  -1  196.34   18.29
   2   2   1  179.84   12.29
   2   2   1  187.75   13.18
  -2   2  -1  202.80    7.04
   3  -2   1    0.45    0.09
  -3  -2  -1    0.49    0.10
  -3  -2  -1    0.48    0.11
  -3  -2  -1    0.54    0.11
  -3  -2  -1    0.46    0.09
   3  -2   1    0.38    0.10
  -3  -2  -1    0.49    0.09
   3  -2   1    0.48    0.08
   3   2   1    0.41    0.10
  -3   2  -1    0.55    0.12
   3   2   1    0.37    0.09
  -3   2  -1    0.49    0.10
  -3   2  -1    0.48    0.09
   3   2   1    0.43    0.11
  -4  -2  -1    2.07    0.22
  -4  -2  -1    2.53    0.20
   4  -2   1    2.55    0.17
  -4  -2  -1    2.29    0.17
   4  -2   1    2.35    0.23
   4  -2   1    2.00    0.18
  -4  -2  -1    2.71    0.22
   4   2   1    2.55    0.25
  -4   2  -1    2.74    0.27
  -4   2  -1    2.69    0.23
   4   2   1    2.49    0.20
   4   2   1    2.20    0.20
  -4   2  -1    2.42    0.18
  -5  -2  -1    2.01    0.19
  -5  -2  -1    1.64    0.22
  -5  -2  -1    1.91    0.15
   5  -2   1    1.68    0.17
  -5  -2  -1    1.63    0.19
   5  -2   1    1.71    0.15
   5  -2   1    1.48    0.19
  -5   2  -1    2.09    0.17
   5   2   1    1.71    0.21
  -5   2  -1    1.67    0.08
  -5   2  -1    2.14    0.22
   5   2   1    1.46    0.17
   5   2   1    1.69    0.19
  -5   2  -1    1.66    0.08
  -5   2  -1    1.85    0.23
   5   2   1    2.07    0.24
   6  -2   1   17.84    0.67
  -6  -2  -1   17.68    0.58
  -6  -2  -1   17.67    0.78
  -6  -2  -1   18.06    0.67
   6  -2   1   17.70    0.73
   6  -2   1   18.31    0.61
  -6  -2  -1   18.08    0.72
  -6   2  -1   18.75    0.80
  -6   2  -1   17.38    0.48
   6   2   1   18.25    0.76
  -6   2  -1   18.37    0.73
   6   2   1   18.46    0.79
  -6   2  -1   17.59    0.62
   6   2   1   18.25    0.73
   6   2   1   17.49    0.65
  -6   2  -1   16.70    0.48
  -7  -2  -1    0.57    0.13
   7  -2   1    0.60    0.14
   7  -2   1    0.58    0.14
  -7  -2  -1    0.60    0.15
  -7  -2  -1    0.58    0.17
   7  -2   1    0.71    0.13
  -7  -2  -1    0.45    0.09
   7   2   1    0.67    0.16
   7   2   1    0.82    0.15
   7   2   1    0.95    0.21
  -7   2  -1    0.85    0.09
  -7   2  -1    0.71    0.09
  -7   2  -1    0.85    0.17
   7   2   1    0.58    0.14
  -7   2  -1    0.72    0.14
  -7   2  -1    0.71    0.16
  -8  -2  -1    2.26    0.23
  -8  -2  -1    1.73    0.28
   8  -2   1    2.07    0.25
  -8  -2  -1    1.52    0.16
  -8  -2  -1    1.93    0.24
   8  -2   1    2.09    0.22
   8  -2   1    1.97    0.20
   8   2   1    1.63    0.21
  -8   2  -1    1.72    0.19
  -8   2  -1    2.15    0.26
  -8   2  -1    1.70    0.15
   8   2   1    2.04    0.26
   8   2   1    2.26    0.26
  -8   2  -1    1.87    0.26
   8   2   1    2.10    0.28
  -8   2  -1    1.92    0.16
  -9  -2  -1    0.21    0.11
  -9  -2  -1    0.19    0.10
  -9  -2  -1    0.04    0.12
   9  -2   1   -0.02    0.09
   9  -2   1    0.34    0.10
   9  -2   1    0.02    0.07
  -9  -2  -1    0.20    0.07
   9   2   1    0.15    0.09
  -9   2  -1    0.07    0.06
  -9   2  -1    0.05    0.07
  -9   2  -1    0.50    0.16
  -9   2  -1    0.21    0.10
   9   2   1    0.17    0.14
   9   2   1    0.05    0.10
   9   2   1    0.09    0.13
  -9   2  -1    0.14    0.12
 -10  -2  -1    0.34    0.10
 -10  -2  -1    0.24    0.12
 -10  -2  -1    0.27    0.15
  10  -2   1    0.35    0.13
  10  -2   1    0.30    0.14
 -10  -2  -1    0.24    0.12
 -10   2  -1    0.23    0.15
 -10   2  -1    0.36    0.10
  10   2   1    0.24    0.13
 -10   2  -1    0.29    0.12
 -10   2  -1    0.39    0.16
  10   2   1    0.35    0.16
  10   2   1    0.24    0.12
  10   2   1    0.13    0.11
  11  -2   1    6.50    0.45
 -11  -2  -1    6.58    0.38
 -11  -2  -1    6.21    0.48
 -11  -2  -1    5.41    0.43
  11  -2   1    6.18    0.48
 -11   2  -1    6.83    0.55
  11   2   1    5.94    0.54
 -11   2  -1    7.00    0.45
 -11   2  -1    6.21    0.37
 -11   2  -1    5.84    0.49
 -12  -2  -1    1.12    0.24
 -12  -2  -1    1.38    0.27
 -12  -2  -1    0.92    0.24
 -12   2  -1    1.41    0.29
  12   2   1    1.30    0.29
 -12   2  -1    1.14    0.22
 -12   2  -1    1.40    0.30
 -13  -2  -1    1.19    0.25
 -13  -2  -1    1.83    0.31
 -13  -2  -1    1.49    0.31
 -13   2  -1    1.60    0.26
  13   2   1    1.88    0.38
 -14  -2  -1   -0.07    0.12
 -14  -2  -1    0.09    0.13
 -14  -2  -1   -0.05    0.10
 -14   2  -1    0.21    0.15
 -14   2  -1    0.06    0.15
 -14   2  -1   -0.02    0.13
 -15  -2  -1    0.14    0.12
 -15  -2  -1   -0.17    0.16
 -15  -2  -1    0.17    0.14
 -15   2  -1    0.16    0.11
 -16  -2  -1    0.12    0.21
 -16  -2  -1    0.00    0.09
 -16  -2  -1   -0.05    0.15
 -16   2  -1    0.09    0.15
 -16  -3   1    0.07    0.11
 -16  -3   1   -0.12    0.15
  16   3  -1   -0.12    0.15
 -16   3   1    0.10    0.17
 -15  -3   1    0.03    0.13
 -15  -3   1    0.35    0.17
 -15  -3   1    0.31    0.19
  15   3  -1    0.22    0.18
 -15   3   1    0.35    0.21
 -15   3   1    0.41    0.21
 -14  -3   1   -0.28    0.10
 -14  -3   1   -0.07    0.15
 -14   3   1    0.20    0.19
 -14   3   1    0.02    0.12
 -13  -3   1    0.19    0.17
 -13  -3   1    0.27    0.13
 -13   3   1    0.58    0.21
  13   3  -1    0.43    0.20
 -13   3   1    0.36    0.20
 -12  -3   1    0.30    0.16
 -12  -3   1    0.49    0.21
 -12   3   1    0.48    0.17
 -12   3   1    0.49    0.20
  12   3  -1    0.83    0.29
 -12   3   1    0.43    0.16
 -11  -3   1    6.53    0.40
 -11  -3   1    5.15    0.43
 -11  -3   1    5.03    0.45
 -11   3   1    5.56    0.55
 -11   3   1    5.95    0.52
 -11   3   1    5.34    0.38
  11   3  -1    4.82    0.50
  10  -3  -1    1.73    0.29
 -10  -3   1    1.99    0.23
 -10  -3   1    1.63    0.26
 -10  -3   1    1.78    0.29
 -10   3   1    1.71    0.33
  10   3  -1    1.75    0.34
 -10   3   1    2.42    0.24
 -10   3   1    2.54    0.33
   9  -3  -1   -0.15    0.07
  -9  -3   1    0.09    0.09
  -9  -3   1    0.08    0.06
  -9  -3   1   -0.27    0.10
   9  -3  -1    0.08    0.07
   9  -3  -1    0.03    0.06
  -9  -3   1    0.00    0.09
  -9  -3   1   -0.09    0.05
  -9   3   1    0.07    0.06
  -9   3   1    0.06    0.10
   9   3  -1   -0.06    0.11
   9   3  -1   -0.03    0.10
  -9   3   1   -0.02    0.02
   9   3  -1   -0.10    0.09
  -9   3   1   -0.01    0.04
  -9   3   1   -0.08    0.09
  -8  -3   1   28.69    1.04
  -8  -3   1   27.13    1.14
  -8  -3   1   28.04    1.18
   8  -3  -1   29.65    0.89
   8  -3  -1   27.66    1.01
  -8  -3   1   29.68    1.12
   8  -3  -1   28.55    1.12
  -8  -3   1   30.02    0.97
   8   3  -1   30.27    1.13
   8   3  -1   28.80    1.13
  -8   3   1   29.09    1.23
   8   3  -1   29.36    1.21
  -8   3   1   30.11    0.92
  -8   3   1   28.27    1.10
   7  -3  -1    0.64    0.11
  -7  -3   1    0.75    0.18
  -7  -3   1    0.71    0.14
   7  -3  -1    0.63    0.13
  -7  -3   1    0.57    0.13
  -7  -3   1    0.48    0.17
  -7  -3   1    0.67    0.19
   7  -3  -1    0.69    0.15
  -7   3   1    0.82    0.13
  -7   3   1    0.57    0.15
  -7   3   1    0.96    0.23
   7   3  -1    0.95    0.22
   7   3  -1    0.94    0.19
   7   3  -1    0.76    0.17
  -6  -3   1    7.06    0.41
  -6  -3   1    6.45    0.44
   6  -3  -1    6.52    0.38
  -6  -3   1    6.35    0.45
   6  -3  -1    6.64    0.30
  -6  -3   1    6.85    0.48
  -6  -3   1    7.19    0.42
   6  -3  -1    6.36    0.45
   6   3  -1    6.36    0.44
  -6   3   1    6.57    0.33
  -6   3   1    6.96    0.45
  -6   3   1    6.30    0.49
   6   3  -1    7.01    0.47
   6   3  -1    6.35    0.47
  -5  -3   1    5.69    0.42
  -5  -3   1    6.12    0.38
  -5  -3   1    5.54    0.36
   5  -3  -1    5.65    0.26
   5  -3  -1    5.67    0.41
  -5  -3   1    6.05    0.41
  -5  -3   1    5.63    0.40
   5  -3  -1    5.40    0.33
  -5   3   1    5.20    0.43
   5   3  -1    4.93    0.39
  -5   3   1    5.62    0.38
  -5   3   1    5.72    0.29
   5   3  -1    5.87    0.43
   5   3  -1    5.34    0.39
  -4  -3   1   42.24    1.27
   4  -3  -1   43.46    0.93
  -4  -3   1   44.74    1.36
  -4  -3   1   41.97    1.32
  -4  -3   1   44.16    1.33
   4  -3  -1   43.66    0.94
   4  -3  -1   42.80    1.09
   4  -3  -1   41.59    1.36
   4  -3  -1   41.09    1.21
  -4  -3   1   42.35    1.35
   4   3  -1   41.49    1.38
   4   3  -1   42.58    1.36
  -4   3   1   42.99    1.14
   4   3  -1   42.19    1.33
  -4   3   1   43.39    1.30
  -4   3   1   42.81    1.43
  -3  -3   1    2.87    0.24
   3  -3  -1    2.79    0.22
  -3  -3   1    2.70    0.25
  -3  -3   1    2.75    0.25
  -3  -3   1    2.34    0.23
   3  -3  -1    2.37    0.13
   3  -3  -1    2.41    0.17
   3  -3  -1    2.52    0.12
   3  -3  -1    2.52    0.26
  -3  -3   1    2.61    0.26
   3   3  -1    2.50    0.26
   3   3  -1    1.82    0.21
  -3   3   1    2.50    0.18
  -3   3   1    2.43    0.28
  -3   3   1    2.33    0.23
   3   3  -1    2.09    0.25
  -2  -3   1   27.26    0.91
  -2  -3   1   26.96    1.00
   2  -3  -1   26.63    0.85
  -2  -3   1   26.48    0.90
  -2  -3   1   26.67    0.91
   2  -3  -1   25.88    0.77
   2  -3  -1   26.61    0.96
   2  -3  -1   27.92    0.73
  -2  -3   1   27.09    0.94
  -2  -3   1   27.84    0.92
   2  -3  -1   27.43    0.75
  -2   3   1   28.05    1.01
  -2   3   1   26.70    0.88
   2   3  -1   26.99    0.91
   2   3  -1   26.26    0.90
  -2   3   1   26.17    0.79
  -1  -3   1   13.24    0.53
   1  -3  -1   13.08    0.49
   1  -3  -1   13.74    0.48
  -1  -3   1   13.47    0.55
   1  -3  -1   12.62    0.47
   1  -3  -1   12.59    0.59
  -1  -3   1   13.33    0.56
  -1  -3   1   12.44    0.65
  -1  -3   1   13.40    0.60
   1  -3  -1   12.94    0.53
  -1   3   1   12.83    0.53
  -1   3   1   12.97    0.49
   1   3  -1   13.55    0.55
   1   3  -1   13.17    0.55
  -1   3   1   13.23    0.62
   1   3  -1   13.11    0.55
   0  -3   1   25.49    1.02
   0  -3   1   23.79    0.78
   0  -3   1   23.14    0.74
   0  -3  -1   24.06    0.76
   0  -3  -1   23.89    0.85
   0  -3   1   23.95    0.82
   0  -3  -1   24.28    0.76
   0  -3  -1   23.75    0.76
   0  -3   1   23.82    0.88
   0  -3  -1   24.77    0.79
   0   3  -1   23.62    0.79
   0   3   1   23.24    0.75
   0   3   1   22.67    0.77
   0   3  -1   23.88    0.88
   0   3   1   22.84    0.75
   0   3  -1   22.87    0.74
   0   3   1   23.47    0.86
  -1  -3  -1    3.89    0.27
  -1  -3  -1    4.15    0.30
  -1  -3  -1    4.04    0.28
   1  -3   1    3.10    0.29
  -1  -3  -1    3.84    0.26
   1  -3   1    4.19    0.29
  -1  -3  -1    4.14    0.27
   1  -3   1    3.82    0.21
  -1  -3  -1    4.07    0.34
   1  -3   1    3.91    0.25
  -1   3  -1    3.58    0.26
   1   3   1    4.42    0.28
  -1   3  -1    3.93    0.29
   1   3   1    3.52    0.26
  -1   3  -1    3.86    0.33
   1   3   1    3.57    0.25
  -1   3  -1    3.75    0.21
   1   3   1    3.47    0.28
  -2  -3  -1    6.35    0.37
  -2  -3  -1    7.13    0.40
  -2  -3  -1    6.54    0.37
   2  -3   1    6.49    0.25
   2  -3   1    6.05    0.31
  -2  -3  -1    7.16    0.38
  -2  -3  -1    6.48    0.36
  -2  -3  -1    6.06    0.41
   2  -3   1    5.38    0.39
   2  -3   1    6.55    0.37
  -2  -3  -1    6.93    0.37
  -2   3  -1    6.56    0.38
  -2   3  -1    5.88    0.25
  -2   3  -1    6.39    0.34
  -2   3  -1    6.39    0.43
   2   3   1    6.86    0.40
   3  -3   1    0.71    0.11
   3  -3   1    0.78    0.17
  -3  -3  -1    0.84    0.14
  -3  -3  -1    0.84    0.16
   3  -3   1    0.96    0.06
  -3  -3  -1    0.87    0.14
  -3  -3  -1    1.10    0.15
  -3  -3  -1    0.96    0.18
  -3  -3  -1    1.02    0.17
   3  -3   1    0.92    0.06
  -3  -3  -1    0.89    0.15
   3  -3   1    1.12    0.16
   3   3   1    0.65    0.15
   3   3   1    0.86    0.16
  -3   3  -1    0.79    0.18
  -3   3  -1    0.93    0.18
  -3   3  -1    0.66    0.12
   4  -3   1   24.98    0.87
   4  -3   1   26.98    0.80
  -4  -3  -1   27.11    0.95
  -4  -3  -1   26.78    1.00
  -4  -3  -1   27.64    0.89
  -4  -3  -1   25.75    0.95
  -4  -3  -1   26.63    0.90
  -4  -3  -1   26.29    0.88
   4  -3   1   27.85    1.02
   4   3   1   26.43    0.94
  -4   3  -1   27.11    1.05
  -4   3  -1   26.90    0.85
  -4   3  -1   27.19    0.96
   4   3   1   26.17    0.99
   5  -3   1    3.68    0.28
  -5  -3  -1    3.45    0.27
   5  -3   1    3.40    0.33
  -5  -3  -1    3.70    0.34
  -5  -3  -1    3.15    0.29
  -5  -3  -1    3.89    0.33
  -5  -3  -1    3.74    0.27
   5  -3   1    3.70    0.23
   5   3   1    3.52    0.30
  -5   3  -1    3.92    0.33
  -5   3  -1    3.61    0.26
  -5   3  -1    4.05    0.38
   5   3   1    3.29    0.30
   5   3   1    3.75    0.35
   6  -3   1    0.38    0.12
  -6  -3  -1    0.48    0.14
  -6  -3  -1    0.45    0.11
  -6  -3  -1    0.42    0.17
   6  -3   1    0.48    0.10
  -6  -3  -1    0.39    0.10
   6  -3   1    0.35    0.11
  -6  -3  -1    0.55    0.15
  -6   3  -1    0.63    0.12
   6   3   1    0.38    0.13
  -6   3  -1    0.55    0.15
  -6   3  -1    0.34    0.14
   6   3   1    0.41    0.11
   6   3   1    0.55    0.18
  -7  -3  -1    3.61    0.25
  -7  -3  -1    3.50    0.36
  -7  -3  -1    4.12    0.37
  -7  -3  -1    3.55    0.30
  -7  -3  -1    3.40    0.32
   7  -3   1    3.39    0.25
   7  -3   1    3.64    0.35
   7  -3   1    3.45    0.30
   7   3   1    3.18    0.32
  -7   3  -1    3.71    0.35
  -7   3  -1    3.58    0.38
   7   3   1    3.53    0.36
  -7   3  -1    3.60    0.27
   7   3   1    3.62    0.30
   8  -3   1    4.61    0.36
  -8  -3  -1    4.20    0.42
  -8  -3  -1    5.02    0.41
  -8  -3  -1    5.05    0.45
  -8  -3  -1    4.75    0.36
   8  -3   1    5.28    0.33
   8  -3   1    5.05    0.42
  -8  -3  -1    5.07    0.30
  -8   3  -1    5.30    0.34
   8   3   1    5.17    0.43
   8   3   1    4.88    0.38
  -8   3  -1    5.03    0.47
   8   3   1    4.84    0.44
  -8   3  -1    5.07    0.43
  -9  -3  -1    0.48    0.17
  -9  -3  -1    0.60    0.12
   9  -3   1    0.45    0.14
  -9  -3  -1    0.70    0.17
   9  -3   1    0.57    0.16
   9  -3   1    0.34    0.10
  -9  -3  -1    0.39    0.15
  -9  -3  -1    0.59    0.17
  -9   3  -1    0.50    0.21
  -9   3  -1    0.59    0.14
   9   3   1    0.36    0.15
   9   3   1    0.59    0.19
  -9   3  -1    0.42    0.16
   9   3   1    0.50    0.17
  10  -3   1    1.31    0.27
 -10  -3  -1    2.23    0.28
 -10  -3  -1    1.89    0.31
  10  -3   1    2.48    0.26
 -10  -3  -1    1.89    0.20
 -10   3  -1    2.35    0.38
 -10   3  -1    1.59    0.29
 -10   3  -1    2.20    0.25
 -11  -3  -1    0.39    0.15
 -11  -3  -1    0.17    0.14
 -11   3  -1    0.28    0.15
  11   3   1    0.05    0.14
 -11   3  -1    0.28    0.12
 -11   3  -1    0.20    0.16
 -12  -3  -1    0.07    0.10
 -12  -3  -1   -0.04    0.10
 -12  -3  -1   -0.08    0.12
 -12   3  -1   -0.17    0.11
 -12   3  -1   -0.24    0.13
 -12   3  -1    0.12    0.06
  12   3   1   -0.04    0.15
 -13  -3  -1   -0.19    0.07
 -13  -3  -1   -0.01    0.17
 -13  -3  -1    0.11    0.11
 -13   3  -1   -0.24    0.13
 -13   3  -1    0.02    0.15
  13   3   1    0.14    0.19
 -13   3  -1   -0.04    0.09
 -14  -3  -1    0.15    0.14
 -14  -3  -1    0.35    0.14
 -14  -3  -1    0.41    0.13
 -14   3  -1    0.40    0.16
 -14   3  -1    0.51    0.18
 -15  -3  -1   -0.02    0.18
 -15  -3  -1    0.13    0.22
 -15  -3  -1   -0.13    0.13
 -15   3  -1    0.03    0.14
 -16  -3  -1    0.05    0.14
 -16  -3  -1   -0.06    0.15
 -16  -3  -1   -0.15    0.14
 -16   3  -1   -0.02    0.18
 -15  -4   1    0.05    0.13
 -15  -4   1    0.10    0.13
 -15   4   1   -0.01    0.17
 -15   4   1   -0.30    0.17
 -14  -4   1    0.21    0.17
 -14   4   1   -0.25    0.17
 -14   4   1    0.04    0.18
  14   4  -1    0.29    0.21
 -13  -4   1    0.28    0.19
 -13   4   1    0.31    0.14
 -13   4   1    0.31    0.14
  13   4  -1    0.13    0.13
 -12  -4   1    0.50    0.18
 -12  -4   1    0.68    0.21
  12   4  -1    0.63    0.25
 -12   4   1    1.37    0.33
 -12   4   1    0.49    0.19
 -11  -4   1    0.16    0.16
 -11  -4   1    0.09    0.13
 -11   4   1    0.15    0.17
 -11   4   1    0.33    0.16
  11   4  -1    0.52    0.23
 -10  -4   1    0.06    0.09
 -10  -4   1   -0.01    0.12
 -10  -4   1    0.01    0.10
 -10   4   1    0.14    0.12
 -10   4   1    0.10    0.12
 -10   4   1    0.01    0.08
  10   4  -1   -0.15    0.09
  -9  -4   1   24.55    0.93
  -9  -4   1   25.41    1.10
  -9  -4   1   26.01    1.04
  -9   4   1   25.01    1.12
   9   4  -1   24.92    1.21
  -9   4   1   25.46    1.26
  -9   4   1   25.86    0.90
  -8  -4   1    0.09    0.07
  -8  -4   1   -0.05    0.11
  -8  -4   1    0.04    0.08
  -8  -4   1   -0.10    0.14
   8  -4  -1    0.05    0.12
  -8  -4   1    0.03    0.10
   8  -4  -1   -0.07    0.06
   8  -4  -1   -0.10    0.04
  -8   4   1   -0.02    0.07
  -8   4   1   -0.04    0.09
   8   4  -1    0.01    0.08
   8   4  -1    0.05    0.15
   8   4  -1   -0.16    0.13
  -8   4   1    0.02    0.09
  -7  -4   1    2.45    0.29
   7  -4  -1    2.32    0.29
  -7  -4   1    1.91    0.29
   7  -4  -1    2.01    0.18
  -7  -4   1    2.29    0.28
  -7  -4   1    2.25    0.26
  -7  -4   1    2.02    0.33
   7  -4  -1    2.51    0.26
  -7   4   1    2.13    0.31
  -7   4   1    2.09    0.37
   7   4  -1    2.49    0.32
  -7   4   1    2.64    0.23
   7   4  -1    2.39    0.31
   7   4  -1    2.69    0.34
   6  -4  -1    1.35    0.21
  -6  -4   1    1.37    0.26
   6  -4  -1    1.53    0.26
  -6  -4   1    1.35    0.22
  -6  -4   1    2.07    0.27
   6  -4  -1    1.54    0.15
  -6  -4   1    1.29    0.23
  -6  -4   1    1.74    0.23
  -6   4   1    1.87    0.32
  -6   4   1    1.91    0.20
   6   4  -1    1.03    0.24
  -6   4   1    2.00    0.25
   6   4  -1    1.42    0.27
   5  -4  -1    0.18    0.08
  -5  -4   1    0.31    0.13
   5  -4  -1    0.22    0.07
  -5  -4   1    0.28    0.11
  -5  -4   1    0.37    0.12
   5  -4  -1    0.27    0.14
  -5  -4   1    0.18    0.11
  -5  -4   1    0.27    0.12
  -5  -4   1    0.27    0.13
  -5   4   1    0.28    0.09
  -5   4   1    0.31    0.15
  -5   4   1    0.27    0.11
   5   4  -1    0.15    0.13
   5   4  -1    0.43    0.13
   4  -4  -1    2.00    0.12
  -4  -4   1    2.21    0.25
   4  -4  -1    1.51    0.25
   4  -4  -1    1.71    0.16
  -4  -4   1    2.04    0.25
  -4  -4   1    2.32    0.28
  -4  -4   1    2.01    0.26
  -4  -4   1    1.79    0.25
   4  -4  -1    1.56    0.20
   4  -4  -1    2.08    0.11
  -4  -4   1    2.26    0.26
  -4  -4   1    2.20    0.25
   4   4  -1    2.27    0.28
  -4   4   1    2.20    0.20
  -4   4   1    1.98    0.32
  -4   4   1    2.15    0.25
   3  -4  -1   23.78    0.98
  -3  -4   1   23.59    0.92
   3  -4  -1   22.87    0.84
   3  -4  -1   23.12    0.68
   3  -4  -1   23.15    0.74
  -3  -4   1   22.13    0.98
  -3  -4   1   23.87    0.93
  -3  -4   1   24.35    0.92
  -3  -4   1   21.96    0.92
   3  -4  -1   23.15    0.65
  -3  -4   1   22.94    0.91
  -3   4   1   22.87    0.89
   3   4  -1   22.10    0.91
  -3   4   1   23.49    1.03
   3   4  -1   22.29    0.89
  -3   4   1   23.28    0.78
  -2  -4   1    0.15    0.08
   2  -4  -1    0.15    0.06
  -2  -4   1    0.18    0.10
  -2  -4   1    0.12    0.10
   2  -4  -1    0.06    0.09
   2  -4  -1    0.23    0.08
  -2  -4   1    0.07    0.05
  -2  -4   1    0.08    0.11
   2  -4  -1    0.28    0.08
   2  -4  -1    0.29    0.09
  -2  -4   1    0.17    0.09
  -2   4   1    0.28    0.11
  -2   4   1    0.12    0.08
   2   4  -1    0.22    0.10
  -2   4   1    0.08    0.09
   2   4  -1    0.12    0.07
   1  -4  -1   16.05    0.67
  -1  -4   1   18.20    0.89
   1  -4  -1   15.35    0.74
   1  -4  -1   16.00    0.60
  -1  -4   1   15.34    0.67
   1  -4  -1   15.79    0.61
   1  -4  -1   16.59    0.60
  -1  -4   1   16.09    0.76
  -1  -4   1   16.92    0.72
  -1  -4   1   14.93    0.64
  -1   4   1   15.20    0.66
  -1   4   1   15.96    0.78
  -1   4   1   16.30    0.63
   1   4  -1   14.85    0.66
   1   4  -1   15.17    0.68
   1   4  -1   13.99    0.64
   0  -4  -1    8.27    0.44
   0  -4   1    9.32    0.50
   0  -4   1    7.83    0.60
   0  -4  -1    8.15    0.43
   0  -4  -1    8.44    0.47
   0  -4   1    8.57    0.42
   0  -4  -1    8.38    0.43
   0  -4   1    8.24    0.45
   0  -4   1    7.93    0.53
   0  -4  -1    7.57    0.49
   0   4   1    8.24    0.44
   0   4  -1    8.08    0.45
   0   4  -1    8.44    0.43
   0   4   1    8.03    0.43
   0   4   1    8.48    0.53
   0   4   1    7.85    0.44
   0   4  -1    7.71    0.46
  -1  -4  -1    0.88    0.17
  -1  -4  -1    0.78    0.17
   1  -4   1    0.74    0.12
   1  -4   1    0.71    0.14
   1  -4   1    0.88    0.17
   1  -4   1    0.56    0.17
  -1  -4  -1    0.66    0.14
  -1  -4  -1    0.73    0.19
  -1  -4  -1    0.51    0.13
  -1  -4  -1    0.65    0.15
   1   4   1    0.80    0.15
  -1   4  -1    0.75    0.16
   1   4   1    0.85    0.15
   1   4   1    0.77    0.16
  -1   4  -1    0.72    0.13
  -1   4  -1    0.63    0.16
  -1   4  -1    0.69    0.14
  -2  -4  -1    0.81    0.18
  -2  -4  -1    0.95    0.17
  -2  -4  -1    0.87    0.17
  -2  -4  -1    0.84    0.16
   2  -4   1    0.91    0.17
   2  -4   1    0.90    0.11
   2  -4   1    0.89    0.14
  -2  -4  -1    0.56    0.16
   2  -4   1    0.84    0.18
  -2  -4  -1    0.63    0.16
  -2  -4  -1    0.77    0.16
   2   4   1    0.82    0.19
  -2   4  -1    0.87    0.11
  -2   4  -1    0.89    0.16
  -2   4  -1    0.87    0.17
  -2   4  -1    0.89    0.20
   3  -4   1   12.95    0.40
  -3  -4  -1   12.56    0.62
  -3  -4  -1   13.73    0.64
  -3  -4  -1   12.59    0.63
   3  -4   1   12.50    0.40
   3  -4   1   11.14    0.57
  -3  -4  -1   12.45    0.65
   3  -4   1   12.05    0.51
  -3  -4  -1   13.16    0.60
   3  -4   1   11.79    0.68
  -3  -4  -1   13.08    0.68
  -3  -4  -1   12.55    0.61
  -3   4  -1   13.23    0.57
  -3   4  -1   11.65    0.62
  -3   4  -1   11.66    0.70
   3   4   1   12.44    0.64
  -4  -4  -1    6.06    0.43
  -4  -4  -1    5.94    0.41
  -4  -4  -1    6.03    0.40
  -4  -4  -1    5.61    0.42
   4  -4   1    5.04    0.44
   4  -4   1    5.79    0.39
   4  -4   1    5.52    0.32
  -4  -4  -1    6.09    0.46
  -4  -4  -1    6.05    0.41
  -4  -4  -1    5.32    0.40
  -4   4  -1    5.53    0.35
   4   4   1    5.51    0.43
  -4   4  -1    6.23    0.51
  -4   4  -1    5.84    0.44
  -5  -4  -1    0.04    0.08
  -5  -4  -1    0.01    0.07
  -5  -4  -1    0.24    0.11
  -5  -4  -1   -0.01    0.10
  -5  -4  -1    0.03    0.07
  -5  -4  -1    0.15    0.09
   5  -4   1    0.02    0.05
   5  -4   1    0.14    0.07
   5  -4   1    0.19    0.10
  -5   4  -1    0.05    0.09
   5   4   1    0.16    0.09
  -5   4  -1    0.08    0.10
  -5   4  -1    0.13    0.08
   6  -4   1    1.44    0.22
  -6  -4  -1    2.06    0.24
  -6  -4  -1    2.43    0.29
  -6  -4  -1    1.58    0.29
  -6  -4  -1    2.00    0.23
  -6  -4  -1    2.33    0.30
   6  -4   1    1.82    0.29
  -6  -4  -1    2.18    0.25
   6  -4   1    2.10    0.19
  -6   4  -1    2.65    0.25
   6   4   1    2.50    0.30
  -6   4  -1    2.05    0.32
  -6   4  -1    2.00    0.35
   6   4   1    2.27    0.31
  -7  -4  -1   11.07    0.72
  -7  -4  -1   12.31    0.72
   7  -4   1   11.32    0.60
  -7  -4  -1   13.20    0.60
  -7  -4  -1   13.08    0.70
   7  -4   1   12.95    0.53
  -7  -4  -1   13.37    0.65
  -7  -4  -1   12.85    0.62
   7  -4   1   11.81    0.71
  -7   4  -1   12.59    0.72
   7   4   1   12.40    0.76
  -7   4  -1   12.20    0.79
  -7   4  -1   13.84    0.62
   7   4   1   12.67    0.71
   7   4   1   13.33    0.73
  -8  -4  -1   13.32    0.60
   8  -4   1   13.34    0.57
  -8  -4  -1   15.29    0.71
  -8  -4  -1   14.72    0.77
   8  -4   1   14.11    0.79
  -8   4  -1   14.30    0.80
   8   4   1   13.12    0.82
  -8   4  -1   15.48    0.66
   8   4   1   14.30    0.78
   8   4   1   13.90    0.78
  -8   4  -1   14.04    0.87
  -9  -4  -1   26.63    1.14
  -9  -4  -1   28.21    0.94
  -9  -4  -1   27.04    1.06
  -9   4  -1   29.54    1.23
  -9   4  -1   26.92    1.01
   9   4   1   29.71    1.32
  -9   4  -1   28.05    1.33
 -10  -4  -1    0.05    0.13
 -10  -4  -1    0.07    0.10
 -10   4  -1   -0.15    0.12
 -10   4  -1    0.13    0.11
 -10   4  -1    0.09    0.11
  10   4   1   -0.09    0.12
 -11  -4  -1    0.24    0.16
 -11  -4  -1    0.23    0.14
 -11   4  -1    0.24    0.14
 -11   4  -1    0.03    0.12
  11   4   1    0.46    0.20
 -11   4  -1    0.22    0.15
 -12  -4  -1    0.12    0.18
 -12  -4  -1    0.36    0.15
 -12  -4  -1    0.70    0.21
 -12   4  -1    0.56    0.21
  12   4   1    0.17    0.22
 -12   4  -1    0.17    0.18
 -13  -4  -1    0.11    0.19
 -13  -4  -1   -0.06    0.09
 -13  -4  -1    0.17    0.12
 -13   4  -1    0.35    0.23
  13   4   1    0.35    0.17
 -13   4  -1    0.04    0.15
 -14  -4  -1   -0.16    0.14
 -14  -4  -1   -0.10    0.13
 -14  -4  -1   -0.10    0.11
 -14   4  -1    0.28    0.22
 -14   4  -1   -0.19    0.15
 -15  -4  -1    0.18    0.15
 -15  -4  -1   -0.19    0.17
 -15  -4  -1   -0.01    0.14
 -15   4  -1   -0.26    0.12
 -14  -5   1    0.00    0.13
 -14  -5   1    0.21    0.16
 -14  -5   1    0.00    0.12
 -14   5   1   -0.19    0.15
 -14   5   1    0.15    0.16
  14   5  -1    0.21    0.22
 -13  -5   1    0.08    0.16
 -13   5   1    0.02    0.16
 -13   5   1   -0.27    0.22
  13   5  -1    0.29    0.25
 -12  -5   1    0.28    0.16
 -12  -5   1    0.35    0.21
 -12   5   1    0.17    0.18
 -12   5   1    0.27    0.22
  12   5  -1    0.59    0.27
 -11  -5   1   -0.01    0.09
 -11  -5   1    0.06    0.15
 -11   5   1    0.59    0.27
 -11   5   1   -0.14    0.11
  11   5  -1   -0.11    0.14
 -10  -5   1    0.38    0.18
 -10  -5   1    0.25    0.16
 -10   5   1    0.25    0.18
  10   5  -1    0.44    0.27
 -10   5   1    0.25    0.17
  -9  -5   1    0.07    0.09
  -9  -5   1    0.01    0.10
  -9  -5   1    0.12    0.12
  -9   5   1   -0.02    0.13
   9   5  -1    0.11    0.17
  -9   5   1    0.08    0.16
  -8  -5   1    0.36    0.15
  -8  -5   1    0.23    0.11
  -8  -5   1    0.10    0.09
   8   5  -1    0.30    0.18
  -8   5   1    0.24    0.18
  -8   5   1    0.10    0.11
  -8   5   1    0.29    0.15
  -7  -5   1    1.49    0.25
  -7  -5   1    1.46    0.30
  -7  -5   1    1.58    0.31
  -7  -5   1    2.03    0.31
  -7  -5   1    1.68    0.30
  -7   5   1    1.55    0.31
  -7   5   1    1.66    0.36
   7   5  -1    2.07    0.39
  -6  -5   1    0.88    0.21
   6  -5  -1    1.29    0.17
  -6  -5   1    1.04    0.24
  -6  -5   1    0.92    0.22
   6  -5  -1    1.17    0.20
  -6  -5   1    1.13    0.27
  -6  -5   1    1.34    0.25
  -6  -5   1    1.07    0.23
  -6  -5   1    1.45    0.27
  -6   5   1    1.21    0.30
  -6   5   1    1.68    0.21
  -6   5   1    1.74    0.33
   6   5  -1    1.02    0.27
   5  -5  -1    2.85    0.23
  -5  -5   1    3.24    0.36
   5  -5  -1    2.71    0.29
  -5  -5   1    2.41    0.37
  -5  -5   1    3.07    0.36
  -5  -5   1    2.40    0.32
  -5  -5   1    2.58    0.31
  -5  -5   1    3.13    0.35
   5  -5  -1    2.47    0.34
  -5  -5   1    2.74    0.34
  -5   5   1    3.13    0.37
   5   5  -1    3.44    0.39
  -5   5   1    3.41    0.43
  -5   5   1    3.04    0.27
   4  -5  -1    0.12    0.09
  -4  -5   1   -0.03    0.08
   4  -5  -1    0.12    0.05
  -4  -5   1    0.15    0.13
   4  -5  -1    0.06    0.05
   4  -5  -1    0.22    0.08
  -4  -5   1    0.18    0.12
  -4  -5   1    0.05    0.10
  -4  -5   1    0.11    0.11
   4  -5  -1    0.10    0.10
  -4  -5   1    0.18    0.13
   4   5  -1    0.22    0.15
  -4   5   1    0.13    0.06
  -4   5   1    0.08    0.13
  -4   5   1   -0.03    0.09
   3  -5  -1    2.46    0.20
  -3  -5   1    1.71    0.28
   3  -5  -1    2.42    0.19
   3  -5  -1    2.26    0.22
   3  -5  -1    1.56    0.28
  -3  -5   1    1.58    0.28
  -3  -5   1    2.73    0.32
   3  -5  -1    2.63    0.28
  -3  -5   1    2.30    0.29
  -3  -5   1    2.30    0.29
  -3  -5   1    2.69    0.38
   3   5  -1    2.62    0.31
  -3   5   1    1.57    0.30
   3   5  -1    2.44    0.31
  -3   5   1    2.26    0.23
   2  -5  -1    0.67    0.14
  -2  -5   1    0.64    0.20
   2  -5  -1    0.57    0.13
  -2  -5   1    0.68    0.17
   2  -5  -1    0.70    0.16
   2  -5  -1    0.86    0.14
  -2  -5   1    0.83    0.19
  -2  -5   1    0.65    0.18
  -2  -5   1    0.69    0.20
   2  -5  -1    0.56    0.16
  -2  -5   1    0.53    0.14
   2   5  -1    0.52    0.15
  -2   5   1    0.71    0.17
  -2   5   1    0.75    0.20
  -2   5   1    0.94    0.17
   2   5  -1    0.66    0.17
  -1  -5   1    2.10    0.24
   1  -5  -1    2.71    0.25
  -1  -5   1    2.51    0.28
  -1  -5   1    1.85    0.34
   1  -5  -1    1.52    0.27
   1  -5  -1    2.20    0.27
   1  -5  -1    2.18    0.23
  -1  -5   1    2.31    0.29
   1  -5  -1    2.56    0.23
  -1  -5   1    2.17    0.30
   1   5  -1    2.22    0.26
  -1   5   1    1.98    0.24
  -1   5   1    2.29    0.27
   1   5  -1    2.21    0.27
  -1   5   1    2.41    0.31
   1   5  -1    1.86    0.27
   0  -5  -1    0.89    0.21
   0  -5   1    0.50    0.17
   0  -5   1    0.97    0.26
   0  -5   1    0.89    0.18
   0  -5  -1    0.59    0.16
   0  -5   1    0.83    0.19
   0  -5  -1    0.77    0.16
   0  -5  -1    0.90    0.17
   0  -5  -1    0.59    0.16
   0  -5   1    0.73    0.15
   0  -5  -1    0.90    0.26
   0   5   1    0.61    0.15
   0   5  -1    1.23    0.22
   0   5  -1    0.81    0.17
   0   5   1    0.70    0.17
   0   5   1    0.87    0.20
   0   5  -1    0.67    0.17
   1  -5   1    0.44    0.18
   1  -5   1    0.29    0.13
  -1  -5  -1    0.29    0.12
  -1  -5  -1    0.29    0.12
   1  -5   1    0.28    0.11
  -1  -5  -1    0.10    0.13
  -1  -5  -1    0.27    0.13
  -1  -5  -1    0.25    0.14
   1  -5   1    0.37    0.14
   1  -5   1    0.31    0.10
  -1  -5  -1    0.22    0.11
  -1  -5  -1    0.29    0.12
   1   5   1    0.24    0.12
  -1   5  -1    0.19    0.11
   1   5   1    0.29    0.12
   1   5   1    0.35    0.12
  -1   5  -1    0.10    0.10
  -1   5  -1    0.19    0.08
  -1   5  -1    0.28    0.11
  -2  -5  -1    0.60    0.18
  -2  -5  -1    0.23    0.11
   2  -5   1    0.31    0.09
  -2  -5  -1    0.25    0.13
   2  -5   1    0.34    0.14
   2  -5   1    0.29    0.14
  -2  -5  -1    0.41    0.13
  -2  -5  -1    0.31    0.13
   2  -5   1    0.34    0.11
   2  -5   1    0.32    0.11
  -2  -5  -1    0.23    0.14
  -2  -5  -1    0.46    0.15
  -2  -5  -1    0.31    0.13
  -2   5  -1    0.43    0.16
  -2   5  -1    0.42    0.13
  -2   5  -1    0.41    0.12
   2   5   1    0.44    0.17
  -3  -5  -1    1.08    0.23
  -3  -5  -1    0.90    0.20
   3  -5   1    0.88    0.22
  -3  -5  -1    0.66    0.16
   3  -5   1    1.17    0.19
   3  -5   1    1.20    0.13
  -3  -5  -1    1.14    0.23
   3  -5   1    1.32    0.23
   3  -5   1    1.14    0.13
  -3  -5  -1    1.07    0.26
  -3  -5  -1    0.94    0.20
  -3  -5  -1    1.18    0.23
  -3   5  -1    0.93    0.24
  -3   5  -1    1.38    0.25
   3   5   1    1.46    0.24
  -3   5  -1    1.18    0.20
  -4  -5  -1    0.54    0.16
   4  -5   1    0.42    0.15
  -4  -5  -1    0.60    0.18
   4  -5   1    0.55    0.07
  -4  -5  -1    0.52    0.17
  -4  -5  -1    0.28    0.12
  -4  -5  -1    0.40    0.15
   4  -5   1    0.45    0.07
  -4  -5  -1    0.39    0.18
   4  -5   1    0.52    0.12
  -4  -5  -1    0.39    0.14
   4  -5   1    0.49    0.20
  -4   5  -1    0.31    0.12
  -4   5  -1    0.45    0.13
  -4   5  -1    0.69    0.22
   4   5   1    0.52    0.18
  -5  -5  -1    5.69    0.46
   5  -5   1    5.73    0.43
  -5  -5  -1    6.20    0.47
  -5  -5  -1    5.46    0.49
  -5  -5  -1    5.20    0.46
   5  -5   1    6.40    0.37
   5  -5   1    4.95    0.49
  -5  -5  -1    5.47    0.47
  -5  -5  -1    5.78    0.47
  -5  -5  -1    5.69    0.44
  -5   5  -1    6.22    0.49
  -5   5  -1    6.36    0.59
   5   5   1    6.08    0.52
  -5   5  -1    6.12    0.42
  -6  -5  -1    0.25    0.14
   6  -5   1    0.10    0.11
   6  -5   1    0.24    0.10
  -6  -5  -1    0.37    0.14
  -6  -5  -1    0.01    0.14
  -6  -5  -1    0.15    0.11
  -6  -5  -1    0.00    0.13
  -6  -5  -1    0.11    0.09
  -6  -5  -1    0.33    0.14
  -6   5  -1    0.40    0.12
  -6   5  -1    0.18    0.16
   6   5   1    0.25    0.19
  -6   5  -1    0.31    0.17
  -7  -5  -1    1.19    0.23
  -7  -5  -1    0.79    0.18
  -7  -5  -1    1.31    0.27
  -7   5  -1    1.37    0.33
   7   5   1    1.09    0.27
  -7   5  -1    1.17    0.28
  -7   5  -1    1.11    0.21
  -8  -5  -1    2.32    0.27
  -8  -5  -1    1.50    0.26
  -8  -5  -1    2.13    0.34
  -8   5  -1    2.13    0.38
  -8   5  -1    1.92    0.39
   8   5   1    2.89    0.47
  -8   5  -1    2.22    0.29
  -9  -5  -1    0.72    0.19
  -9  -5  -1    0.83    0.22
  -9   5  -1    0.76    0.27
  -9   5  -1    0.85    0.25
  -9   5  -1    0.75    0.19
   9   5   1    1.05    0.32
 -10  -5  -1    1.30    0.29
 -10  -5  -1    1.24    0.25
 -10  -5  -1    1.60    0.34
 -10   5  -1    1.27    0.32
 -10   5  -1    1.67    0.37
  10   5   1    2.37    0.45
 -11  -5  -1    0.26    0.12
 -11  -5  -1    0.33    0.16
 -11  -5  -1    0.13    0.17
 -11   5  -1    0.26    0.13
  11   5   1    0.38    0.20
 -11   5  -1    0.12    0.14
 -12  -5  -1    0.03    0.12
 -12  -5  -1   -0.02    0.18
 -12  -5  -1    0.11    0.13
  12   5   1   -0.13    0.19
 -12   5  -1   -0.09    0.19
 -12   5  -1   -0.18    0.12
 -13  -5  -1    0.35    0.19
 -13  -5  -1    0.09    0.17
 -13  -5  -1    0.23    0.17
 -13   5  -1    0.01    0.20
 -13   5  -1   -0.20    0.17
 -14  -5  -1    0.20    0.19
 -14  -5  -1   -0.02    0.14
 -14   5  -1    0.04    0.17
 -14   5  -1   -0.04    0.14
 -13  -6   1    0.02    0.20
 -13  -6   1    0.02    0.15
 -13  -6   1   -0.03    0.16
  13   6  -1   -0.11    0.20
 -13   6   1    0.08    0.25
 -13   6   1    0.19    0.16
 -12  -6   1    0.07    0.12
 -12  -6   1    0.29    0.21
 -12   6   1    0.10    0.23
 -11  -6   1    0.39    0.18
 -11  -6   1    0.62    0.23
  11   6  -1    0.88    0.25
 -11   6   1    0.43    0.22
 -11   6   1    0.59    0.29
 -10  -6   1    0.27    0.17
 -10  -6   1   -0.03    0.17
 -10   6   1   -0.02    0.17
  10   6  -1    0.34    0.23
 -10   6   1    0.05    0.18
  -9  -6   1    0.52    0.21
  -9  -6   1    0.37    0.17
  -9   6   1    0.58    0.24
   9   6  -1    0.60    0.23
  -9   6   1    0.33    0.16
  -8  -6   1    0.39    0.17
  -8  -6   1    0.30    0.16
  -8  -6   1    0.39    0.18
  -8   6   1    0.62    0.27
   8   6  -1    0.26    0.21
  -8   6   1    0.79    0.25
  -7  -6   1    0.78    0.23
  -7  -6   1    0.64    0.22
  -7  -6   1    0.41    0.20
   7   6  -1    0.66    0.26
  -7   6   1    0.68    0.22
  -7   6   1    0.62    0.26
  -6  -6   1    3.95    0.43
  -6  -6   1    3.91    0.44
  -6  -6   1    3.64    0.42
  -6   6   1    3.65    0.34
   6   6  -1    2.88    0.47
  -6   6   1    3.48    0.50
  -6   6   1    3.84    0.46
  -5  -6   1    0.46    0.19
  -5  -6   1    0.41    0.17
  -5  -6   1    0.22    0.17
  -5  -6   1    0.40    0.17
  -5   6   1    0.41    0.14
  -5   6   1    0.43    0.19
   5   6  -1    0.45    0.21
  -5   6   1    0.36    0.20
  -4  -6   1    2.83    0.45
  -4  -6   1    4.18    0.48
  -4  -6   1    4.02    0.43
   4  -6  -1    3.34    0.36
  -4  -6   1    4.52    0.44
  -4  -6   1    3.77    0.42
  -4  -6   1    3.93    0.41
   4   6  -1    3.68    0.41
  -4   6   1    4.52    0.45
  -4   6   1    4.25    0.51
  -4   6   1    4.80    0.38
  -3  -6   1    0.17    0.15
  -3  -6   1    0.23    0.15
   3  -6  -1    0.53    0.13
  -3  -6   1    0.39    0.15
  -3  -6   1    0.27    0.15
  -3  -6   1    0.48    0.17
   3  -6  -1    0.40    0.11
  -3  -6   1    0.39    0.19
   3  -6  -1    0.34    0.14
  -3  -6   1    0.37    0.17
  -3   6   1    0.36    0.17
   3   6  -1    0.39    0.19
   3   6  -1    0.48    0.18
  -3   6   1    0.86    0.21
  -3   6   1    0.51    0.16
  -2  -6   1    0.23    0.15
   2  -6  -1   -0.02    0.07
   2  -6  -1    0.32    0.14
  -2  -6   1    0.06    0.14
  -2  -6   1   -0.15    0.09
   2  -6  -1   -0.02    0.13
  -2  -6   1    0.04    0.12
   2  -6  -1    0.05    0.07
  -2  -6   1    0.18    0.13
  -2  -6   1    0.12    0.11
  -2   6   1    0.04    0.08
   2   6  -1    0.21    0.12
  -2   6   1   -0.09    0.11
   2   6  -1    0.01    0.11
  -2   6   1    0.03    0.10
  -1  -6   1    0.69    0.28
   1  -6  -1    1.38    0.24
   1  -6  -1    0.76    0.19
   1  -6  -1    0.78    0.22
   1  -6  -1    1.06    0.21
  -1  -6   1    0.65    0.23
  -1  -6   1    0.64    0.18
  -1  -6   1    1.14    0.24
   1  -6  -1    0.78    0.29
   1  -6  -1    0.70    0.17
  -1  -6   1    0.89    0.25
  -1  -6   1    0.56    0.21
  -1   6   1    0.60    0.18
  -1   6   1    0.84    0.19
   1   6  -1    1.00    0.23
   1   6  -1    0.94    0.22
  -1   6   1    0.85    0.23
   1   6  -1    0.78    0.20
   0  -6   1    2.56    0.45
   0  -6  -1    3.74    0.34
   0  -6  -1    3.69    0.52
   0  -6   1    3.69    0.34
   0  -6   1    3.09    0.41
   0  -6   1    3.16    0.37
   0  -6  -1    3.23    0.35
   0  -6  -1    3.55    0.34
   0  -6  -1    3.17    0.40
   0  -6  -1    3.56    0.34
   0  -6   1    3.20    0.34
   0   6  -1    3.22    0.36
   0   6  -1    3.39    0.36
   0   6   1    3.24    0.34
   0   6   1    3.80    0.38
   0   6  -1    3.44    0.31
   1  -6   1   -0.08    0.07
   1  -6   1   -0.10    0.06
   1  -6   1   -0.09    0.07
  -1  -6  -1    0.03    0.09
  -1  -6  -1    0.05    0.12
   1  -6   1    0.06    0.17
  -1  -6  -1   -0.13    0.09
  -1  -6  -1   -0.09    0.08
   1  -6   1   -0.23    0.09
  -1  -6  -1    0.08    0.16
  -1  -6  -1   -0.18    0.11
   1  -6   1   -0.06    0.07
  -1  -6  -1    0.00    0.08
  -1  -6  -1    0.04    0.11
  -1   6  -1    0.06    0.11
  -1   6  -1   -0.02    0.08
   1   6   1    0.01    0.07
   2  -6   1   11.28    0.95
  -2  -6  -1    9.62    0.67
   2  -6   1   10.78    0.50
  -2  -6  -1    8.90    0.60
  -2  -6  -1   10.40    0.65
  -2  -6  -1   10.79    0.65
  -2  -6  -1   10.25    0.66
   2  -6   1    8.28    0.59
  -2  -6  -1    9.12    0.75
  -2  -6  -1   11.39    0.67
  -2  -6  -1    9.41    0.62
   2  -6   1    9.88    0.57
  -2   6  -1    9.94    0.75
  -2   6  -1    9.36    0.63
  -2   6  -1    9.38    0.60
  -3  -6  -1    0.78    0.22
  -3  -6  -1    1.00    0.29
   3  -6   1    0.57    0.20
  -3  -6  -1    1.17    0.25
  -3  -6  -1    0.82    0.20
  -3  -6  -1    0.99    0.25
   3  -6   1    0.86    0.16
  -3  -6  -1    0.67    0.23
  -3  -6  -1    0.59    0.20
   3  -6   1    0.57    0.12
  -3  -6  -1    0.63    0.20
  -3   6  -1    0.50    0.17
  -3   6  -1    0.81    0.27
   3   6   1    1.01    0.25
  -3   6  -1    0.76    0.22
  -4  -6  -1    0.08    0.13
  -4  -6  -1    0.12    0.15
  -4  -6  -1    0.07    0.15
  -4  -6  -1    0.23    0.13
   4  -6   1    0.33    0.10
  -4  -6  -1    0.40    0.19
  -4  -6  -1    0.07    0.17
  -4  -6  -1    0.31    0.16
  -4   6  -1    0.14    0.14
  -4   6  -1    0.30    0.14
   4   6   1    0.52    0.20
  -4   6  -1    0.27    0.14
  -5  -6  -1    7.72    0.60
  -5  -6  -1    8.89    0.59
  -5  -6  -1    8.89    0.66
  -5  -6  -1    7.63    0.66
  -5  -6  -1    8.95    0.64
   5   6   1    8.75    0.66
  -5   6  -1    8.44    0.65
  -5   6  -1    8.08    0.53
  -5   6  -1    8.21    0.72
  -6  -6  -1    0.11    0.11
  -6  -6  -1    0.01    0.13
  -6  -6  -1    0.26    0.14
  -6  -6  -1    0.21    0.18
   6   6   1    0.25    0.19
  -6   6  -1    0.28    0.14
  -6   6  -1    0.10    0.17
  -6   6  -1    0.29    0.21
  -7  -6  -1   -0.10    0.09
  -7  -6  -1    0.11    0.17
  -7  -6  -1    0.00    0.10
  -7  -6  -1    0.04    0.11
  -7   6  -1    0.01    0.10
   7   6   1   -0.11    0.11
  -7   6  -1   -0.19    0.13
  -7   6  -1    0.23    0.13
  -8  -6  -1   -0.10    0.10
  -8  -6  -1   -0.06    0.11
  -8  -6  -1    0.00    0.11
  -8   6  -1   -0.07    0.11
   8   6   1    0.12    0.13
  -8   6  -1   -0.08    0.14
  -9  -6  -1   -0.05    0.14
  -9  -6  -1    0.22    0.16
  -9  -6  -1   -0.02    0.15
  -9   6  -1    0.10    0.18
  -9   6  -1    0.00    0.17
   9   6   1    0.29    0.22
 -10  -6  -1    0.08    0.15
 -10  -6  -1   -0.02    0.19
 -10  -6  -1    0.32    0.09
  10   6   1    0.55    0.19
 -10   6  -1    0.14    0.16
 -10   6  -1    0.25    0.17
 -11  -6  -1    0.33    0.21
 -11  -6  -1   -0.12    0.13
 -11  -6  -1    0.01    0.11
 -11   6  -1    0.46    0.18
 -11   6  -1    0.09    0.16
 -12  -6  -1    0.07    0.18
 -12  -6  -1    0.14    0.23
 -12  -6  -1    0.17    0.16
 -12   6  -1    0.82    0.27
 -12   6  -1    0.16    0.18
 -13  -6  -1   -0.07    0.13
 -13  -6  -1   -0.15    0.20
 -13  -6  -1   -0.02    0.15
 -13   6  -1    0.27    0.18
 -13   6  -1   -0.13    0.19
 -12  -7   1   -0.24    0.10
 -12  -7   1   -0.34    0.13
 -12  -7   1    0.15    0.14
 -12   7   1    0.38    0.19
 -12   7   1   -0.01    0.26
  12   7  -1   -0.15    0.18
 -11  -7   1   -0.19    0.10
 -11  -7   1   -0.10    0.12
  11   7  -1   -0.06    0.20
 -11   7   1   -0.40    0.21
 -11   7   1   -0.28    0.18
 -10  -7   1    0.18    0.17
 -10  -7   1   -0.17    0.08
 -10  -7   1   -0.10    0.16
 -10   7   1   -0.27    0.17
  10   7  -1    0.21    0.12
 -10   7   1   -0.49    0.19
  -9  -7   1    0.25    0.20
  -9  -7   1    0.33    0.16
  -9   7   1    0.36    0.25
  -9   7   1    0.05    0.22
   9   7  -1    0.62    0.25
  -8  -7   1    0.05    0.14
  -8   7   1    0.15    0.18
  -8   7   1   -0.17    0.16
  -7  -7   1    0.46    0.22
  -7  -7   1    0.26    0.14
  -7  -7   1    0.06    0.08
   7   7  -1    0.64    0.27
  -7   7   1    0.27    0.19
  -7   7   1    0.27    0.17
  -6  -7   1    0.90    0.26
  -6  -7   1    0.41    0.19
  -6  -7   1    0.29    0.14
   6   7  -1    0.18    0.18
  -6   7   1    0.38    0.19
  -6   7   1    0.63    0.24
  -5  -7   1    1.84    0.34
  -5  -7   1    1.59    0.34
  -5  -7   1    1.53    0.34
   5   7  -1    1.42    0.36
  -5   7   1    2.09    0.39
  -5   7   1    2.09    0.40
  -4  -7   1    4.79    0.51
  -4  -7   1    4.81    0.50
  -4  -7   1    5.38    0.62
  -4   7   1    4.81    0.57
  -4   7   1    6.00    0.47
   4   7  -1    5.38    0.54
  -4   7   1    5.09    0.53
  -3  -7   1   -0.16    0.09
  -3  -7   1   -0.04    0.12
  -3  -7   1   -0.12    0.16
  -3   7   1   -0.07    0.10
   3   7  -1    0.06    0.14
  -3   7   1    0.00    0.19
  -3   7   1    0.04    0.12
   2  -7  -1    0.24    0.22
  -2  -7   1    0.15    0.15
  -2  -7   1   -0.13    0.18
  -2  -7   1    0.17    0.15
   2   7  -1    0.27    0.18
  -2   7   1    0.30    0.18
   2   7  -1    0.35    0.14
  -2   7   1    0.33    0.14
  -2   7   1    0.37    0.23
   1  -7  -1   -0.06    0.09
  -1  -7   1   -0.04    0.07
  -1  -7   1    0.12    0.11
   1  -7  -1    0.10    0.18
  -1  -7   1   -0.02    0.12
  -1   7   1   -0.17    0.13
   1   7  -1   -0.13    0.11
  -1   7   1   -0.06    0.10
   0  -7  -1    0.42    0.17
   0  -7   1    1.21    0.39
   0  -7  -1    0.57    0.24
   0  -7   1    0.75    0.20
   0  -7  -1    0.80    0.19
   0  -7   1    0.50    0.22
   0  -7  -1    0.85    0.20
   0   7   1    0.65    0.18
   0   7  -1    0.82    0.22
   0   7   1    0.42    0.18
   0   7  -1    0.76    0.23
  -1  -7  -1    0.91    0.22
   1  -7   1    1.34    0.22
   1  -7   1    0.50    0.28
  -1  -7  -1    1.30    0.27
  -1  -7  -1    1.50    0.24
  -1  -7  -1    0.75    0.30
  -1  -7  -1    1.02    0.24
  -1   7  -1    1.15    0.25
  -1   7  -1    1.18    0.30
   2  -7   1   -0.28    0.16
  -2  -7  -1   -0.03    0.10
  -2  -7  -1    0.07    0.10
  -2   7  -1   -0.09    0.11
  -2   7  -1   -0.14    0.10
  -3  -7  -1    0.04    0.10
  -3  -7  -1   -0.04    0.09
  -3  -7  -1   -0.25    0.11
   3  -7   1    0.01    0.13
  -3  -7  -1   -0.13    0.10
  -3   7  -1   -0.21    0.11
  -3   7  -1   -0.06    0.11
   4  -7   1    0.17    0.17
  -4  -7  -1    0.58    0.20
  -4  -7  -1    0.11    0.15
  -4  -7  -1    0.48    0.18
  -4  -7  -1    0.29    0.19
  -4   7  -1    0.15    0.16
  -4   7  -1    0.32    0.16
  -4   7  -1    0.28    0.15
  -5  -7  -1    0.96    0.29
  -5  -7  -1    0.79    0.23
  -5  -7  -1    1.36    0.29
  -5  -7  -1    0.58    0.18
  -5   7  -1    0.67    0.25
  -5   7  -1    1.04    0.25
  -5   7  -1    0.38    0.24
  -6  -7  -1    1.38    0.26
  -6  -7  -1    1.36    0.27
  -6  -7  -1    1.02    0.28
  -6  -7  -1    1.26    0.27
  -6   7  -1    1.39    0.38
  -6   7  -1    1.52    0.34
  -7  -7  -1   -0.05    0.10
  -7  -7  -1   -0.02    0.12
  -7  -7  -1   -0.31    0.12
  -7   7  -1    0.25    0.17
  -7   7  -1    0.15    0.15
  -8  -7  -1    0.03    0.15
  -8  -7  -1   -0.10    0.05
  -8  -7  -1   -0.05    0.13
  -8   7  -1   -0.18    0.13
  -8   7  -1   -0.17    0.12
  -9  -7  -1   -0.12    0.21
  -9  -7  -1   -0.29    0.12
  -9  -7  -1   -0.18    0.13
  -9   7  -1    0.34    0.18
  -9   7  -1    0.28    0.22
 -10  -7  -1   -0.10    0.10
 -10  -7  -1    0.05    0.12
 -10  -7  -1   -0.10    0.13
 -10   7  -1   -0.23    0.15
 -10   7  -1   -0.22    0.11
 -11  -7  -1    0.05    0.20
 -11  -7  -1    0.15    0.14
 -11  -7  -1    0.29    0.17
 -11   7  -1    0.24    0.24
 -11   7  -1    0.56    0.23
  -9  -8   1   -0.46    0.20
  -9  -8   1   -0.22    0.12
  -9  -8   1   -0.38    0.16
   9   8  -1   -0.10    0.20
  -9   8   1   -0.16    0.24
  -9   8   1   -0.36    0.16
  -8  -8   1   -0.06    0.23
  -8  -8   1    0.08    0.15
  -8  -8   1    0.34    0.14
   8   8  -1    0.24    0.26
  -8   8   1    0.13    0.26
  -7  -8   1   -0.28    0.14
  -7  -8   1   -0.21    0.15
  -7  -8   1   -0.25    0.11
   7   8  -1    0.22    0.13
  -7   8   1   -0.11    0.19
  -7   8   1    0.06    0.21
  -6  -8   1    0.41    0.28
  -6  -8   1    0.83    0.27
  -6  -8   1    0.34    0.19
  -6  -8   1    0.45    0.24
   6   8  -1    0.85    0.28
  -6   8   1    0.73    0.29
  -6   8   1    0.38    0.25
  -5  -8   1   -0.18    0.07
  -5  -8   1    0.01    0.12
  -5  -8   1    0.12    0.09
  -5  -8   1    0.02    0.15
  -5   8   1    0.23    0.15
  -5   8   1   -0.04    0.20
   5   8  -1    0.18    0.18
  -4  -8   1   -0.01    0.15
  -4  -8   1   -0.06    0.08
  -4  -8   1    0.15    0.20
   4  -8  -1   -0.32    0.20
  -4  -8   1   -0.28    0.12
  -4   8   1   -0.01    0.10
  -4   8   1   -0.02    0.15
   3  -8  -1    0.20    0.19
  -3  -8   1    0.14    0.08
  -3  -8   1    0.26    0.17
  -3  -8   1   -0.04    0.17
  -3  -8   1    0.05    0.20
  -3   8   1    0.06    0.15
  -2  -8   1    0.11    0.16
  -2  -8   1    0.76    0.33
  -2  -8   1    0.52    0.19
  -2  -8   1    0.77    0.23
   2  -8  -1    0.16    0.21
  -2   8   1    0.31    0.22
  -1  -8   1    0.15    0.13
  -1  -8   1    0.38    0.18
   1  -8  -1    0.18    0.16
  -1  -8   1    0.25    0.18
   1  -8  -1    0.12    0.18
   1   8  -1    0.11    0.18
  -1   8   1    0.49    0.22
  -1   8   1    0.35    0.20
   0  -8  -1    0.59    0.24
   0  -8   1    0.06    0.08
   0  -8  -1    0.20    0.16
   0  -8  -1    0.30    0.20
   0  -8   1    0.25    0.29
   0   8  -1    0.65    0.23
   0   8  -1    0.31    0.21
  -1  -8  -1   -0.27    0.13
   1  -8   1   -0.02    0.22
  -1  -8  -1   -0.05    0.19
  -1  -8  -1   -0.07    0.11
  -1  -8  -1   -0.09    0.14
  -1   8  -1    0.13    0.16
  -1   8  -1    0.34    0.19
  -2  -8  -1   -0.12    0.14
  -2  -8  -1    0.09    0.19
   2  -8   1    0.01    0.28
  -2  -8  -1    0.23    0.17
  -2  -8  -1    0.17    0.17
  -2   8  -1    0.23    0.17
  -2   8  -1    0.05    0.11
  -3  -8  -1   -0.35    0.14
  -3  -8  -1   -0.13    0.11
  -3  -8  -1   -0.04    0.16
  -3  -8  -1    0.47    0.18
   3  -8   1   -0.26    0.15
  -3   8  -1    0.10    0.22
  -3   8  -1    0.00    0.15
  -4  -8  -1    0.32    0.08
  -4  -8  -1    0.08    0.15
   4  -8   1    0.20    0.28
  -4  -8  -1    0.31    0.13
  -4   8  -1    0.32    0.20
  -5  -8  -1    0.27    0.21
  -5  -8  -1    0.05    0.13
  -5  -8  -1    0.37    0.22
  -5  -8  -1    0.24    0.14
   5  -8   1   -0.15    0.25
  -5   8  -1    0.76    0.20
  -6  -8  -1   -0.01    0.15
   6  -8   1   -0.22    0.21
  -6  -8  -1    0.14    0.13
  -6  -8  -1   -0.19    0.16
  -6   8  -1    0.13    0.16
   7  -8   1    1.05    0.35
  -7  -8  -1    0.06    0.17
  -7  -8  -1    0.41    0.16
  -7   8  -1    0.39    0.25
  -7   8  -1    0.36    0.20
  -8  -8  -1   -0.18    0.17
  -8  -8  -1   -0.21    0.12
  -8  -8  -1   -0.25    0.10
  -8   8  -1   -0.01    0.16
  -8   8  -1    0.05    0.19
  -9  -8  -1   -0.38    0.17
  -9  -8  -1    0.03    0.11
  -9   8  -1   -0.16    0.18
  -9   8  -1   -0.26    0.21
   6  -9  -1    0.28    0.36
  -6  -9   1    0.41    0.23
  -6  -9   1    0.46    0.20
  -6  -9   1    0.41    0.16
  -6   9   1    0.62    0.29
  -6   9   1    0.11    0.30
  -5  -9   1    0.63    0.29
   5  -9  -1    0.67    0.37
  -5  -9   1    0.74    0.30
  -5  -9   1    1.62    0.35
  -5   9   1    1.46    0.33
  -4  -9   1    0.21    0.13
  -4   9   1    0.71    0.25
  -3  -9   1    0.10    0.13
   3  -9  -1    0.01    0.22
  -3  -9   1   -0.35    0.22
  -3   9   1    0.12    0.21
  -2  -9   1    0.05    0.16
   2  -9  -1   -0.07    0.21
  -2  -9   1   -0.17    0.18
  -2   9   1   -0.09    0.16
  -1  -9   1    0.19    0.16
  -1  -9   1   -0.23    0.15
  -1  -9   1    0.21    0.20
   1  -9  -1    0.00    0.14
  -1   9   1    0.02    0.21
   0  -9   1    0.28    0.15
   0  -9  -1   -0.03    0.13
   0  -9  -1    0.46    0.35
   0   9  -1    0.04    0.23
  -1  -9  -1   -0.11    0.14
   1  -9   1    0.13    0.19
  -1  -9  -1    0.05    0.20
   1  -9   1   -0.28    0.18
  -1   9  -1   -0.26    0.16
  -2  -9  -1   -0.15    0.14
   2  -9   1    0.11    0.31
  -2  -9  -1   -0.19    0.20
  -2   9  -1    0.53    0.17
  -3  -9  -1   -0.12    0.12
  -3  -9  -1   -0.31    0.17
  -3   9  -1    0.29    0.18
   4  -9   1    0.33    0.36
  -4  -9  -1   -0.19    0.15
  -4  -9  -1    0.19    0.14
  -4  -9  -1   -0.04    0.18
  -4   9  -1    0.63    0.18
  -5  -9  -1    0.23    0.18
  -5  -9  -1    0.73    0.24
  -5  -9  -1    0.25    0.21
   5  -9   1    0.23    0.37
  -5   9  -1    0.65    0.25
   6  -9   1    0.22    0.34
  -6  -9  -1    0.60    0.24
  -6  -9  -1    0.54    0.21
  -6  -9  -1    0.77    0.34
  -6   9  -1    0.35    0.29
 -17   0   2   -0.01    0.12
 -16   0   2    0.62    0.23
 -16   0   2    1.23    0.29
 -15   0   2   -0.09    0.09
 -15   0   2    0.10    0.11
 -14   0   2   -0.14    0.11
  14   0  -2    0.09    0.13
 -14   0   2    0.01    0.11
 -14   0   2    0.28    0.11
  13   0  -2    0.02    0.10
 -13   0   2   -0.09    0.06
 -13   0   2   -0.03    0.11
 -13   0   2    0.13    0.11
  12   0  -2    0.99    0.24
 -12   0   2    1.25    0.25
  12   0  -2    0.94    0.23
 -12   0   2    1.29    0.24
 -12   0   2    1.24    0.25
 -12   0   2    0.97    0.23
  12   0  -2    1.03    0.24
  11   0  -2    0.01    0.09
  11   0  -2   -0.14    0.09
 -11   0   2   -0.05    0.11
 -11   0   2   -0.10    0.09
 -11   0   2   -0.02    0.07
 -11   0   2    0.13    0.12
  11   0  -2    0.06    0.12
 -10   0   2    5.83    0.42
 -10   0   2    5.37    0.39
  10   0  -2    5.12    0.39
  10   0  -2    5.88    0.42
 -10   0   2    4.75    0.38
  10   0  -2    4.60    0.39
 -10   0   2    5.17    0.36
  10   0  -2    5.41    0.40
  -9   0   2   -0.06    0.06
   9   0  -2   -0.03    0.05
   9   0  -2   -0.02    0.08
  -9   0   2    0.09    0.07
  -9   0   2   -0.04    0.05
   9   0  -2    0.07    0.04
   9   0  -2   -0.09    0.05
  -9   0   2    0.04    0.07
  -8   0   2    0.02    0.05
   8   0  -2   -0.02    0.05
   8   0  -2   -0.04    0.06
   8   0  -2    0.04    0.06
  -8   0   2   -0.01    0.05
  -8   0   2    0.08    0.06
   8   0  -2   -0.06    0.06
  -8   0   2    0.05    0.07
   7   0  -2   -0.03    0.03
  -7   0   2    0.00    0.04
  -7   0   2   -0.02    0.04
   7   0  -2   -0.08    0.05
  -7   0   2   -0.07    0.03
  -7   0   2    0.02    0.06
   7   0  -2    0.10    0.08
   7   0  -2    0.01    0.04
  -6   0   2   13.95    0.57
   6   0  -2   14.87    0.57
  -6   0   2   15.23    0.54
   6   0  -2   15.57    0.60
   6   0  -2   14.80    0.56
  -6   0   2   15.68    0.57
  -6   0   2   15.94    0.59
   6   0  -2   15.25    0.58
  -5   0   2    0.03    0.04
   5   0  -2   -0.02    0.03
  -5   0   2    0.02    0.04
  -5   0   2    0.02    0.03
  -5   0   2   -0.01    0.04
   5   0  -2    0.03    0.05
   5   0  -2    0.02    0.04
  -4   0   2   18.97    0.57
   4   0  -2   18.53    0.58
  -4   0   2   18.80    0.60
   4   0  -2   18.89    0.60
   4   0  -2   18.57    0.59
   4   0  -2   18.03    0.56
  -4   0   2   17.88    0.58
  -4   0   2   17.98    0.55
   3   0  -2    0.02    0.04
   3   0  -2    0.02    0.03
   3   0  -2    0.02    0.03
  -3   0   2    0.05    0.04
   3   0  -2    0.01    0.04
  -3   0   2    0.02    0.02
  -3   0   2    0.03    0.03
  -3   0   2    0.03    0.04
  -3   0   2    0.00    0.03
   2   0  -2   27.35    0.72
   2   0  -2   28.02    0.70
  -2   0   2   28.96    0.73
   2   0  -2   26.52    0.71
  -2   0   2   27.86    0.68
  -2   0   2   27.56    0.71
   2   0  -2   28.43    0.68
  -2   0   2   28.35    0.69
  -1   0   2    0.01    0.01
   1   0  -2    0.01    0.01
  -1   0   2    0.00    0.01
   1   0  -2    0.00    0.01
  -1   0   2    0.00    0.01
   1   0  -2    0.02    0.01
   1   0  -2   -0.01    0.01
  -1   0   2    0.00    0.01
   0   0  -2  305.05    7.67
   0   0   2  286.74   15.08
   0   0  -2  282.22   15.17
   0   0   2  304.72    7.71
   1   0   2    0.02    0.02
  -1   0  -2   -0.01    0.01
  -1   0  -2   -0.01    0.01
   1   0   2    0.00    0.02
  -1   0  -2    0.01    0.02
   1   0   2    0.00    0.01
   1   0   2    0.02    0.02
  -1   0  -2    0.00    0.01
  -2   0  -2    2.30    0.14
  -2   0  -2    2.38    0.12
  -2   0  -2    2.41    0.13
  -2   0  -2    2.35    0.13
   2   0   2    2.15    0.12
   2   0   2    2.29    0.14
   2   0   2    2.31    0.14
   2   0   2    2.27    0.11
   3   0   2    0.01    0.03
   3   0   2    0.05    0.04
  -3   0  -2    0.07    0.04
  -3   0  -2    0.01    0.04
   3   0   2    0.04    0.04
  -3   0  -2    0.07    0.04
  -3   0  -2    0.05    0.04
  -3   0  -2    0.05    0.04
  -4   0  -2   26.09    0.78
   4   0   2   27.35    0.78
  -4   0  -2   26.23    0.72
  -4   0  -2   25.44    0.76
  -4   0  -2   26.68    0.79
  -4   0  -2   27.49    0.76
   4   0   2   24.94    0.69
   4   0   2   26.52    0.75
  -5   0  -2    0.01    0.03
   5   0   2    0.01    0.04
  -5   0  -2    0.01    0.04
  -5   0  -2    0.02    0.06
   5   0   2    0.01    0.03
  -5   0  -2    0.05    0.05
   5   0   2    0.00    0.04
  -5   0  -2    0.04    0.04
  -6   0  -2   47.84    1.30
  -6   0  -2   45.86    1.33
   6   0   2   48.34    1.33
   6   0   2   48.84    1.31
  -6   0  -2   48.05    1.26
  -6   0  -2   44.35    1.30
   6   0   2   48.30    1.23
  -7   0  -2   -0.05    0.03
   7   0   2    0.01    0.06
   7   0   2    0.03    0.04
  -7   0  -2   -0.05    0.03
  -7   0  -2    0.03    0.06
  -7   0  -2   -0.02    0.04
   7   0   2   -0.03    0.06
  -7   0  -2   -0.02    0.03
  -8   0  -2   29.69    1.00
  -8   0  -2   31.06    1.03
  -8   0  -2   28.60    1.03
   8   0   2   32.07    0.96
  -8   0  -2   31.82    1.05
   8   0   2   31.30    1.05
  -8   0  -2   32.21    1.00
   8   0   2   33.07    1.09
  -9   0  -2   -0.06    0.08
  -9   0  -2    0.00    0.06
   9   0   2   -0.03    0.05
  -9   0  -2   -0.01    0.08
  -9   0  -2    0.08    0.07
  -9   0  -2    0.03    0.05
   9   0   2   -0.02    0.05
  10   0   2   -0.19    0.07
  10   0   2   -0.18    0.08
  10   0   2   -0.02    0.07
 -10   0  -2   -0.09    0.07
 -10   0  -2   -0.03    0.08
 -10   0  -2   -0.03    0.08
 -10   0  -2   -0.12    0.08
 -10   0  -2    0.01    0.06
  11   0   2   -0.12    0.08
 -11   0  -2    0.08    0.08
 -11   0  -2   -0.01    0.08
 -11   0  -2   -0.09    0.09
 -11   0  -2    0.18    0.12
 -11   0  -2   -0.10    0.06
 -12   0  -2    2.79    0.31
 -12   0  -2    2.66    0.32
 -12   0  -2    3.08    0.35
 -12   0  -2    2.76    0.32
 -13   0  -2   -0.03    0.09
 -13   0  -2    0.00    0.13
 -13   0  -2   -0.08    0.10
 -14   0  -2    0.24    0.14
 -14   0  -2    0.17    0.28
 -14   0  -2    0.08    0.13
 -15   0  -2    0.09    0.11
 -15   0  -2   -0.02    0.12
 -16   0  -2   -0.07    0.13
 -17  -1   2    0.44    0.18
 -17  -1   2   -0.11    0.21
 -17   1   2    0.50    0.22
 -16  -1   2    0.51    0.13
 -16  -1   2    0.26    0.13
 -16   1   2    0.44    0.16
 -15  -1   2    0.02    0.17
 -15  -1   2   -0.13    0.09
 -15   1   2    0.05    0.17
  15   1  -2    0.54    0.23
 -15   1   2   -0.02    0.09
 -14  -1   2   -0.08    0.13
 -14  -1   2    0.04    0.14
 -14   1   2   -0.13    0.11
 -14   1   2   -0.12    0.12
  14   1  -2    0.20    0.11
 -14   1   2   -0.04    0.09
  13  -1  -2    6.30    0.56
 -13  -1   2    6.32    0.49
 -13  -1   2    6.25    0.51
 -13  -1   2    6.85    0.49
 -13   1   2    6.89    0.54
 -13   1   2    6.55    0.53
  13   1  -2    5.84    0.54
 -13   1   2    6.94    0.46
 -12  -1   2    0.07    0.16
  12  -1  -2    0.47    0.15
  12  -1  -2   -0.05    0.12
  12  -1  -2    0.19    0.12
 -12  -1   2    0.16    0.12
 -12  -1   2    0.21    0.11
 -12  -1   2    0.35    0.14
 -12   1   2    0.21    0.11
 -12   1   2    0.16    0.14
  12   1  -2    0.49    0.20
 -12   1   2    0.16    0.11
 -11  -1   2    0.85    0.19
 -11  -1   2    0.85    0.20
 -11  -1   2    0.76    0.20
  11  -1  -2    0.66    0.18
  11  -1  -2    1.03    0.19
 -11  -1   2    1.29    0.22
  11  -1  -2    1.00    0.21
 -11  -1   2    0.52    0.17
  11   1  -2    0.71    0.17
  11   1  -2    0.93    0.23
 -11   1   2    0.92    0.22
 -11   1   2    0.66    0.15
 -11   1   2    0.75    0.17
 -11   1   2    0.87    0.19
  11   1  -2    0.90    0.23
 -10  -1   2    0.99    0.19
  10  -1  -2    1.27    0.21
 -10  -1   2    0.84    0.18
  10  -1  -2    0.83    0.19
 -10  -1   2    0.93    0.21
 -10  -1   2    0.92    0.18
  10  -1  -2    0.85    0.18
 -10  -1   2    0.77    0.19
  10  -1  -2    0.85    0.18
 -10   1   2    0.93    0.15
  10   1  -2    1.09    0.19
  10   1  -2    0.97    0.23
  10   1  -2    0.58    0.17
  10   1  -2    0.85    0.19
 -10   1   2    0.93    0.21
 -10   1   2    0.98    0.20
   9  -1  -2    0.69    0.15
   9  -1  -2    0.61    0.16
   9  -1  -2    0.57    0.14
  -9  -1   2    0.77    0.16
   9  -1  -2    0.58    0.14
  -9  -1   2    0.85    0.17
  -9  -1   2    0.55    0.16
  -9  -1   2    0.68    0.15
  -9   1   2    0.73    0.17
   9   1  -2    0.57    0.16
   9   1  -2    0.57    0.16
  -9   1   2    0.65    0.14
  -9   1   2    0.67    0.13
   9   1  -2    0.54    0.16
   9   1  -2    0.45    0.12
  -9   1   2    0.67    0.12
  -8  -1   2   12.56    0.54
  -8  -1   2   11.99    0.56
   8  -1  -2   12.26    0.52
  -8  -1   2   11.60    0.58
   8  -1  -2   11.95    0.51
  -8  -1   2   11.32    0.54
  -8  -1   2   10.76    0.58
   8  -1  -2   11.82    0.55
   8  -1  -2   11.22    0.56
  -8   1   2   11.59    0.47
  -8   1   2   12.68    0.57
   8   1  -2   11.51    0.59
   8   1  -2   11.57    0.55
  -8   1   2   11.57    0.50
   8   1  -2   11.72    0.61
   8   1  -2   11.50    0.58
  -8   1   2   12.46    0.61
   7  -1  -2    0.21    0.07
  -7  -1   2    0.21    0.09
  -7  -1   2    0.24    0.09
  -7  -1   2    0.14    0.07
   7  -1  -2    0.21    0.07
  -7  -1   2    0.21    0.11
  -7  -1   2    0.30    0.09
   7  -1  -2    0.19    0.09
   7  -1  -2    0.23    0.07
  -7   1   2    0.15    0.06
  -7   1   2    0.24    0.10
  -7   1   2    0.13    0.08
   7   1  -2    0.18    0.07
   7   1  -2    0.15    0.08
   7   1  -2    0.07    0.07
   7   1  -2    0.17    0.09
  -7   1   2    0.09    0.06
  -6  -1   2   58.86    1.66
   6  -1  -2   60.28    1.56
  -6  -1   2   57.93    1.59
   6  -1  -2   59.44    1.51
  -6  -1   2   62.77    1.58
   6  -1  -2   61.36    1.50
  -6  -1   2   62.50    1.64
  -6  -1   2   60.14    1.58
  -6   1   2   61.70    1.66
  -6   1   2   57.41    1.45
   6   1  -2   57.31    1.59
  -6   1   2   58.91    1.49
   6   1  -2   62.33    1.70
   6   1  -2   58.63    1.62
   6   1  -2   65.05    1.67
  -6   1   2   54.42    1.54
  -5  -1   2    6.12    0.33
   5  -1  -2    6.55    0.35
   5  -1  -2    6.27    0.28
  -5  -1   2    6.40    0.33
  -5  -1   2    6.67    0.32
  -5  -1   2    6.15    0.34
   5  -1  -2    6.03    0.30
  -5  -1   2    6.09    0.36
   5  -1  -2    6.36    0.27
  -5   1   2    5.95    0.31
  -5   1   2    5.88    0.25
   5   1  -2    6.33    0.34
  -5   1   2    6.08    0.27
   5   1  -2    6.19    0.34
   5   1  -2    6.29    0.37
  -5   1   2    6.39    0.36
   4  -1  -2  152.73   19.61
   4  -1  -2  163.86    6.89
  -4  -1   2  186.86   19.93
  -4  -1   2  159.05    6.48
  -4   1   2  165.87   19.96
  -4   1   2  164.69    6.75
   4   1  -2  163.73    6.61
   3  -1  -2   51.37    1.22
   3  -1  -2   49.09    1.13
  -3  -1   2   48.87    1.31
  -3  -1   2   49.26    1.29
  -3  -1   2   49.27    1.26
  -3  -1   2   52.70    1.29
   3  -1  -2   48.07    1.28
   3  -1  -2   51.89    1.18
   3   1  -2   50.43    1.31
  -3   1   2   49.30    1.22
   3   1  -2   51.96    1.29
   3   1  -2   51.85    1.33
   3   1  -2   49.51    1.28
  -3   1   2   51.27    1.31
  -2  -1   2  526.19   13.35
  -2  -1   2  517.62   27.87
   2  -1  -2  525.64   28.75
   2  -1  -2  525.17   13.48
   2   1  -2  533.18   13.40
  -2   1   2  525.33   28.82
  -1  -1   2   43.25    1.07
   1  -1  -2   43.23    1.02
  -1  -1   2   43.06    1.08
   1  -1  -2   44.84    0.96
   1  -1  -2   43.01    1.07
  -1  -1   2   43.77    1.14
   1   1  -2   43.65    1.08
   1   1  -2   44.36    1.15
   0  -1   2   54.10    1.40
   0  -1   2   56.48    1.33
   0   1  -2   55.86    1.32
   0   1  -2   54.90    1.40
   1  -1   2    0.82    0.09
   1  -1   2    0.86    0.06
  -1  -1  -2    0.88    0.07
  -1  -1  -2    0.83    0.07
   1  -1   2    1.05    0.09
  -1  -1  -2    0.80    0.08
  -1  -1  -2    0.97    0.10
   1  -1   2    0.85    0.10
   1   1   2    0.79    0.07
  -1   1  -2    0.82    0.09
   1   1   2    0.82    0.07
   1   1   2    0.91    0.09
  -1   1  -2    0.79    0.06
  -1   1  -2    0.85    0.11
  -1   1  -2    0.96    0.10
   1   1   2    0.75    0.09
   2  -1   2    0.02    0.02
   2  -1   2    0.03    0.02
  -2  -1  -2    0.04    0.04
  -2  -1  -2    0.08    0.02
   2  -1   2    0.02    0.04
   2  -1   2    0.02    0.04
  -2  -1  -2    0.03    0.03
  -2  -1  -2    0.05    0.04
  -2  -1  -2    0.01    0.03
  -2  -1  -2    0.06    0.02
  -2   1  -2    0.14    0.05
  -2   1  -2    0.06    0.04
  -2   1  -2    0.03    0.03
   2   1   2    0.08    0.05
   2   1   2    0.03    0.03
  -3  -1  -2   25.51    0.80
  -3  -1  -2   25.05    0.73
  -3  -1  -2   25.75    0.69
  -3  -1  -2   24.31    0.77
   3  -1   2   25.52    0.64
   3  -1   2   24.85    0.72
   3  -1   2   24.37    0.75
  -3  -1  -2   25.42    0.59
   3  -1   2   24.92    0.69
  -3   1  -2   25.42    0.71
   3   1   2   25.81    0.80
   3   1   2   23.38    0.69
   3   1   2   24.09    0.74
  -3   1  -2   25.55    0.78
  -3   1  -2   25.73    0.75
  -3   1  -2   25.03    0.63
   3   1   2   24.35    0.62
  -4  -1  -2   63.37    1.57
   4  -1   2   65.84    1.60
  -4  -1  -2   65.33    1.70
  -4  -1  -2   64.78    1.46
  -4  -1  -2   62.35    1.61
   4  -1   2   64.57    1.57
   4  -1   2   62.96    1.63
   4   1   2   63.48    1.48
  -4   1  -2   63.25    1.50
  -4   1  -2   60.14    1.51
  -4   1  -2   67.01    1.68
   4   1   2   64.74    1.60
   4   1   2   65.55    1.66
  -4   1  -2   63.75    1.58
   4   1   2   67.22    1.71
  -4   1  -2   68.37    1.64
  -5  -1  -2    0.84    0.13
   5  -1   2    0.97    0.14
   5  -1   2    0.90    0.14
  -5  -1  -2    1.00    0.09
   5  -1   2    1.13    0.13
  -5  -1  -2    1.06    0.13
  -5  -1  -2    0.78    0.15
  -5   1  -2    1.04    0.11
   5   1   2    0.96    0.10
  -5   1  -2    1.01    0.11
  -5   1  -2    0.99    0.12
   5   1   2    1.23    0.16
   5   1   2    0.91    0.13
  -5   1  -2    1.06    0.14
   5   1   2    1.04    0.17
  -5   1  -2    1.12    0.15
   6  -1   2    4.91    0.29
  -6  -1  -2    4.87    0.23
   6  -1   2    4.40    0.29
  -6  -1  -2    4.97    0.30
   6  -1   2    5.01    0.30
  -6  -1  -2    4.39    0.30
  -6  -1  -2    5.04    0.35
   6   1   2    4.97    0.35
   6   1   2    4.76    0.30
   6   1   2    4.19    0.31
   6   1   2    4.42    0.23
  -6   1  -2    4.94    0.33
  -6   1  -2    4.87    0.26
  -6   1  -2    4.53    0.27
  -6   1  -2    5.03    0.32
  -6   1  -2    4.70    0.26
   7  -1   2    2.92    0.24
  -7  -1  -2    3.09    0.29
  -7  -1  -2    3.26    0.25
  -7  -1  -2    3.08    0.20
  -7  -1  -2    2.78    0.25
   7  -1   2    2.78    0.25
   7  -1   2    2.97    0.24
   7   1   2    2.88    0.26
   7   1   2    3.24    0.30
  -7   1  -2    2.40    0.21
  -7   1  -2    2.86    0.23
  -7   1  -2    3.20    0.27
  -7   1  -2    3.22    0.28
   7   1   2    2.81    0.20
   7   1   2    2.73    0.26
  -7   1  -2    2.97    0.22
  -8  -1  -2    7.36    0.41
  -8  -1  -2    7.38    0.43
   8  -1   2    7.18    0.40
  -8  -1  -2    6.76    0.45
   8  -1   2    7.50    0.44
  -8  -1  -2    7.18    0.34
   8  -1   2    7.75    0.43
  -8  -1  -2    6.37    0.45
   8   1   2    7.45    0.36
   8   1   2    7.73    0.49
   8   1   2    7.27    0.47
   8   1   2    6.69    0.43
  -8   1  -2    6.70    0.38
  -8   1  -2    6.46    0.36
  -8   1  -2    7.17    0.44
  -8   1  -2    7.43    0.38
  -8   1  -2    6.11    0.41
  -9  -1  -2    2.48    0.27
  -9  -1  -2    2.22    0.26
   9  -1   2    2.32    0.25
  -9  -1  -2    2.30    0.27
   9  -1   2    2.19    0.26
   9  -1   2    2.39    0.25
  -9  -1  -2    2.34    0.21
  -9  -1  -2    2.26    0.27
  -9   1  -2    3.05    0.31
   9   1   2    2.62    0.29
   9   1   2    2.11    0.26
   9   1   2    2.29    0.21
   9   1   2    2.50    0.29
  -9   1  -2    2.12    0.26
  -9   1  -2    2.40    0.24
  -9   1  -2    2.51    0.23
  -9   1  -2    2.43    0.24
 -10  -1  -2    0.13    0.11
  10  -1   2    0.06    0.09
 -10  -1  -2    0.23    0.13
 -10  -1  -2    0.17    0.09
 -10  -1  -2    0.18    0.12
  10  -1   2   -0.06    0.09
  10  -1   2    0.24    0.10
 -10  -1  -2    0.14    0.10
  10   1   2    0.16    0.09
  10   1   2    0.10    0.10
  10   1   2    0.14    0.12
 -10   1  -2    0.05    0.09
 -10   1  -2    0.21    0.13
  10   1   2    0.17    0.12
 -10   1  -2    0.19    0.12
 -10   1  -2    0.32    0.11
 -10   1  -2    0.26    0.09
 -11  -1  -2    0.11    0.12
 -11  -1  -2    0.32    0.13
  11  -1   2    0.00    0.11
  11  -1   2   -0.07    0.11
 -11  -1  -2    0.39    0.15
 -11  -1  -2    0.03    0.14
 -11  -1  -2    0.19    0.10
 -11   1  -2    0.19    0.12
 -11   1  -2    0.13    0.10
 -11   1  -2    0.37    0.13
 -11   1  -2    0.16    0.10
 -12  -1  -2   -0.21    0.15
 -12  -1  -2   -0.06    0.09
 -12  -1  -2    0.01    0.10
 -12  -1  -2   -0.04    0.11
 -12   1  -2    0.09    0.10
 -12   1  -2    0.06    0.13
 -12   1  -2   -0.04    0.11
 -12   1  -2   -0.11    0.08
 -13  -1  -2    0.84    0.22
 -13  -1  -2    0.71    0.21
 -13  -1  -2    0.98    0.25
 -13   1  -2    0.74    0.21
 -13   1  -2    0.84    0.21
 -14  -1  -2    0.28    0.15
 -14  -1  -2    0.45    0.18
 -14  -1  -2    0.09    0.13
 -14   1  -2    0.28    0.16
 -14   1  -2    0.42    0.15
 -15  -1  -2   -0.17    0.14
 -15  -1  -2    0.07    0.14
 -15  -1  -2    0.15    0.17
 -15   1  -2    0.17    0.15
 -15   1  -2    0.40    0.18
 -16  -1  -2    0.18    0.18
 -16  -1  -2   -0.13    0.15
 -16   1  -2    0.20    0.17
 -16   1  -2   -0.12    0.19
 -17  -2   2    0.11    0.13
 -17  -2   2   -0.18    0.37
 -17   2   2    0.21    0.16
 -16  -2   2    0.00    0.18
 -16   2   2    0.05    0.18
  16   2  -2    0.13    0.15
 -15  -2   2    0.12    0.15
 -15  -2   2   -0.13    0.13
 -15   2   2    0.20    0.12
  15   2  -2   -0.03    0.16
 -15   2   2    0.13    0.14
 -14  -2   2    0.83    0.25
 -14  -2   2    0.87    0.24
 -14   2   2    0.87    0.23
  14   2  -2    1.49    0.35
 -14   2   2    1.39    0.31
 -13  -2   2    0.49    0.18
 -13  -2   2    0.35    0.16
 -13   2   2    0.63    0.19
 -13   2   2    0.28    0.19
 -13   2   2    0.44    0.17
  13   2  -2    0.40    0.19
 -12  -2   2    0.18    0.11
 -12  -2   2    0.36    0.15
 -12  -2   2    0.41    0.13
 -12   2   2    0.69    0.20
 -12   2   2    0.15    0.14
  12   2  -2    0.50    0.21
 -12   2   2    0.32    0.12
 -11  -2   2    3.13    0.35
 -11  -2   2    2.91    0.30
 -11  -2   2    2.74    0.32
 -11  -2   2    2.89    0.36
  11  -2  -2    2.97    0.35
  11  -2  -2    3.16    0.27
 -11   2   2    2.93    0.39
 -11   2   2    3.06    0.27
  11   2  -2    2.90    0.39
  11   2  -2    2.77    0.38
 -11   2   2    3.03    0.35
  10  -2  -2    0.39    0.14
 -10  -2   2    0.45    0.16
  10  -2  -2    0.41    0.12
  10  -2  -2    0.51    0.17
  10  -2  -2    0.53    0.12
 -10  -2   2    0.58    0.16
 -10  -2   2    0.53    0.18
 -10  -2   2    0.50    0.16
 -10  -2   2    0.57    0.13
 -10   2   2    0.59    0.18
  10   2  -2    0.42    0.17
  10   2  -2    0.63    0.16
  10   2  -2    0.23    0.13
 -10   2   2    0.64    0.12
 -10   2   2    0.53    0.18
 -10   2   2    0.65    0.13
  -9  -2   2    6.30    0.48
   9  -2  -2    6.61    0.46
  -9  -2   2    6.47    0.39
   9  -2  -2    7.10    0.35
   9  -2  -2    6.70    0.43
  -9  -2   2    7.46    0.46
  -9  -2   2    6.77    0.49
   9  -2  -2    6.79    0.38
  -9  -2   2    6.18    0.44
   9   2  -2    5.72    0.46
  -9   2   2    6.25    0.44
  -9   2   2    7.10    0.52
  -9   2   2    7.24    0.36
   9   2  -2    6.60    0.46
   9   2  -2    7.09    0.53
  -9   2   2    6.25    0.31
  -8  -2   2    0.30    0.11
   8  -2  -2    0.11    0.08
  -8  -2   2    0.31    0.11
  -8  -2   2    0.27    0.10
  -8  -2   2    0.25    0.10
   8  -2  -2    0.17    0.08
   8  -2  -2    0.29    0.08
   8  -2  -2    0.34    0.13
  -8  -2   2    0.33    0.09
   8   2  -2    0.18    0.10
   8   2  -2    0.21    0.12
  -8   2   2    0.23    0.07
  -8   2   2    0.25    0.09
  -8   2   2    0.32    0.08
   8   2  -2    0.26    0.08
  -8   2   2    0.25    0.13
  -7  -2   2   69.39    1.81
  -7  -2   2   66.20    1.94
   7  -2  -2   67.50    1.92
  -7  -2   2   68.66    1.86
  -7  -2   2   68.04    1.91
   7  -2  -2   69.55    1.82
   7  -2  -2   70.84    1.66
   7  -2  -2   68.50    1.69
  -7  -2   2   66.77    1.98
   7   2  -2   71.87    2.03
  -7   2   2   65.14    1.61
   7   2  -2   68.04    1.93
  -7   2   2   73.78    2.04
  -7   2   2   67.25    1.67
  -7   2   2   69.37    1.88
   6  -2  -2   69.59    1.58
   6  -2  -2   70.01    1.61
   6  -2  -2   65.76    1.85
  -6  -2   2   66.89    1.76
  -6  -2   2   65.83    1.84
  -6  -2   2   66.79    1.79
   6  -2  -2   67.48    1.74
  -6  -2   2   66.19    1.87
  -6  -2   2   66.99    1.90
   6   2  -2   66.50    1.91
   6   2  -2   67.22    1.86
  -6   2   2   67.33    1.61
  -6   2   2   65.66    1.55
   6   2  -2   66.66    1.85
  -6   2   2   67.19    1.92
  -6   2   2   67.98    1.80
  -5  -2   2   23.87    0.80
  -5  -2   2   24.30    0.88
   5  -2  -2   23.46    0.62
   5  -2  -2   23.74    0.64
  -5  -2   2   24.02    0.86
   5  -2  -2   21.80    0.83
   5  -2  -2   23.04    0.75
  -5   2   2   23.63    0.79
   5   2  -2   23.09    0.85
  -5   2   2   22.99    0.65
  -5   2   2   22.92    0.60
   5   2  -2   25.48    0.91
  -5   2   2   26.91    0.94
   5   2  -2   23.65    0.84
  -4  -2   2   18.38    0.66
   4  -2  -2   19.11    0.49
  -4  -2   2   18.80    0.70
   4  -2  -2   17.86    0.69
   4  -2  -2   18.69    0.60
  -4  -2   2   18.54    0.67
   4  -2  -2   18.48    0.49
  -4  -2   2   18.10    0.70
  -4   2   2   17.86    0.47
   4   2  -2   17.89    0.68
  -4   2   2   18.63    0.52
   4   2  -2   18.23    0.72
   4   2  -2   18.24    0.72
  -4   2   2   17.68    0.63
   4   2  -2   17.86    0.68
  -4   2   2   18.85    0.74
  -3  -2   2    7.91    0.40
   3  -2  -2    7.68    0.33
   3  -2  -2    7.70    0.40
  -3  -2   2    8.09    0.41
  -3  -2   2    8.07    0.38
  -3  -2   2    8.47    0.41
   3  -2  -2    7.62    0.25
   3  -2  -2    7.78    0.25
  -3   2   2    7.86    0.27
  -3   2   2    7.83    0.43
   3   2  -2    8.42    0.42
   3   2  -2    8.03    0.40
  -3   2   2    7.31    0.35
  -3   2   2    7.34    0.25
   3   2  -2    7.88    0.43
   2   2  -2  118.69    2.91
  -1  -2   2   16.44    0.65
  -1  -2   2   15.79    0.56
   1  -2  -2   15.88    0.50
   1  -2  -2   16.99    0.49
  -1  -2   2   15.56    0.54
  -1  -2   2   16.06    0.57
   1  -2  -2   15.13    0.57
   1  -2  -2   16.36    0.47
  -1   2   2   16.13    0.60
  -1   2   2   15.66    0.49
   1   2  -2   15.57    0.54
  -1   2   2   15.81    0.51
   1   2  -2   15.51    0.65
  -1   2   2   15.63    0.47
   1   2  -2   16.37    0.57
   0  -2  -2    4.45    0.23
   0  -2   2    4.37    0.25
   0  -2  -2    4.70    0.24
   0  -2   2    5.28    0.35
   0  -2  -2    4.50    0.22
   0  -2   2    4.56    0.29
   0  -2   2    4.52    0.22
   0  -2  -2    4.71    0.25
   0  -2  -2    4.75    0.23
   0  -2  -2    4.42    0.26
   0  -2   2    4.22    0.26
   0   2  -2    4.95    0.24
   0   2   2    4.98    0.23
   0   2   2    4.59    0.27
   0   2  -2    4.91    0.27
   1  -2   2   12.53    0.49
  -1  -2  -2   13.55    0.50
  -1  -2  -2   13.22    0.50
  -1  -2  -2   13.81    0.45
   1  -2   2   12.90    0.39
  -1  -2  -2   12.81    0.46
  -1  -2  -2   13.18    0.47
   1  -2   2   12.52    0.54
  -1  -2  -2   13.05    0.46
  -1  -2  -2   12.75    0.44
   1  -2   2   12.49    0.45
   1   2   2   12.68    0.47
  -1   2  -2   12.91    0.47
  -1   2  -2   12.90    0.40
  -1   2  -2   12.86    0.54
  -2  -2  -2    1.06    0.11
   2  -2   2    0.94    0.11
   2  -2   2    0.75    0.12
  -2  -2  -2    1.04    0.11
  -2  -2  -2    1.17    0.14
  -2  -2  -2    1.00    0.12
  -2  -2  -2    1.11    0.14
  -2  -2  -2    0.84    0.11
   2  -2   2    0.71    0.14
   2  -2   2    0.88    0.07
  -2   2  -2    0.82    0.07
  -2   2  -2    0.90    0.15
  -2   2  -2    0.91    0.13
   2   2   2    1.22    0.16
  -2   2  -2    1.01    0.12
   2   2   2    1.12    0.14
   2   2   2    1.19    0.13
   3  -2   2   26.21    0.82
  -3  -2  -2   26.44    0.76
  -3  -2  -2   26.23    0.83
   3  -2   2   27.01    0.77
  -3  -2  -2   26.07    0.89
  -3  -2  -2   27.02    0.78
   3  -2   2   26.30    0.90
  -3  -2  -2   26.41    0.75
   3  -2   2   26.88    0.61
   3   2   2   26.17    0.80
   3   2   2   27.11    0.89
  -3   2  -2   25.18    0.61
  -3   2  -2   27.33    0.80
  -3   2  -2   27.38    0.86
   3   2   2   25.56    0.84
  -3   2  -2   26.12    0.92
  -4  -2  -2    3.60    0.23
  -4  -2  -2    4.07    0.28
   4  -2   2    3.49    0.24
  -4  -2  -2    3.87    0.20
  -4  -2  -2    3.74    0.30
   4  -2   2    4.00    0.23
   4  -2   2    3.49    0.29
  -4   2  -2    3.73    0.13
  -4   2  -2    3.57    0.27
   4   2   2    3.78    0.30
  -4   2  -2    3.58    0.13
   4   2   2    3.67    0.26
   4   2   2    3.73    0.23
  -4   2  -2    3.77    0.24
   4   2   2    3.54    0.28
  -4   2  -2    3.92    0.32
  -5  -2  -2    1.58    0.19
   5  -2   2    1.48    0.17
  -5  -2  -2    1.64    0.17
  -5  -2  -2    1.63    0.13
   5  -2   2    1.75    0.16
   5  -2   2    1.76    0.21
  -5  -2  -2    1.73    0.22
  -5   2  -2    1.55    0.19
  -5   2  -2    1.43    0.09
   5   2   2    1.38    0.15
  -5   2  -2    1.82    0.17
   5   2   2    1.40    0.17
   5   2   2    1.39    0.22
  -5   2  -2    1.59    0.21
  -5   2  -2    1.60    0.09
   5   2   2    1.19    0.19
  -6  -2  -2   -0.05    0.03
   6  -2   2    0.12    0.07
  -6  -2  -2    0.02    0.04
   6  -2   2    0.12    0.06
  -6  -2  -2   -0.07    0.05
  -6  -2  -2    0.03    0.07
   6   2   2   -0.02    0.06
  -6   2  -2    0.02    0.03
  -6   2  -2   -0.03    0.04
  -6   2  -2   -0.01    0.02
  -6   2  -2    0.01    0.06
   6   2   2   -0.02    0.05
  -6   2  -2    0.01    0.07
   6   2   2    0.05    0.05
   7  -2   2    8.95    0.48
  -7  -2  -2    9.49    0.56
  -7  -2  -2    9.84    0.47
  -7  -2  -2    9.31    0.50
   7  -2   2    9.81    0.45
  -7  -2  -2    8.71    0.35
   7  -2   2    8.92    0.50
  -7   2  -2    9.25    0.34
   7   2   2    8.98    0.55
   7   2   2   10.01    0.52
  -7   2  -2    9.71    0.46
   7   2   2   10.03    0.57
   7   2   2    9.63    0.44
  -7   2  -2    9.57    0.57
  -7   2  -2   10.21    0.54
  -7   2  -2    9.42    0.35
  -8  -2  -2    0.20    0.09
   8  -2   2    0.24    0.08
  -8  -2  -2    0.21    0.12
   8  -2   2    0.15    0.09
   8  -2   2    0.21    0.11
  -8  -2  -2    0.18    0.06
  -8  -2  -2    0.24    0.10
   8   2   2    0.22    0.08
  -8   2  -2    0.07    0.08
  -8   2  -2    0.02    0.06
  -8   2  -2    0.22    0.07
   8   2   2    0.25    0.11
  -8   2  -2    0.14    0.10
  -8   2  -2    0.17    0.07
   8   2   2    0.10    0.08
   9  -2   2    3.99    0.35
   9  -2   2    4.66    0.37
  -9  -2  -2    4.84    0.37
  -9  -2  -2    4.93    0.39
  -9  -2  -2    5.04    0.44
  -9  -2  -2    5.48    0.45
   9  -2   2    5.22    0.37
  -9  -2  -2    4.64    0.28
  -9   2  -2    5.34    0.42
   9   2   2    5.59    0.46
   9   2   2    4.98    0.34
   9   2   2    4.69    0.43
  -9   2  -2    5.23    0.36
   9   2   2    4.35    0.38
  -9   2  -2    4.62    0.27
  -9   2  -2    5.06    0.28
  -9   2  -2    5.16    0.44
  10  -2   2    0.62    0.18
 -10  -2  -2    1.03    0.25
 -10  -2  -2    0.37    0.15
 -10  -2  -2    0.59    0.19
 -10  -2  -2    0.71    0.12
 -10  -2  -2    0.68    0.17
  10  -2   2    0.83    0.18
 -10   2  -2    0.72    0.19
  10   2   2    0.38    0.16
 -10   2  -2    0.67    0.13
 -10   2  -2    0.75    0.17
  10   2   2    0.48    0.15
 -10   2  -2    0.81    0.23
  11  -2   2    4.69    0.45
 -11  -2  -2    4.54    0.46
 -11  -2  -2    4.96    0.41
  11  -2   2    4.67    0.39
 -11  -2  -2    4.69    0.43
  11   2   2    5.73    0.53
 -11   2  -2    4.64    0.38
 -11   2  -2    5.56    0.51
 -11   2  -2    5.91    0.50
 -12  -2  -2   -0.05    0.10
 -12  -2  -2    0.03    0.13
 -12  -2  -2   -0.15    0.09
 -12   2  -2    0.18    0.10
 -12   2  -2    0.09    0.14
 -12   2  -2   -0.17    0.08
 -13  -2  -2   -0.02    0.08
 -13  -2  -2   -0.07    0.12
 -13  -2  -2   -0.03    0.14
 -13   2  -2    0.01    0.14
 -13   2  -2   -0.11    0.11
 -13   2  -2   -0.01    0.13
 -14  -2  -2    0.05    0.17
 -14  -2  -2    0.43    0.19
 -14  -2  -2    0.25    0.15
 -14   2  -2    0.21    0.17
 -14   2  -2    0.21    0.17
 -15  -2  -2    0.19    0.12
 -15  -2  -2    0.35    0.17
 -15  -2  -2    0.10    0.14
 -15   2  -2    0.19    0.14
 -15   2  -2   -0.08    0.16
 -16  -2  -2   -0.27    0.11
 -16  -2  -2   -0.27    0.13
 -16   2  -2    0.04    0.16
 -16  -3   2    0.06    0.17
 -16   3   2   -0.16    0.15
  16   3  -2    0.37    0.17
 -15  -3   2   -0.21    0.11
 -15  -3   2   -0.08    0.10
 -15   3   2   -0.22    0.13
 -15   3   2   -0.07    0.17
  15   3  -2   -0.18    0.14
 -14  -3   2    0.23    0.14
 -14  -3   2    0.05    0.15
 -14   3   2   -0.13    0.09
 -14   3   2    0.12    0.14
  14   3  -2    0.27    0.21
 -13  -3   2    0.52    0.20
 -13  -3   2    1.11    0.27
 -13   3   2    0.84    0.21
 -13   3   2    0.60    0.23
  13   3  -2    0.90    0.31
 -12  -3   2    0.53    0.19
 -12  -3   2    0.50    0.20
 -12  -3   2    0.74    0.17
 -12   3   2    0.56    0.20
  12   3  -2    0.25    0.18
 -12   3   2    0.92    0.30
 -12   3   2    0.68    0.17
 -11  -3   2    2.64    0.33
 -11  -3   2    2.95    0.34
 -11  -3   2    2.59    0.28
  11   3  -2    3.12    0.43
 -11   3   2    3.06    0.43
 -11   3   2    3.46    0.40
 -11   3   2    3.05    0.26
 -10  -3   2    0.30    0.13
  10  -3  -2    0.20    0.13
 -10  -3   2    0.36    0.17
 -10  -3   2    0.26    0.11
  10   3  -2    0.35    0.16
 -10   3   2    0.23    0.09
 -10   3   2    0.17    0.15
 -10   3   2    0.33    0.16
  10   3  -2    0.54    0.20
  -9  -3   2    1.08    0.23
  -9  -3   2    1.11    0.18
  -9  -3   2    0.99    0.19
  -9  -3   2    1.17    0.25
  -9  -3   2    1.24    0.26
   9  -3  -2    0.82    0.18
   9  -3  -2    1.25    0.17
   9  -3  -2    1.26    0.24
  -9   3   2    1.45    0.10
   9   3  -2    1.09    0.26
   9   3  -2    1.20    0.24
  -9   3   2    1.35    0.10
  -9   3   2    1.35    0.24
  -9   3   2    1.72    0.19
  -9   3   2    1.10    0.27
   9   3  -2    1.16    0.21
  -8  -3   2    0.16    0.08
   8  -3  -2    0.12    0.10
  -8  -3   2    0.23    0.13
  -8  -3   2    0.34    0.12
   8  -3  -2    0.18    0.09
  -8  -3   2    0.07    0.06
  -8  -3   2    0.12    0.11
  -8   3   2    0.22    0.12
  -8   3   2    0.20    0.07
  -8   3   2    0.16    0.04
   8   3  -2    0.10    0.13
   8   3  -2    0.10    0.09
   8   3  -2    0.11    0.11
  -8   3   2    0.21    0.15
  -7  -3   2    0.05    0.09
   7  -3  -2    0.06    0.04
   7  -3  -2    0.05    0.07
  -7  -3   2    0.03    0.09
  -7  -3   2    0.14    0.08
  -7  -3   2    0.11    0.09
   7  -3  -2    0.05    0.07
  -7  -3   2    0.18    0.10
  -7   3   2    0.10    0.05
  -7   3   2    0.04    0.04
   7   3  -2    0.24    0.08
   7   3  -2    0.08    0.08
   7   3  -2    0.12    0.11
  -7   3   2    0.07    0.02
  -7   3   2    0.05    0.08
  -6  -3   2   38.17    1.28
  -6  -3   2   35.24    1.26
   6  -3  -2   35.29    1.09
   6  -3  -2   36.10    0.94
   6  -3  -2   32.97    0.78
  -6  -3   2   40.00    1.20
   6  -3  -2   34.53    1.22
  -6  -3   2   36.36    1.23
  -6  -3   2   36.23    1.17
   6   3  -2   34.52    1.26
   6   3  -2   34.92    1.24
  -6   3   2   36.52    1.34
  -6   3   2   37.63    0.99
  -6   3   2   33.69    0.78
  -6   3   2   34.77    1.17
   6   3  -2   36.71    1.30
  -5  -3   2    4.80    0.35
  -5  -3   2    4.48    0.36
   5  -3  -2    4.17    0.20
   5  -3  -2    4.05    0.35
  -5  -3   2    4.48    0.36
   5  -3  -2    3.94    0.27
   5  -3  -2    4.32    0.15
  -5  -3   2    4.25    0.32
  -5  -3   2    4.03    0.34
   5   3  -2    4.07    0.37
  -5   3   2    4.18    0.32
   5   3  -2    4.62    0.37
  -5   3   2    4.05    0.23
  -5   3   2    3.72    0.37
   5   3  -2    4.16    0.35
   4  -3  -2   13.13    0.38
   4  -3  -2   12.33    0.40
  -4  -3   2   12.32    0.60
   4  -3  -2   12.87    0.36
  -4  -3   2   13.11    0.62
   4  -3  -2   12.19    0.51
   4  -3  -2   11.99    0.60
  -4  -3   2   13.27    0.59
  -4  -3   2   11.85    0.57
  -4  -3   2   13.23    0.62
   4   3  -2   12.34    0.65
  -4   3   2   12.09    0.44
  -4   3   2   11.41    0.55
   4   3  -2   13.08    0.62
   4   3  -2   13.74    0.64
   4   3  -2   12.91    0.60
   3  -3  -2   34.12    0.84
   3  -3  -2   34.82    0.87
  -3  -3   2   33.74    1.09
   3  -3  -2   32.71    0.98
  -3  -3   2   32.47    1.14
   3  -3  -2   33.56    1.12
   3  -3  -2   32.13    0.87
  -3  -3   2   32.50    1.09
  -3  -3   2   33.90    1.08
  -3   3   2   33.81    1.04
  -3   3   2   35.04    1.19
   3   3  -2   31.70    1.08
   3   3  -2   33.64    1.09
  -3   3   2   32.79    0.90
   3   3  -2   32.27    1.18
   2  -3  -2   15.69    0.68
   2  -3  -2   16.50    0.59
  -2  -3   2   16.34    0.64
  -2  -3   2   16.56    0.75
  -2  -3   2   15.93    0.68
   2  -3  -2   15.65    0.51
   2  -3  -2   16.85    0.52
   2  -3  -2   16.67    0.54
  -2  -3   2   15.12    0.65
  -2  -3   2   16.45    0.66
  -2  -3   2   16.29    0.65
   2   3  -2   15.81    0.65
   2   3  -2   16.05    0.76
  -2   3   2   15.25    0.60
  -2   3   2   15.35    0.71
  -2   3   2   16.62    0.53
   2   3  -2   16.47    0.65
  -1  -3   2   30.68    1.07
   1  -3  -2   31.53    0.89
  -1  -3   2   32.98    1.18
   1  -3  -2   31.40    1.04
  -1  -3   2   31.77    1.00
  -1  -3   2   31.31    1.01
   1  -3  -2   32.18    0.90
   1  -3  -2   32.39    0.93
   1  -3  -2   31.20    0.94
  -1  -3   2   31.54    0.96
  -1   3   2   32.69    1.09
   1   3  -2   32.53    1.01
   1   3  -2   30.27    0.97
  -1   3   2   30.97    0.89
  -1   3   2   31.38    0.95
   1   3  -2   31.08    1.00
   0  -3   2   37.18    1.14
   0  -3   2   37.60    1.04
   0  -3   2   37.34    1.09
   0  -3  -2   36.63    1.08
   0  -3  -2   38.46    1.06
   0  -3   2   35.86    1.20
   0  -3  -2   37.02    1.06
   0  -3  -2   39.09    1.07
   0  -3  -2   38.48    1.16
   0  -3   2   38.16    1.34
   0   3   2   36.33    1.16
   0   3   2   35.30    1.03
   0   3  -2   36.34    1.10
   0   3  -2   36.45    1.05
   0   3  -2   35.64    1.12
   0   3   2   35.38    1.05
   1  -3   2    0.14    0.06
  -1  -3  -2    0.14    0.07
  -1  -3  -2    0.09    0.06
   1  -3   2    0.20    0.10
  -1  -3  -2    0.17    0.07
  -1  -3  -2    0.11    0.06
   1  -3   2    0.14    0.07
  -1  -3  -2    0.24    0.08
  -1  -3  -2    0.14    0.07
   1  -3   2    0.11    0.07
  -1  -3  -2    0.10    0.05
   1  -3   2    0.16    0.05
  -1   3  -2    0.25    0.06
   1   3   2    0.11    0.06
  -1   3  -2    0.04    0.04
  -1   3  -2    0.14    0.07
  -1   3  -2    0.13    0.07
   2  -3   2   21.54    0.87
  -2  -3  -2   22.47    0.78
   2  -3   2   22.12    0.60
   2  -3   2   22.75    0.73
  -2  -3  -2   22.06    0.78
  -2  -3  -2   21.99    0.74
  -2  -3  -2   22.41    0.84
  -2  -3  -2   22.59    0.76
  -2  -3  -2   22.65    0.81
  -2  -3  -2   23.88    0.84
   2  -3   2   21.01    0.77
  -2  -3  -2   21.91    0.76
   2   3   2   22.84    0.82
  -2   3  -2   21.27    0.75
  -2   3  -2   20.31    0.87
  -2   3  -2   20.73    0.61
   3  -3   2   -0.03    0.05
  -3  -3  -2    0.02    0.05
  -3  -3  -2    0.05    0.07
  -3  -3  -2    0.00    0.03
  -3  -3  -2    0.07    0.06
  -3  -3  -2    0.02    0.05
   3  -3   2    0.03    0.02
   3  -3   2    0.07    0.09
  -3  -3  -2    0.02    0.03
  -3  -3  -2    0.02    0.05
   3  -3   2   -0.04    0.03
  -3   3  -2    0.03    0.03
  -3   3  -2    0.00    0.04
  -3   3  -2    0.00    0.08
  -3   3  -2    0.03    0.05
   3   3   2    0.01    0.05
   3   3   2    0.02    0.05
   4  -3   2   18.50    0.63
  -4  -3  -2   18.04    0.72
   4  -3   2   18.02    0.81
   4  -3   2   17.94    0.70
  -4  -3  -2   17.73    0.67
  -4  -3  -2   17.93    0.79
  -4  -3  -2   18.37    0.75
  -4  -3  -2   18.47    0.66
  -4  -3  -2   18.13    0.67
  -4   3  -2   19.09    0.69
  -4   3  -2   18.38    0.83
   4   3   2   17.61    0.72
   4   3   2   19.18    0.80
  -4   3  -2   19.10    0.77
  -5  -3  -2   25.43    0.94
  -5  -3  -2   26.21    0.84
  -5  -3  -2   26.26    0.88
   5  -3   2   26.66    0.92
   5  -3   2   25.13    1.01
   5  -3   2   26.67    0.82
  -5  -3  -2   26.85    0.86
  -5  -3  -2   26.56    0.99
  -5  -3  -2   26.87    1.05
  -5   3  -2   25.75    0.88
   5   3   2   27.67    1.05
  -5   3  -2   27.12    1.00
   5   3   2   26.63    1.00
  -5   3  -2   28.03    1.10
   5   3   2   26.62    0.95
  -6  -3  -2    3.46    0.23
   6  -3   2    2.90    0.27
  -6  -3  -2    2.87    0.26
   6  -3   2    3.74    0.25
   6  -3   2    3.28    0.32
  -6  -3  -2    2.93    0.29
  -6  -3  -2    3.47    0.36
  -6  -3  -2    2.99    0.32
  -6   3  -2    3.44    0.27
   6   3   2    3.24    0.29
  -6   3  -2    2.38    0.28
   6   3   2    3.41    0.34
  -6   3  -2    3.32    0.36
   6   3   2    3.17    0.29
   6   3   2    3.21    0.33
  -7  -3  -2    0.28    0.14
  -7  -3  -2    0.29    0.13
  -7  -3  -2    0.19    0.10
  -7  -3  -2    0.24    0.08
   7  -3   2    0.17    0.08
   7  -3   2    0.18    0.11
  -7  -3  -2    0.30    0.10
   7  -3   2    0.25    0.10
   7   3   2    0.15    0.08
  -7   3  -2    0.48    0.11
   7   3   2    0.40    0.14
  -7   3  -2    0.29    0.13
  -7   3  -2    0.48    0.15
   7   3   2    0.45    0.18
   7   3   2    0.08    0.07
  -8  -3  -2    0.14    0.10
  -8  -3  -2    0.11    0.06
   8  -3   2    0.05    0.09
  -8  -3  -2    0.10    0.08
   8  -3   2    0.11    0.07
   8  -3   2    0.10    0.11
  -8  -3  -2    0.12    0.09
  -8  -3  -2    0.23    0.13
  -8   3  -2    0.16    0.12
   8   3   2    0.14    0.10
   8   3   2   -0.05    0.08
   8   3   2    0.04    0.10
  -8   3  -2    0.14    0.09
  -8   3  -2    0.21    0.14
   8   3   2   -0.07    0.10
  -9  -3  -2    0.07    0.15
  -9  -3  -2    0.24    0.12
  -9  -3  -2    0.34    0.16
  -9  -3  -2    0.44    0.10
  -9  -3  -2    0.34    0.13
   9  -3   2    0.28    0.12
   9  -3   2    0.41    0.16
  -9   3  -2    0.84    0.21
   9   3   2    0.33    0.13
  -9   3  -2    0.48    0.13
   9   3   2    0.30    0.16
  -9   3  -2    0.22    0.16
 -10  -3  -2    1.47    0.24
 -10  -3  -2    1.61    0.27
 -10  -3  -2    1.37    0.29
  10  -3   2    1.31    0.22
  10  -3   2    1.88    0.30
 -10   3  -2    1.51    0.30
 -10   3  -2    1.60    0.25
 -10   3  -2    1.32    0.29
  10   3   2    1.73    0.32
 -11  -3  -2    0.40    0.18
  11  -3   2    0.39    0.20
 -11  -3  -2    0.35    0.15
 -11  -3  -2    0.53    0.22
 -11   3  -2    0.61    0.22
 -11   3  -2    0.48    0.19
 -11   3  -2    0.47    0.17
  11   3   2    0.60    0.24
 -12  -3  -2    0.21    0.16
 -12  -3  -2    0.17    0.18
 -12  -3  -2    0.10    0.13
 -12   3  -2    0.30    0.14
 -12   3  -2    0.12    0.17
 -12   3  -2    0.08    0.13
 -13  -3  -2    0.45    0.16
 -13  -3  -2    0.23    0.13
 -13  -3  -2    0.46    0.17
 -13   3  -2    0.56    0.17
 -13   3  -2    0.19    0.17
 -13   3  -2    0.48    0.19
 -14  -3  -2   -0.27    0.12
 -14  -3  -2   -0.03    0.19
 -14  -3  -2   -0.23    0.09
 -14   3  -2   -0.07    0.13
 -14   3  -2    0.24    0.14
 -15  -3  -2   -0.35    0.17
 -15  -3  -2   -0.06    0.11
 -15  -3  -2   -0.05    0.16
 -15   3  -2   -0.31    0.15
 -16  -3  -2   -0.34    0.13
 -16  -3  -2   -0.10    0.10
 -16  -3  -2   -0.07    0.19
 -16   3  -2   -0.32    0.13
 -16  -4   2   -0.23    0.13
 -15  -4   2    0.80    0.26
 -15  -4   2    0.02    0.15
 -15   4   2    0.36    0.20
  15   4  -2    0.27    0.18
 -15   4   2    0.38    0.18
 -14  -4   2    0.02    0.14
 -14  -4   2   -0.16    0.13
  14   4  -2   -0.02    0.21
 -14   4   2    0.32    0.15
 -14   4   2    0.06    0.11
 -13  -4   2   -0.04    0.12
 -13  -4   2   -0.02    0.12
 -13   4   2   -0.17    0.12
  13   4  -2    0.22    0.20
 -13   4   2    0.13    0.17
 -12  -4   2    1.27    0.24
 -12   4   2    1.54    0.29
  12   4  -2    1.16    0.37
 -12   4   2    1.12    0.25
 -11  -4   2    0.08    0.09
 -11  -4   2    0.04    0.13
 -11  -4   2    0.20    0.14
 -11   4   2    0.39    0.20
 -11   4   2    0.12    0.13
 -10  -4   2    3.86    0.35
 -10  -4   2    3.14    0.35
 -10  -4   2    2.85    0.38
  10   4  -2    3.41    0.43
 -10   4   2    3.71    0.44
 -10   4   2    3.37    0.47
 -10   4   2    3.32    0.29
  -9  -4   2    1.32    0.27
  -9  -4   2    1.97    0.25
  -9  -4   2    1.56    0.26
  -9   4   2    1.71    0.19
   9   4  -2    1.13    0.30
  -9   4   2    1.46    0.33
   9   4  -2    1.55    0.32
  -9   4   2    1.70    0.30
   8  -4  -2    2.30    0.27
  -8  -4   2    1.97    0.36
   8  -4  -2    2.56    0.30
   8  -4  -2    2.27    0.20
  -8  -4   2    2.65    0.29
  -8  -4   2    2.66    0.35
  -8  -4   2    3.01    0.33
  -8   4   2    2.59    0.23
   8   4  -2    3.17    0.37
   8   4  -2    3.13    0.41
  -8   4   2    2.76    0.34
  -8   4   2    2.50    0.41
   8   4  -2    1.98    0.33
   7  -4  -2    0.25    0.11
  -7  -4   2    0.30    0.14
  -7  -4   2    0.20    0.11
  -7  -4   2    0.35    0.17
  -7  -4   2    0.09    0.09
  -7  -4   2    0.24    0.12
   7  -4  -2    0.19    0.10
   7  -4  -2    0.19    0.07
  -7   4   2    0.22    0.08
   7   4  -2   -0.07    0.13
  -7   4   2    0.27    0.16
   7   4  -2    0.37    0.13
   7   4  -2    0.30    0.14
  -7   4   2    0.26    0.12
  -6  -4   2    8.30    0.57
  -6  -4   2    9.33    0.55
   6  -4  -2    8.23    0.47
   6  -4  -2    8.85    0.58
  -6  -4   2    8.35    0.57
  -6  -4   2    8.86    0.56
  -6  -4   2    9.15    0.58
  -6  -4   2    8.89    0.55
   6  -4  -2    8.81    0.36
   6   4  -2    8.03    0.60
   6   4  -2    9.13    0.60
  -6   4   2    9.04    0.55
   6   4  -2    9.81    0.61
  -6   4   2    9.12    0.66
  -6   4   2    8.66    0.41
  -5  -4   2   -0.01    0.06
  -5  -4   2   -0.06    0.05
   5  -4  -2    0.07    0.07
  -5  -4   2   -0.02    0.06
  -5  -4   2    0.12    0.10
   5  -4  -2    0.11    0.02
   5  -4  -2    0.12    0.07
   5  -4  -2    0.12    0.03
  -5  -4   2    0.17    0.10
   5  -4  -2    0.05    0.04
  -5   4   2    0.10    0.08
   5   4  -2    0.18    0.10
   5   4  -2   -0.14    0.09
  -5   4   2    0.12    0.07
  -5   4   2    0.03    0.09
  -4  -4   2   20.62    0.89
  -4  -4   2   21.63    0.94
   4  -4  -2   19.98    0.63
  -4  -4   2   20.76    0.89
   4  -4  -2   21.26    0.60
   4  -4  -2   19.93    0.76
  -4  -4   2   20.75    0.85
  -4  -4   2   19.24    0.86
  -4  -4   2   20.16    0.86
   4  -4  -2   19.63    0.90
   4  -4  -2   20.97    0.57
   4   4  -2   19.89    0.88
  -4   4   2   20.17    0.97
  -4   4   2   20.22    0.84
   4   4  -2   20.01    0.86
   4   4  -2   20.62    0.99
  -4   4   2   20.85    0.69
   3  -4  -2    0.45    0.14
  -3  -4   2    0.66    0.17
   3  -4  -2    0.70    0.09
  -3  -4   2    1.14    0.20
   3  -4  -2    0.66    0.11
  -3  -4   2    0.53    0.15
   3  -4  -2    0.72    0.12
  -3  -4   2    0.42    0.13
   3  -4  -2    0.67    0.14
  -3  -4   2    0.94    0.18
  -3  -4   2    0.75    0.17
  -3   4   2    0.74    0.17
  -3   4   2    0.82    0.13
   3   4  -2    0.89    0.18
   3   4  -2    0.87    0.19
  -3   4   2    0.68    0.19
  -2  -4   2    1.05    0.19
   2  -4  -2    1.06    0.13
   2  -4  -2    1.07    0.14
   2  -4  -2    0.81    0.15
  -2  -4   2    0.99    0.19
  -2  -4   2    1.01    0.20
   2  -4  -2    1.14    0.12
   2  -4  -2    0.98    0.19
  -2  -4   2    0.99    0.19
  -2  -4   2    0.94    0.20
  -2  -4   2    1.21    0.25
  -2   4   2    0.77    0.13
  -2   4   2    1.12    0.22
   2   4  -2    0.90    0.19
   2   4  -2    0.89    0.17
  -2   4   2    0.82    0.17
  -1  -4   2    8.08    0.52
  -1  -4   2    9.15    0.63
   1  -4  -2    8.53    0.42
  -1  -4   2    7.58    0.42
   1  -4  -2    8.07    0.50
  -1  -4   2    8.62    0.50
   1  -4  -2    8.90    0.42
  -1  -4   2    7.86    0.45
   1  -4  -2    7.98    0.40
   1  -4  -2    7.16    0.42
  -1   4   2    7.91    0.40
   1   4  -2    7.59    0.44
  -1   4   2    7.83    0.44
  -1   4   2    8.09    0.53
   1   4  -2    7.78    0.47
   1   4  -2    7.92    0.47
   0  -4   2   14.42    0.73
   0  -4   2   13.95    0.66
   0  -4   2   14.66    0.84
   0  -4  -2   14.58    0.62
   0  -4  -2   14.97    0.70
   0  -4   2   14.71    0.63
   0  -4  -2   15.24    0.61
   0  -4  -2   14.68    0.62
   0  -4   2   14.09    0.57
   0  -4  -2   14.33    0.60
   0   4   2   15.07    0.63
   0   4   2   13.64    0.58
   0   4   2   14.10    0.70
   0   4  -2   14.31    0.59
   0   4  -2   14.25    0.65
   0   4  -2   13.68    0.66
  -1  -4  -2    0.71    0.14
  -1  -4  -2    0.93    0.18
  -1  -4  -2    0.85    0.16
   1  -4   2    0.79    0.18
   1  -4   2    1.02    0.13
  -1  -4  -2    1.07    0.19
  -1  -4  -2    0.87    0.16
   1  -4   2    1.15    0.20
   1  -4   2    1.07    0.26
  -1  -4  -2    0.82    0.17
  -1  -4  -2    0.80    0.19
  -1  -4  -2    0.83    0.15
   1  -4   2    1.15    0.18
   1   4   2    0.72    0.16
   1   4   2    0.68    0.14
  -1   4  -2    1.05    0.19
  -1   4  -2    0.98    0.13
  -1   4  -2    1.04    0.21
  -1   4  -2    1.03    0.18
   2  -4   2    1.73    0.29
  -2  -4  -2    1.94    0.24
   2  -4   2    2.33    0.22
   2  -4   2    1.97    0.16
   2  -4   2    2.07    0.24
  -2  -4  -2    2.22    0.23
  -2  -4  -2    2.16    0.26
  -2  -4  -2    1.83    0.23
  -2  -4  -2    1.99    0.23
  -2  -4  -2    1.93    0.22
  -2  -4  -2    1.60    0.21
  -2  -4  -2    2.00    0.22
   2   4   2    2.00    0.24
  -2   4  -2    1.88    0.22
  -2   4  -2    2.26    0.29
  -2   4  -2    2.15    0.17
  -2   4  -2    2.28    0.26
  -3  -4  -2   -0.02    0.06
  -3  -4  -2    0.03    0.08
  -3  -4  -2   -0.06    0.05
  -3  -4  -2   -0.04    0.05
  -3  -4  -2    0.01    0.06
  -3  -4  -2    0.01    0.06
  -3  -4  -2    0.01    0.06
  -3  -4  -2   -0.08    0.05
   3  -4   2   -0.02    0.08
   3  -4   2   -0.09    0.06
   3  -4   2   -0.01    0.04
   3  -4   2   -0.04    0.02
  -3   4  -2    0.03    0.08
  -3   4  -2    0.01    0.03
   3   4   2    0.05    0.08
  -3   4  -2    0.05    0.04
  -3   4  -2    0.12    0.09
   4  -4   2    0.88    0.14
   4  -4   2    1.09    0.05
  -4  -4  -2    1.06    0.23
  -4  -4  -2    0.85    0.17
   4  -4   2    0.88    0.17
  -4  -4  -2    0.85    0.17
  -4  -4  -2    1.08    0.19
  -4  -4  -2    1.04    0.20
  -4  -4  -2    1.28    0.20
  -4  -4  -2    0.71    0.17
   4  -4   2    0.74    0.20
  -4   4  -2    1.16    0.21
   4   4   2    1.19    0.23
  -4   4  -2    0.89    0.22
  -4   4  -2    0.92    0.16
   5  -4   2    0.75    0.13
   5  -4   2    0.68    0.16
  -5  -4  -2    0.51    0.14
  -5  -4  -2    0.59    0.15
  -5  -4  -2    0.69    0.20
  -5  -4  -2    0.69    0.15
  -5  -4  -2    0.77    0.16
  -5  -4  -2    0.60    0.15
  -5  -4  -2    0.69    0.15
   5  -4   2    0.60    0.18
  -5   4  -2    0.57    0.17
  -5   4  -2    0.57    0.18
   5   4   2    0.60    0.17
   5   4   2    0.79    0.22
  -5   4  -2    0.53    0.13
  -6  -4  -2    2.13    0.28
   6  -4   2    2.14    0.25
  -6  -4  -2    2.08    0.34
  -6  -4  -2    2.69    0.29
   6  -4   2    1.68    0.30
  -6  -4  -2    1.92    0.23
  -6  -4  -2    2.37    0.24
  -6  -4  -2    2.19    0.24
   6  -4   2    2.54    0.23
   6   4   2    2.42    0.33
  -6   4  -2    2.82    0.27
  -6   4  -2    2.02    0.31
   6   4   2    1.63    0.27
  -6   4  -2    1.75    0.32
  -7  -4  -2    4.93    0.36
   7  -4   2    4.89    0.32
   7  -4   2    4.32    0.37
  -7  -4  -2    5.03    0.33
   7  -4   2    4.61    0.43
  -7  -4  -2    4.39    0.45
  -7  -4  -2    4.75    0.38
  -7  -4  -2    4.41    0.43
  -7  -4  -2    5.59    0.44
  -7   4  -2    4.74    0.44
  -7   4  -2    4.63    0.35
  -7   4  -2    4.57    0.46
   7   4   2    4.93    0.43
   7   4   2    4.34    0.45
   8  -4   2    1.00    0.23
  -8  -4  -2    0.71    0.14
  -8  -4  -2    0.74    0.22
   8  -4   2    0.49    0.12
  -8  -4  -2    0.92    0.21
  -8  -4  -2    0.53    0.18
  -8   4  -2    0.83    0.23
   8   4   2    0.78    0.21
  -8   4  -2    0.85    0.20
   8   4   2    0.84    0.23
  -8   4  -2    0.72    0.23
  -9  -4  -2    0.30    0.15
  -9  -4  -2    0.39    0.13
  -9  -4  -2    0.27    0.14
  -9   4  -2    0.39    0.17
  -9   4  -2    0.31    0.20
  -9   4  -2    0.29    0.12
   9   4   2    0.60    0.23
 -10  -4  -2    0.29    0.17
 -10  -4  -2    0.56    0.19
 -10  -4  -2    0.28    0.13
 -10   4  -2    0.42    0.15
 -10   4  -2    0.49    0.21
 -10   4  -2    0.41    0.19
  10   4   2    0.59    0.22
 -11  -4  -2    0.56    0.18
 -11  -4  -2    0.97    0.25
 -11  -4  -2    0.73    0.20
 -11   4  -2    0.69    0.23
  11   4   2    0.58    0.25
 -11   4  -2    0.70    0.19
 -11   4  -2    0.77    0.24
 -12  -4  -2    0.57    0.20
 -12  -4  -2    1.01    0.20
 -12   4  -2    0.49    0.22
 -12   4  -2    0.56    0.19
 -12   4  -2    0.68    0.24
 -13  -4  -2   -0.17    0.14
 -13  -4  -2   -0.16    0.08
 -13  -4  -2   -0.23    0.12
 -13   4  -2   -0.12    0.10
 -13   4  -2   -0.01    0.11
 -14  -4  -2    0.43    0.15
 -14  -4  -2    0.44    0.19
 -14  -4  -2    0.49    0.21
 -14   4  -2    0.63    0.20
 -15  -4  -2    0.21    0.18
 -15  -4  -2    0.26    0.14
 -15   4  -2    0.57    0.20
 -15  -5   2   -0.39    0.17
 -15  -5   2   -0.08    0.12
 -15   5   2   -0.17    0.20
  15   5  -2   -0.13    0.22
 -15   5   2   -0.08    0.15
 -14  -5   2    0.74    0.24
 -14  -5   2    0.59    0.25
  14   5  -2    0.40    0.26
 -14   5   2    0.47    0.23
 -13  -5   2   -0.33    0.15
  13   5  -2   -0.11    0.13
 -13   5   2    0.19    0.14
 -12  -5   2    0.49    0.22
 -12  -5   2    0.38    0.19
  12   5  -2    0.96    0.32
 -12   5   2    0.91    0.29
 -12   5   2    0.63    0.24
 -11  -5   2    1.33    0.32
 -11  -5   2    1.09    0.24
  11   5  -2    1.53    0.39
 -11   5   2    0.78    0.26
 -10  -5   2   -0.02    0.10
 -10  -5   2    0.09    0.16
 -10  -5   2    0.03    0.13
 -10   5   2   -0.23    0.16
 -10   5   2    0.08    0.13
  10   5  -2    0.40    0.24
  -9  -5   2    0.04    0.13
  -9  -5   2    0.01    0.11
  -9  -5   2    0.13    0.11
   9   5  -2   -0.02    0.11
  -9   5   2    0.13    0.15
  -9   5   2    0.14    0.14
  -8  -5   2    0.06    0.08
  -8  -5   2    0.00    0.10
  -8  -5   2    0.08    0.09
  -8   5   2    0.25    0.11
  -8   5   2   -0.09    0.12
  -8   5   2   -0.12    0.07
   8   5  -2   -0.13    0.08
   8   5  -2   -0.25    0.15
  -7  -5   2    1.20    0.24
  -7  -5   2    1.18    0.26
   7  -5  -2    0.75    0.17
  -7  -5   2    1.38    0.25
  -7  -5   2    0.76    0.22
  -7   5   2    1.22    0.31
   7   5  -2    1.37    0.31
   7   5  -2    1.18    0.30
  -7   5   2    1.50    0.29
  -7   5   2    1.22    0.19
  -6  -5   2    3.38    0.39
   6  -5  -2    3.55    0.33
  -6  -5   2    3.93    0.41
  -6  -5   2    3.83    0.41
  -6  -5   2    3.62    0.41
  -6  -5   2    3.97    0.41
  -6  -5   2    3.95    0.41
  -6  -5   2    4.32    0.40
  -6   5   2    3.58    0.40
  -6   5   2    4.45    0.31
   6   5  -2    4.46    0.46
  -6   5   2    3.96    0.48
  -5  -5   2    0.83    0.23
  -5  -5   2    0.84    0.22
   5  -5  -2    0.64    0.11
  -5  -5   2    0.48    0.17
   5  -5  -2    0.88    0.08
   5  -5  -2    0.60    0.15
  -5  -5   2    0.52    0.18
  -5  -5   2    0.61    0.19
  -5  -5   2    0.69    0.19
  -5  -5   2    0.34    0.18
   5  -5  -2    0.60    0.19
   5  -5  -2    0.73    0.08
  -5   5   2    0.38    0.16
  -5   5   2    0.61    0.13
  -5   5   2    0.54    0.20
   5   5  -2    0.61    0.19
  -4  -5   2    0.69    0.19
   4  -5  -2    0.77    0.17
   4  -5  -2    0.95    0.21
  -4  -5   2    0.90    0.21
  -4  -5   2    0.92    0.21
  -4  -5   2    0.98    0.22
   4  -5  -2    1.13    0.11
   4  -5  -2    1.08    0.13
  -4  -5   2    0.89    0.20
  -4  -5   2    1.32    0.26
   4  -5  -2    0.83    0.13
  -4  -5   2    1.00    0.23
  -4   5   2    1.18    0.28
  -4   5   2    1.09    0.14
   4   5  -2    0.89    0.21
   4   5  -2    0.73    0.23
  -4   5   2    1.02    0.22
  -3  -5   2    5.33    0.44
  -3  -5   2    5.14    0.43
   3  -5  -2    5.16    0.29
   3  -5  -2    5.17    0.32
  -3  -5   2    5.36    0.44
   3  -5  -2    4.87    0.45
  -3  -5   2    5.88    0.54
  -3  -5   2    5.75    0.48
  -3  -5   2    5.04    0.42
   3  -5  -2    4.74    0.37
   3  -5  -2    4.58    0.29
  -3   5   2    4.85    0.33
   3   5  -2    4.70    0.41
  -3   5   2    4.99    0.41
  -3   5   2    5.02    0.49
   3   5  -2    5.92    0.46
   2  -5  -2    3.34    0.30
  -2  -5   2    3.48    0.34
   2  -5  -2    3.26    0.27
  -2  -5   2    3.42    0.35
   2  -5  -2    3.31    0.25
   2  -5  -2    3.55    0.27
  -2  -5   2    3.14    0.36
  -2  -5   2    3.90    0.38
   2  -5  -2    3.33    0.36
  -2  -5   2    3.80    0.34
  -2  -5   2    3.75    0.42
  -2   5   2    3.21    0.28
   2   5  -2    3.47    0.33
  -2   5   2    3.60    0.34
   2   5  -2    3.72    0.35
  -2   5   2    3.39    0.37
   1  -5  -2    0.82    0.18
  -1  -5   2    1.00    0.19
  -1  -5   2    0.94    0.21
  -1  -5   2    0.92    0.20
   1  -5  -2    0.93    0.17
   1  -5  -2    1.25    0.20
  -1  -5   2    0.92    0.22
  -1  -5   2    0.99    0.27
   1  -5  -2    1.07    0.20
   1  -5  -2    0.93    0.17
  -1   5   2    1.15    0.21
  -1   5   2    1.01    0.23
   1   5  -2    0.85    0.20
  -1   5   2    1.00    0.17
   1   5  -2    0.68    0.17
   1   5  -2    0.99    0.20
   0  -5   2    0.07    0.12
   0  -5  -2    0.18    0.10
   0  -5  -2   -0.01    0.10
   0  -5  -2    0.11    0.09
   0  -5   2    0.25    0.09
   0  -5   2    0.27    0.10
   0  -5   2    0.19    0.11
   0  -5   2    0.21    0.17
   0  -5  -2    0.21    0.10
   0  -5  -2    0.16    0.10
   0   5  -2    0.20    0.12
   0   5  -2    0.43    0.15
   0   5  -2    0.28    0.11
   0   5   2    0.12    0.08
   0   5   2    0.02    0.09
   0   5   2    0.22    0.11
   1  -5   2    1.60    0.30
   1  -5   2    1.88    0.23
  -1  -5  -2    2.02    0.25
  -1  -5  -2    1.47    0.26
   1  -5   2    1.66    0.26
  -1  -5  -2    1.55    0.25
  -1  -5  -2    1.37    0.31
  -1  -5  -2    1.58    0.24
  -1  -5  -2    1.58    0.24
  -1  -5  -2    1.54    0.24
   1  -5   2    1.67    0.19
   1  -5   2    1.60    0.37
  -1  -5  -2    1.64    0.25
  -1   5  -2    1.18    0.23
  -1   5  -2    1.63    0.26
   1   5   2    1.63    0.24
  -1   5  -2    2.00    0.21
  -2  -5  -2   16.25    0.76
  -2  -5  -2   16.21    0.74
   2  -5   2   14.88    0.57
  -2  -5  -2   16.35    0.76
  -2  -5  -2   15.45    0.73
   2  -5   2   16.70    1.06
  -2  -5  -2   15.94    0.77
  -2  -5  -2   15.90    0.88
   2  -5   2   15.44    0.76
  -2  -5  -2   15.98    0.74
  -2  -5  -2   14.96    0.76
   2  -5   2   14.16    0.83
   2  -5   2   15.34    0.67
  -2   5  -2   14.83    0.71
  -2   5  -2   15.20    0.87
  -2   5  -2   14.10    0.75
  -2   5  -2   14.70    0.57
  -3  -5  -2    4.15    0.38
  -3  -5  -2    3.81    0.35
  -3  -5  -2    4.32    0.39
  -3  -5  -2    4.58    0.41
  -3  -5  -2    4.37    0.39
   3  -5   2    4.46    0.33
  -3  -5  -2    4.63    0.41
  -3  -5  -2    4.19    0.43
   3  -5   2    4.48    0.24
   3  -5   2    4.12    0.38
   3  -5   2    4.12    0.43
   3  -5   2    4.47    0.25
  -3  -5  -2    4.33    0.37
  -3   5  -2    4.90    0.49
  -3   5  -2    4.09    0.40
   3   5   2    4.44    0.40
  -3   5  -2    4.59    0.37
   4  -5   2    7.46    0.60
  -4  -5  -2    8.35    0.55
  -4  -5  -2    7.58    0.56
   4  -5   2    8.11    0.27
   4  -5   2    8.08    0.27
   4  -5   2    8.57    0.54
  -4  -5  -2    8.01    0.57
  -4  -5  -2    7.57    0.54
   4  -5   2    7.43    0.43
  -4  -5  -2    8.88    0.56
  -4  -5  -2    8.13    0.53
  -4  -5  -2    8.48    0.52
  -4  -5  -2    7.98    0.56
  -4   5  -2    7.92    0.50
   4   5   2    7.81    0.57
  -4   5  -2    8.79    0.60
  -4   5  -2    8.33    0.65
  -5  -5  -2   23.00    0.98
  -5  -5  -2   21.79    0.95
  -5  -5  -2   23.12    1.06
  -5  -5  -2   23.53    0.99
  -5  -5  -2   23.55    0.97
   5  -5   2   21.23    0.93
   5  -5   2   22.24    0.82
   5  -5   2   19.81    1.04
  -5  -5  -2   20.75    1.03
  -5  -5  -2   20.16    0.98
  -5  -5  -2   22.50    0.92
  -5   5  -2   23.44    0.93
   5   5   2   24.04    1.09
  -5   5  -2   21.70    1.03
  -5   5  -2   25.48    1.21
  -6  -5  -2    8.08    0.56
  -6  -5  -2    7.69    0.51
   6  -5   2    8.25    0.45
  -6  -5  -2    7.57    0.50
  -6  -5  -2    7.01    0.50
  -6  -5  -2    7.63    0.60
  -6  -5  -2    7.77    0.54
   6   5   2    7.45    0.61
  -6   5  -2    8.41    0.69
  -6   5  -2    6.86    0.49
  -6   5  -2    8.55    0.63
  -7  -5  -2    3.51    0.38
  -7  -5  -2    2.75    0.35
  -7  -5  -2    3.94    0.45
   7  -5   2    3.08    0.29
  -7  -5  -2    3.70    0.34
  -7  -5  -2    3.63    0.33
  -7   5  -2    4.04    0.46
  -7   5  -2    2.80    0.46
   7   5   2    4.05    0.46
  -7   5  -2    3.15    0.34
  -8  -5  -2    4.80    0.51
  -8  -5  -2    4.08    0.50
  -8  -5  -2    4.33    0.43
  -8  -5  -2    4.46    0.40
  -8   5  -2    4.57    0.51
  -8   5  -2    4.40    0.38
   8   5   2    4.70    0.51
  -8   5  -2    3.60    0.49
  -9  -5  -2    0.00    0.14
  -9  -5  -2    0.01    0.09
  -9  -5  -2   -0.11    0.10
  -9   5  -2   -0.21    0.15
  -9   5  -2   -0.13    0.11
   9   5   2    0.29    0.17
  -9   5  -2   -0.11    0.08
 -10  -5  -2   -0.01    0.11
 -10  -5  -2   -0.01    0.11
 -10  -5  -2    0.01    0.10
 -10   5  -2    0.04    0.11
 -10   5  -2   -0.02    0.13
 -10   5  -2   -0.07    0.10
 -11  -5  -2    0.90    0.26
 -11  -5  -2    1.06    0.24
 -11  -5  -2    0.84    0.23
 -11   5  -2    1.21    0.28
 -11   5  -2    0.83    0.27
 -12  -5  -2    0.28    0.17
 -12  -5  -2    0.28    0.17
 -12  -5  -2   -0.02    0.16
 -12   5  -2    0.85    0.27
 -12   5  -2    0.86    0.28
 -13  -5  -2   -0.13    0.08
 -13  -5  -2    0.16    0.10
 -13  -5  -2   -0.17    0.15
 -13   5  -2    0.26    0.24
 -13   5  -2   -0.09    0.13
 -14  -5  -2   -0.13    0.12
 -14  -5  -2   -0.07    0.10
 -14   5  -2    0.05    0.17
 -14   5  -2    0.04    0.18
 -13  -6   2   -0.13    0.14
 -13  -6   2   -0.27    0.12
  13   6  -2   -0.07    0.16
 -13   6   2    0.15    0.22
 -13   6   2   -0.18    0.15
 -12  -6   2   -0.14    0.11
 -12  -6   2    0.16    0.13
 -12   6   2    0.15    0.15
  12   6  -2    0.00    0.16
 -12   6   2   -0.11    0.17
 -11  -6   2    0.47    0.22
 -11  -6   2    0.44    0.18
  11   6  -2    1.14    0.32
 -11   6   2    0.37    0.23
 -11   6   2    0.81    0.24
 -10  -6   2   -0.13    0.12
 -10  -6   2   -0.19    0.12
  10   6  -2   -0.01    0.20
 -10   6   2   -0.12    0.13
 -10   6   2    0.05    0.18
  -9  -6   2    1.80    0.34
  -9  -6   2    1.73    0.31
  -9  -6   2    1.35    0.28
  -9   6   2    1.92    0.40
   9   6  -2    2.77    0.50
  -9   6   2    2.01    0.37
  -8  -6   2   -0.10    0.11
  -8  -6   2   -0.10    0.10
  -8  -6   2    0.16    0.13
   8   6  -2    0.06    0.09
  -8   6   2   -0.01    0.17
  -8   6   2    0.00    0.17
  -7  -6   2    0.72    0.22
  -7  -6   2    0.87    0.23
  -7  -6   2    0.69    0.21
  -7   6   2    0.59    0.26
   7   6  -2    0.95    0.31
  -7   6   2    0.99    0.25
  -6  -6   2    1.87    0.33
  -6  -6   2    1.16    0.27
  -6  -6   2    1.72    0.31
  -6  -6   2    2.61    0.37
  -6   6   2    1.70    0.24
  -6   6   2    1.59    0.33
  -6   6   2    1.95    0.33
   6   6  -2    1.59    0.35
  -5  -6   2    0.56    0.20
  -5  -6   2    0.45    0.19
  -5  -6   2    0.31    0.16
  -5  -6   2    0.48    0.20
  -5   6   2    0.50    0.21
  -5   6   2    0.46    0.18
   5   6  -2    0.57    0.21
  -5   6   2    0.77    0.16
  -4  -6   2    2.26    0.35
   4  -6  -2    2.63    0.31
  -4  -6   2    2.62    0.36
  -4  -6   2    2.31    0.37
  -4  -6   2    2.11    0.33
  -4  -6   2    1.76    0.36
   4   6  -2    3.39    0.41
  -4   6   2    3.29    0.30
  -4   6   2    2.62    0.46
  -4   6   2    2.31    0.35
   4   6  -2    2.90    0.37
  -3  -6   2    3.95    0.40
  -3  -6   2    3.81    0.40
  -3  -6   2    4.06    0.44
   3  -6  -2    4.54    0.41
  -3  -6   2    4.38    0.53
   3  -6  -2    4.55    0.30
   3  -6  -2    4.73    0.41
  -3  -6   2    3.80    0.45
  -3  -6   2    3.36    0.41
  -3   6   2    4.48    0.44
   3   6  -2    4.56    0.44
  -3   6   2    5.19    0.55
  -3   6   2    4.44    0.36
   3   6  -2    4.33    0.44
  -2  -6   2    4.46    0.45
  -2  -6   2    6.08    0.63
  -2  -6   2    4.96    0.52
   2  -6  -2    5.25    0.39
   2  -6  -2    6.36    0.38
   2  -6  -2    4.79    0.50
  -2  -6   2    4.59    0.42
  -2  -6   2    6.06    0.53
   2  -6  -2    5.94    0.45
  -2  -6   2    4.98    0.45
   2   6  -2    5.40    0.47
  -2   6   2    5.80    0.41
  -2   6   2    6.57    0.58
   2   6  -2    5.63    0.46
  -2   6   2    5.81    0.48
  -1  -6   2    1.31    0.30
  -1  -6   2    1.94    0.34
   1  -6  -2    1.64    0.26
   1  -6  -2    1.66    0.27
  -1  -6   2    1.60    0.29
  -1  -6   2    1.30    0.34
   1  -6  -2    1.27    0.27
  -1  -6   2    1.16    0.25
  -1  -6   2    1.89    0.29
   1  -6  -2    1.59    0.24
   1  -6  -2    1.54    0.24
   1   6  -2    1.48    0.27
   1   6  -2    0.98    0.23
  -1   6   2    1.83    0.35
   1   6  -2    1.71    0.28
  -1   6   2    1.63    0.25
  -1   6   2    1.59    0.28
   0  -6   2    0.72    0.18
   0  -6  -2    0.83    0.19
   0  -6  -2    1.07    0.31
   0  -6   2    0.51    0.16
   0  -6  -2    0.69    0.19
   0  -6   2    0.80    0.28
   0  -6   2    0.51    0.21
   0  -6  -2    1.06    0.21
   0  -6   2    0.51    0.18
   0  -6  -2    0.97    0.23
   0  -6  -2    0.60    0.16
   0  -6  -2    0.64    0.18
   0   6   2    0.71    0.18
   0   6   2    0.54    0.21
   0   6   2    0.78    0.21
   0   6  -2    0.91    0.18
   0   6  -2    0.89    0.20
   0   6  -2    0.65    0.19
  -1  -6  -2    3.67    0.37
  -1  -6  -2    3.52    0.37
  -1  -6  -2    4.31    0.54
  -1  -6  -2    3.71    0.37
   1  -6   2    3.75    0.30
  -1  -6  -2    4.06    0.37
   1  -6   2    4.85    0.63
  -1  -6  -2    3.70    0.40
  -1  -6  -2    3.76    0.42
  -1  -6  -2    3.64    0.37
   1  -6   2    4.49    0.38
   1  -6   2    3.24    0.39
  -1   6  -2    4.00    0.39
  -1   6  -2    4.15    0.31
  -1   6  -2    3.85    0.41
  -2  -6  -2    5.56    0.47
  -2  -6  -2    5.86    0.48
  -2  -6  -2    6.13    0.60
  -2  -6  -2    5.53    0.46
  -2  -6  -2    4.95    0.47
  -2  -6  -2    5.12    0.45
   2  -6   2    5.54    0.42
   2  -6   2    5.91    0.37
   2  -6   2    5.75    0.59
   2  -6   2    7.33    0.77
  -2  -6  -2    5.17    0.46
  -2  -6  -2    5.31    0.46
  -2   6  -2    6.59    0.55
  -2   6  -2    6.14    0.48
  -3  -6  -2   -0.07    0.10
  -3  -6  -2   -0.05    0.09
  -3  -6  -2    0.01    0.12
  -3  -6  -2    0.08    0.13
  -3  -6  -2    0.14    0.13
  -3  -6  -2    0.06    0.12
   3  -6   2   -0.09    0.07
   3  -6   2    0.04    0.09
   3  -6   2   -0.23    0.15
  -3  -6  -2    0.03    0.14
  -3   6  -2    0.09    0.10
  -3   6  -2   -0.11    0.13
  -3   6  -2    0.15    0.12
  -4  -6  -2    2.19    0.36
  -4  -6  -2    1.54    0.29
  -4  -6  -2    1.22    0.28
  -4  -6  -2    1.83    0.31
  -4  -6  -2    1.20    0.25
   4  -6   2    1.45    0.23
  -4  -6  -2    1.25    0.25
  -4   6  -2    1.77    0.33
  -4   6  -2    1.12    0.29
  -5  -6  -2    0.23    0.16
  -5  -6  -2   -0.06    0.11
  -5  -6  -2    0.17    0.12
  -5  -6  -2    0.06    0.12
  -5  -6  -2   -0.12    0.13
  -5   6  -2    0.28    0.14
  -5   6  -2    0.32    0.19
  -5   6  -2    0.23    0.18
  -6  -6  -2    0.14    0.14
  -6  -6  -2    0.21    0.13
  -6  -6  -2    0.02    0.10
  -6  -6  -2    0.13    0.19
  -6   6  -2    0.02    0.13
  -6   6  -2    0.30    0.14
  -6   6  -2    0.02    0.13
  -7  -6  -2   -0.10    0.13
  -7  -6  -2    0.12    0.12
  -7  -6  -2    0.08    0.12
  -7   6  -2    0.20    0.17
  -7   6  -2   -0.04    0.14
  -7   6  -2    0.02    0.15
  -8  -6  -2    0.27    0.16
  -8  -6  -2    0.13    0.15
  -8   6  -2    0.48    0.25
  -8   6  -2    0.49    0.20
  -8   6  -2    0.28    0.18
  -9  -6  -2    0.05    0.14
  -9  -6  -2    0.12    0.15
  -9   6  -2   -0.03    0.18
  -9   6  -2   -0.05    0.16
 -10  -6  -2   -0.01    0.12
 -10  -6  -2    0.17    0.12
 -10  -6  -2    0.13    0.15
 -10   6  -2    0.14    0.14
 -10   6  -2    0.16    0.15
 -11  -6  -2    1.01    0.26
 -11  -6  -2    0.60    0.21
 -11  -6  -2    0.46    0.22
 -11   6  -2    0.59    0.26
 -11   6  -2    0.73    0.27
 -12  -6  -2    0.24    0.17
 -12  -6  -2    0.14    0.12
 -12  -6  -2    0.00    0.16
 -12   6  -2    0.15    0.21
 -12   6  -2    0.52    0.20
 -13  -6  -2    0.43    0.17
 -13  -6  -2   -0.11    0.13
 -13  -6  -2   -0.02    0.15
 -13   6  -2   -0.25    0.19
 -13   6  -2    0.16    0.23
 -12  -7   2    0.00    0.15
 -12  -7   2   -0.15    0.14
 -12   7   2   -0.14    0.24
 -12   7   2    0.17    0.21
  12   7  -2   -0.10    0.21
 -11  -7   2   -0.17    0.15
 -11  -7   2   -0.10    0.14
  11   7  -2   -0.02    0.22
 -11   7   2    0.20    0.13
 -10  -7   2    0.74    0.29
 -10  -7   2    0.72    0.23
 -10   7   2    0.87    0.32
  10   7  -2    1.17    0.31
 -10   7   2    0.91    0.28
  -9  -7   2    0.80    0.24
  -9  -7   2    0.97    0.29
  -9   7   2    1.49    0.42
   9   7  -2    1.61    0.38
  -9   7   2    1.21    0.37
  -8  -7   2   -0.05    0.17
  -8  -7   2    0.28    0.18
   8   7  -2    0.77    0.22
  -8   7   2    0.72    0.25
  -8   7   2    0.23    0.21
  -7  -7   2    0.32    0.17
  -7  -7   2    0.32    0.18
  -7  -7   2    0.09    0.13
  -7   7   2    0.74    0.26
  -7   7   2    0.30    0.21
   7   7  -2    0.40    0.18
  -6  -7   2    0.25    0.13
  -6  -7   2    0.02    0.12
  -6  -7   2    0.11    0.13
  -6   7   2   -0.09    0.19
   6   7  -2    0.05    0.16
  -6   7   2    0.36    0.21
  -5  -7   2    0.83    0.25
  -5  -7   2    0.91    0.24
  -5  -7   2    0.51    0.23
  -5   7   2    0.81    0.24
   5   7  -2    0.75    0.28
  -5   7   2    0.54    0.28
  -4  -7   2    0.40    0.20
  -4  -7   2    0.53    0.23
  -4  -7   2    0.72    0.24
   4   7  -2    0.46    0.21
  -4   7   2    0.30    0.17
  -4   7   2    0.73    0.21
  -3  -7   2    0.74    0.23
  -3  -7   2    0.65    0.22
  -3  -7   2    0.79    0.31
  -3   7   2    0.58    0.24
   3   7  -2    0.83    0.23
   3   7  -2    1.43    0.32
  -3   7   2    0.73    0.30
  -3   7   2    1.04    0.22
   2  -7  -2   -0.26    0.13
  -2  -7   2   -0.09    0.15
   2   7  -2   -0.04    0.12
  -2   7   2   -0.08    0.11
  -2   7   2   -0.10    0.11
   2   7  -2    0.18    0.13
  -2   7   2    0.08    0.19
   1  -7  -2   -0.24    0.14
   1  -7  -2   -0.06    0.09
   1  -7  -2    0.03    0.11
  -1  -7   2    0.07    0.16
  -1  -7   2   -0.04    0.19
   1   7  -2   -0.23    0.11
   1   7  -2   -0.14    0.12
   1   7  -2    0.10    0.13
  -1   7   2   -0.03    0.08
  -1   7   2   -0.13    0.10
   0  -7  -2    0.86    0.22
   0  -7  -2    0.19    0.26
   0  -7  -2    0.77    0.19
   0  -7   2    0.87    0.22
   0  -7  -2    0.49    0.22
   0  -7   2    1.01    0.35
   0   7  -2    0.66    0.17
   0   7  -2    0.68    0.21
   0   7  -2    0.37    0.19
   0   7   2    0.79    0.22
  -1  -7  -2   -0.07    0.12
   1  -7   2   -0.06    0.13
   1  -7   2    0.00    0.17
  -1  -7  -2   -0.13    0.10
  -1  -7  -2   -0.18    0.09
  -1   7  -2   -0.08    0.11
  -1   7  -2   -0.02    0.09
  -2  -7  -2    0.10    0.15
  -2  -7  -2   -0.11    0.10
   2  -7   2   -0.11    0.13
  -2  -7  -2    0.02    0.14
  -2  -7  -2   -0.03    0.10
  -2   7  -2    0.04    0.15
  -2   7  -2    0.10    0.12
  -3  -7  -2    1.28    0.30
   3  -7   2    0.89    0.37
  -3  -7  -2    1.38    0.29
  -3  -7  -2    1.35    0.29
  -3  -7  -2    1.38    0.34
  -3   7  -2    1.22    0.26
  -3   7  -2    1.08    0.27
  -4  -7  -2   -0.02    0.11
  -4  -7  -2    0.00    0.12
   4  -7   2    0.06    0.14
  -4  -7  -2   -0.04    0.13
  -4  -7  -2   -0.24    0.12
  -4   7  -2   -0.19    0.13
  -4   7  -2   -0.04    0.14
  -5  -7  -2    0.63    0.26
   5  -7   2    0.63    0.32
  -5  -7  -2    0.40    0.18
  -5  -7  -2    0.52    0.18
  -5  -7  -2    0.51    0.22
  -5   7  -2    0.66    0.24
  -5   7  -2    0.51    0.22
  -5   7  -2    0.35    0.21
  -6  -7  -2    0.14    0.14
  -6  -7  -2   -0.03    0.12
  -6  -7  -2    0.03    0.08
  -6   7  -2    0.01    0.18
  -6   7  -2   -0.10    0.14
  -6   7  -2   -0.13    0.07
  -7  -7  -2    0.23    0.23
  -7  -7  -2    0.44    0.18
  -7  -7  -2    0.61    0.22
  -7   7  -2    0.51    0.26
  -7   7  -2    0.63    0.21
  -8  -7  -2    0.02    0.12
  -8  -7  -2    0.16    0.11
  -8  -7  -2   -0.13    0.14
  -8   7  -2   -0.37    0.16
  -8   7  -2    0.00    0.20
  -9  -7  -2    0.01    0.11
  -9  -7  -2   -0.15    0.09
  -9  -7  -2   -0.08    0.13
  -9   7  -2   -0.27    0.16
  -9   7  -2    0.00    0.18
 -10  -7  -2    0.19    0.13
 -10  -7  -2   -0.14    0.19
 -10   7  -2   -0.08    0.15
 -10   7  -2    0.39    0.15
 -11  -7  -2   -0.07    0.15
 -11  -7  -2   -0.25    0.10
 -11  -7  -2    0.24    0.17
 -11   7  -2   -0.39    0.17
 -11   7  -2   -0.04    0.19
 -10  -8   2    0.31    0.16
  -9  -8   2   -0.29    0.15
  -9  -8   2   -0.18    0.13
  -9  -8   2    0.04    0.16
  -9   8   2   -0.56    0.23
   9   8  -2   -0.07    0.22
  -9   8   2    0.25    0.25
  -8  -8   2    1.94    0.35
  -8  -8   2    1.39    0.34
  -8   8   2    0.77    0.29
  -8   8   2    1.55    0.42
   8   8  -2    1.59    0.38
  -7  -8   2   -0.08    0.17
  -7  -8   2    0.18    0.17
  -7   8   2    0.40    0.31
   7   8  -2    0.23    0.23
  -7   8   2    0.35    0.14
  -6  -8   2    0.42    0.14
  -6  -8   2    0.82    0.28
   6   8  -2    0.67    0.32
  -6   8   2    0.50    0.25
  -6   8   2    0.88    0.21
  -5  -8   2    0.67    0.19
  -5  -8   2    0.42    0.21
   5   8  -2    0.39    0.19
  -5   8   2    0.66    0.26
  -5   8   2    0.53    0.27
  -4  -8   2    0.20    0.18
   4  -8  -2    0.11    0.19
  -4  -8   2    0.21    0.16
  -4  -8   2   -0.04    0.14
  -4   8   2    0.27    0.21
  -4   8   2    0.02    0.24
   4   8  -2    0.06    0.17
  -3  -8   2   -0.19    0.11
  -3  -8   2    0.02    0.11
  -3  -8   2   -0.24    0.15
  -3  -8   2    0.05    0.07
   3  -8  -2    0.08    0.25
  -3   8   2   -0.06    0.15
  -3   8   2    0.25    0.24
   3   8  -2    0.02    0.20
  -2  -8   2    0.13    0.16
  -2  -8   2    0.83    0.27
   2  -8  -2    0.39    0.31
  -2  -8   2    0.86    0.24
  -2  -8   2    0.68    0.28
   2   8  -2    0.14    0.15
  -2   8   2    0.51    0.21
   2   8  -2    0.29    0.20
  -1  -8   2    0.17    0.16
  -1  -8   2    0.06    0.07
   1  -8  -2    0.06    0.13
  -1   8   2    0.12    0.18
   1   8  -2    0.01    0.16
   0  -8  -2    0.05    0.19
   0  -8  -2    0.86    0.34
   0  -8  -2    0.78    0.22
   0  -8   2    0.75    0.35
   0  -8   2    0.32    0.18
   0   8  -2    0.36    0.19
   0   8  -2    0.49    0.19
  -1  -8  -2   -0.33    0.13
  -1  -8  -2    0.07    0.16
  -1  -8  -2   -0.01    0.12
   1  -8   2    0.11    0.23
  -1   8  -2    0.01    0.16
  -1   8  -2    0.51    0.19
   2  -8   2   -0.10    0.17
  -2  -8  -2    0.19    0.18
  -2  -8  -2    0.06    0.13
  -2  -8  -2   -0.18    0.19
  -2   8  -2    0.00    0.19
  -2   8  -2    0.22    0.21
   3  -8   2    0.15    0.27
  -3  -8  -2    0.01    0.10
  -3  -8  -2    0.09    0.11
  -3  -8  -2    0.05    0.19
  -3  -8  -2    0.00    0.20
  -3   8  -2    0.10    0.17
   4  -8   2   -0.03    0.14
  -4  -8  -2    0.16    0.12
  -4  -8  -2    0.28    0.16
  -4  -8  -2   -0.16    0.15
  -4  -8  -2    0.03    0.10
  -4   8  -2   -0.02    0.18
  -5  -8  -2    0.76    0.28
  -5  -8  -2   -0.04    0.15
   5  -8   2    0.39    0.24
  -5   8  -2    0.33    0.26
  -6  -8  -2    0.43    0.27
  -6  -8  -2    0.12    0.18
  -6  -8  -2    0.14    0.15
   6  -8   2   -0.19    0.22
  -6   8  -2    0.46    0.26
  -7  -8  -2    0.83    0.27
  -7  -8  -2    0.20    0.15
  -7  -8  -2    0.11    0.16
   7  -8   2    0.36    0.34
  -7   8  -2    0.63    0.20
  -7   8  -2    0.40    0.27
  -8  -8  -2    0.37    0.22
  -8  -8  -2    0.74    0.23
  -8  -8  -2    0.66    0.27
   8  -8   2    0.96    0.36
  -8   8  -2    1.13    0.30
  -8   8  -2    0.35    0.23
  -9  -8  -2   -0.20    0.14
  -9  -8  -2   -0.08    0.20
   9  -8   2   -0.10    0.21
  -9   8  -2    0.06    0.18
  -9   8  -2   -0.17    0.24
  -6  -9   2    0.25    0.20
  -6  -9   2    0.21    0.20
   6  -9  -2   -0.10    0.32
  -6   9   2    0.03    0.22
  -5  -9   2    0.73    0.20
  -5  -9   2    0.41    0.22
   5  -9  -2    0.68    0.43
  -5  -9   2    0.62    0.29
  -5  -9   2    0.72    0.29
  -5   9   2    0.96    0.22
  -5   9   2    1.00    0.27
   4  -9  -2   -0.36    0.32
  -4  -9   2    0.22    0.13
  -4  -9   2    0.05    0.14
  -4   9   2    0.35    0.14
  -3  -9   2    0.07    0.18
  -3  -9   2    0.05    0.09
  -3  -9   2    0.03    0.10
   3  -9  -2   -0.11    0.17
  -3   9   2    0.38    0.17
  -2  -9   2    0.52    0.23
   2  -9  -2    0.61    0.39
  -2  -9   2    0.19    0.20
  -2  -9   2   -0.06    0.25
  -2   9   2    1.05    0.23
  -1  -9   2   -0.08    0.19
  -1  -9   2   -0.08    0.10
   1  -9  -2   -0.01    0.13
   1   9  -2   -0.34    0.17
   0  -9   2   -0.29    0.11
   0  -9  -2    0.17    0.25
   0  -9   2   -0.09    0.18
   0   9  -2   -0.11    0.16
  -1  -9  -2   -0.33    0.14
   1  -9   2   -0.22    0.16
  -2  -9  -2    0.85    0.28
  -2  -9  -2    1.33    0.38
   2  -9   2    0.85    0.36
  -3  -9  -2   -0.19    0.10
  -3   9  -2    0.09    0.20
  -4  -9  -2   -0.06    0.13
  -4  -9  -2   -0.15    0.11
  -4  -9  -2   -0.26    0.15
   4  -9   2   -0.29    0.24
  -5  -9  -2    0.31    0.15
   5  -9   2    0.14    0.22
  -5   9  -2   -0.18    0.16
  -6  -9  -2   -0.21    0.19
  -6  -9  -2   -0.18    0.13
 -17   0   3    1.53    0.30
 -16   0   3    0.09    0.16
 -15   0   3    1.95    0.34
 -15   0   3    2.11    0.32
 -14   0   3   -0.11    0.10
 -14   0   3   -0.03    0.11
 -14   0   3   -0.06    0.11
  14   0  -3   -0.11    0.10
 -13   0   3    0.20    0.15
 -13   0   3    0.02    0.08
 -13   0   3    0.17    0.11
  13   0  -3   -0.14    0.09
  12   0  -3   -0.09    0.08
  12   0  -3   -0.10    0.10
 -12   0   3   -0.10    0.12
 -12   0   3   -0.10    0.10
 -12   0   3   -0.01    0.09
 -12   0   3    0.17    0.11
  12   0  -3   -0.01    0.09
 -11   0   3    0.86    0.17
 -11   0   3    0.87    0.19
 -11   0   3    1.04    0.22
  11   0  -3    0.80    0.16
 -11   0   3    0.83    0.21
  11   0  -3    0.85    0.21
  11   0  -3    0.93    0.20
  10   0  -3    0.00    0.08
  10   0  -3   -0.09    0.08
 -10   0   3   -0.09    0.07
 -10   0   3   -0.04    0.08
  10   0  -3   -0.05    0.07
  10   0  -3   -0.08    0.06
 -10   0   3    0.04    0.07
 -10   0   3   -0.14    0.07
   9   0  -3    0.51    0.15
   9   0  -3    0.64    0.14
   9   0  -3    0.79    0.17
  -9   0   3    0.66    0.13
  -9   0   3    0.80    0.16
  -9   0   3    0.76    0.16
  -9   0   3    0.73    0.16
   9   0  -3    0.54    0.15
   8   0  -3   -0.02    0.05
  -8   0   3   -0.06    0.03
   8   0  -3   -0.02    0.05
   8   0  -3    0.05    0.06
  -8   0   3    0.00    0.06
  -8   0   3    0.06    0.06
   8   0  -3   -0.09    0.04
   7   0  -3    4.53    0.31
   7   0  -3    4.09    0.30
   7   0  -3    4.30    0.31
   7   0  -3    4.12    0.28
  -7   0   3    4.80    0.32
  -7   0   3    4.28    0.29
  -7   0   3    3.95    0.25
  -7   0   3    3.93    0.29
  -6   0   3   -0.04    0.03
   6   0  -3    0.04    0.04
  -6   0   3   -0.02    0.03
   6   0  -3   -0.04    0.04
   6   0  -3   -0.06    0.03
  -6   0   3   -0.02    0.03
  -6   0   3    0.00    0.04
   6   0  -3    0.02    0.04
   5   0  -3   26.53    0.82
  -5   0   3   26.19    0.77
  -5   0   3   27.82    0.84
   5   0  -3   26.32    0.82
  -5   0   3   24.79    0.80
  -5   0   3   25.89    0.78
   5   0  -3   26.89    0.80
   5   0  -3   26.14    0.78
  -5   0   3   25.46    0.75
  -4   0   3    0.01    0.04
  -4   0   3    0.03    0.03
  -4   0   3    0.03    0.03
   4   0  -3   -0.01    0.02
  -4   0   3    0.01    0.04
  -4   0   3    0.03    0.03
   4   0  -3    0.03    0.03
   4   0  -3    0.01    0.04
   3   0  -3   73.57    1.63
  -3   0   3   67.26    1.62
  -3   0   3   70.57    1.63
   2   0  -3    0.04    0.04
   2   0  -3    0.00    0.02
   2   0  -3    0.00    0.02
  -2   0   3    0.03    0.03
  -2   0   3    0.01    0.03
  -2   0   3    0.02    0.02
   2   0  -3   -0.03    0.02
  -2   0   3    0.02    0.02
   1   0  -3    8.93    0.26
  -1   0   3    8.45    0.26
  -1   0   3    8.99    0.26
   1   0  -3    9.16    0.30
   1   0  -3    8.57    0.27
  -1   0   3    8.90    0.30
   1   0  -3    8.71    0.31
   0   0  -3    0.00    0.02
   0   0  -3    0.02    0.02
   0   0  -3    0.01    0.02
   0   0   3    0.01    0.01
   0   0  -3    0.02    0.01
   0   0   3    0.02    0.02
   0   0   3    0.02    0.02
   0   0   3    0.02    0.02
   1   0   3   16.56    0.44
   1   0   3   16.28    0.42
  -1   0  -3   16.28    0.47
  -1   0  -3   16.47    0.45
  -1   0  -3   16.21    0.46
  -1   0  -3   16.30    0.43
   1   0   3   15.91    0.45
   1   0   3   16.26    0.48
  -2   0  -3    0.11    0.05
   2   0   3    0.05    0.04
  -2   0  -3    0.00    0.03
   2   0   3    0.06    0.04
  -2   0  -3    0.06    0.03
   3   0   3   11.69    0.39
  -3   0  -3   11.73    0.37
  -3   0  -3   11.88    0.42
   3   0   3   12.10    0.44
  -3   0  -3   11.47    0.39
  -3   0  -3   10.94    0.41
   3   0   3   10.90    0.35
   3   0   3   12.79    0.43
  -4   0  -3   -0.03    0.03
   4   0   3    0.05    0.04
  -4   0  -3    0.02    0.04
  -4   0  -3   -0.01    0.04
   4   0   3    0.02    0.02
  -4   0  -3    0.00    0.02
   4   0   3    0.01    0.03
   5   0   3   48.19    1.27
   5   0   3   47.68    1.19
  -5   0  -3   44.76    1.31
  -5   0  -3   47.21    1.30
  -5   0  -3   47.77    1.22
  -5   0  -3   49.79    1.28
  -5   0  -3   47.14    1.28
   5   0   3   50.33    1.32
  -6   0  -3   -0.05    0.05
  -6   0  -3   -0.02    0.03
   6   0   3    0.00    0.04
  -6   0  -3    0.00    0.05
   6   0   3    0.04    0.04
   6   0   3   -0.06    0.04
  -6   0  -3   -0.05    0.03
   7   0   3    4.16    0.25
  -7   0  -3    4.08    0.30
  -7   0  -3    4.92    0.32
  -7   0  -3    4.56    0.31
   7   0   3    4.69    0.33
  -7   0  -3    3.98    0.31
  -7   0  -3    4.66    0.28
   7   0   3    4.37    0.30
   8   0   3   -0.05    0.04
  -8   0  -3    0.03    0.07
   8   0   3    0.07    0.07
   8   0   3   -0.06    0.06
  -8   0  -3    0.03    0.05
  -8   0  -3   -0.09    0.06
  -8   0  -3   -0.02    0.06
  -8   0  -3    0.06    0.05
  -9   0  -3    6.00    0.40
   9   0   3    5.74    0.43
  -9   0  -3    5.94    0.40
   9   0   3    6.29    0.43
  -9   0  -3    6.11    0.39
  -9   0  -3    6.51    0.42
   9   0   3    6.47    0.35
  -9   0  -3    6.09    0.40
 -10   0  -3   -0.09    0.08
 -10   0  -3    0.03    0.07
 -10   0  -3   -0.02    0.06
 -10   0  -3   -0.10    0.08
 -10   0  -3    0.06    0.08
  10   0   3   -0.15    0.07
  10   0   3   -0.11    0.07
 -11   0  -3    0.66    0.19
 -11   0  -3    0.60    0.17
 -11   0  -3    0.76    0.18
 -11   0  -3    0.59    0.13
 -11   0  -3    0.59    0.19
 -12   0  -3   -0.03    0.11
 -12   0  -3    0.04    0.10
 -12   0  -3    0.00    0.09
 -13   0  -3    0.52    0.21
 -13   0  -3    0.61    0.18
 -13   0  -3    0.82    0.23
 -14   0  -3   -0.16    0.11
 -14   0  -3   -0.09    0.07
 -15   0  -3   -0.15    0.11
 -15   0  -3   -0.17    0.14
 -16   0  -3   -0.10    0.12
 -16   0  -3   -0.13    0.12
 -17  -1   3    0.05    0.24
 -17  -1   3    0.09    0.10
 -17   1   3    0.16    0.16
 -16  -1   3    0.58    0.21
 -16   1   3    0.53    0.22
 -15  -1   3    0.48    0.18
 -15  -1   3    0.52    0.21
 -15   1   3    0.38    0.21
 -15   1   3    1.01    0.28
  15   1  -3    0.70    0.23
 -14  -1   3    0.12    0.16
 -14  -1   3    0.01    0.12
 -14  -1   3    0.31    0.16
  14   1  -3    0.19    0.17
 -14   1   3    0.26    0.14
 -14   1   3    0.09    0.13
 -14   1   3    0.23    0.15
 -13  -1   3    0.83    0.21
  13  -1  -3    0.94    0.20
 -13  -1   3    1.09    0.25
 -13  -1   3    0.81    0.21
 -13   1   3    1.15    0.25
  13   1  -3    1.14    0.28
 -13   1   3    0.90    0.22
 -13   1   3    1.06    0.21
 -12  -1   3    5.61    0.45
 -12  -1   3    5.14    0.41
 -12  -1   3    4.48    0.38
  12  -1  -3    4.65    0.39
 -12  -1   3    4.28    0.42
 -12  -1   3    4.70    0.46
  12  -1  -3    3.72    0.41
 -12   1   3    5.04    0.36
 -12   1   3    5.05    0.48
  12   1  -3    3.60    0.42
  12   1  -3    5.49    0.50
 -12   1   3    4.34    0.41
 -11  -1   3    3.95    0.36
 -11  -1   3    3.89    0.35
 -11  -1   3    3.79    0.40
  11  -1  -3    3.66    0.37
 -11  -1   3    3.32    0.37
  11  -1  -3    4.45    0.35
 -11  -1   3    3.71    0.34
  11  -1  -3    3.60    0.33
  11   1  -3    4.55    0.43
 -11   1   3    3.59    0.29
 -11   1   3    3.52    0.32
  11   1  -3    4.11    0.38
 -11   1   3    4.50    0.39
 -11   1   3    3.97    0.41
 -10  -1   3    2.93    0.31
 -10  -1   3    3.12    0.30
  10  -1  -3    3.08    0.29
  10  -1  -3    3.45    0.29
  10  -1  -3    2.69    0.30
  10  -1  -3    3.01    0.32
 -10  -1   3    2.47    0.29
 -10  -1   3    3.14    0.30
 -10  -1   3    2.86    0.30
 -10   1   3    3.34    0.26
 -10   1   3    3.34    0.26
 -10   1   3    2.79    0.30
  10   1  -3    3.49    0.36
 -10   1   3    3.52    0.36
  10   1  -3    2.99    0.32
  10   1  -3    3.07    0.32
  -9  -1   3    0.35    0.13
  -9  -1   3    0.19    0.10
   9  -1  -3    0.12    0.10
   9  -1  -3    0.14    0.08
  -9  -1   3    0.18    0.09
   9  -1  -3    0.10    0.07
  -9  -1   3    0.32    0.12
   9  -1  -3    0.17    0.07
  -9  -1   3    0.15    0.08
  -9   1   3    0.26    0.12
  -9   1   3    0.22    0.09
   9   1  -3    0.39    0.14
   9   1  -3    0.27    0.11
  -9   1   3    0.20    0.10
   9   1  -3    0.13    0.08
  -9   1   3    0.30    0.09
  -8  -1   3    3.25    0.28
  -8  -1   3    3.40    0.28
   8  -1  -3    3.14    0.29
  -8  -1   3    2.79    0.28
   8  -1  -3    3.05    0.27
  -8  -1   3    3.19    0.30
   8  -1  -3    3.03    0.25
   8  -1  -3    3.10    0.24
  -8  -1   3    3.20    0.27
   8   1  -3    3.22    0.30
   8   1  -3    3.09    0.30
  -8   1   3    3.28    0.22
  -8   1   3    3.21    0.30
  -8   1   3    3.22    0.27
   8   1  -3    2.85    0.28
  -8   1   3    2.85    0.22
   7  -1  -3   10.17    0.46
  -7  -1   3   10.42    0.52
  -7  -1   3   10.83    0.50
  -7  -1   3   10.83    0.50
   7  -1  -3    9.81    0.47
   7  -1  -3    9.91    0.50
  -7  -1   3   10.14    0.49
   7  -1  -3   10.22    0.43
  -7  -1   3    9.91    0.53
   7   1  -3   10.44    0.51
  -7   1   3   10.76    0.54
  -7   1   3   11.15    0.41
  -7   1   3   10.32    0.48
   7   1  -3    9.96    0.51
   7   1  -3   11.40    0.57
  -7   1   3   10.60    0.44
  -6  -1   3   11.66    0.50
   6  -1  -3   11.35    0.45
  -6  -1   3   11.46    0.50
   6  -1  -3   10.80    0.51
  -6  -1   3   10.87    0.51
  -6  -1   3   10.88    0.48
   6  -1  -3   11.13    0.42
   6  -1  -3   11.66    0.47
  -6  -1   3   11.13    0.54
  -6   1   3   11.07    0.43
  -6   1   3   11.14    0.39
  -6   1   3   12.08    0.55
   6   1  -3   12.08    0.56
   6   1  -3   10.82    0.50
   6   1  -3   11.25    0.52
  -6   1   3   12.36    0.49
   5  -1  -3    5.39    0.24
  -5  -1   3    5.17    0.30
   5  -1  -3    5.51    0.33
   5  -1  -3    5.77    0.29
  -5  -1   3    5.31    0.33
  -5  -1   3    5.80    0.32
  -5  -1   3    5.06    0.31
  -5  -1   3    5.47    0.32
   5  -1  -3    5.46    0.27
   5   1  -3    5.21    0.32
   5   1  -3    5.40    0.34
   5   1  -3    5.37    0.32
  -5   1   3    5.39    0.33
  -5   1   3    5.56    0.22
  -5   1   3    4.96    0.25
  -5   1   3    5.24    0.28
  -4  -1   3   12.36    0.51
   4  -1  -3   12.16    0.43
  -4  -1   3   12.09    0.48
   4  -1  -3   12.25    0.42
   4  -1  -3   12.30    0.49
   4  -1  -3   12.23    0.36
  -4  -1   3   12.81    0.49
  -4  -1   3   12.96    0.50
  -4  -1   3   11.93    0.46
   4   1  -3   12.70    0.52
  -4   1   3   12.62    0.43
   4   1  -3   12.58    0.51
  -4   1   3   11.53    0.40
   4   1  -3   12.65    0.48
  -4   1   3   12.36    0.50
  -4   1   3   12.10    0.34
   4   1  -3   12.72    0.49
  -3  -1   3    8.70    0.38
   3  -1  -3    8.12    0.29
   3  -1  -3    8.30    0.30
  -3  -1   3    8.47    0.36
   3  -1  -3    8.28    0.23
  -3  -1   3    8.30    0.37
   3  -1  -3    7.97    0.35
  -3   1   3    7.94    0.30
   3   1  -3    8.90    0.38
  -3   1   3    7.79    0.29
   3   1  -3    8.28    0.36
  -3   1   3    8.14    0.22
   3   1  -3    8.62    0.39
   3   1  -3    8.93    0.37
  -2  -1   3  159.11    5.61
   2  -1  -3  159.65   15.43
   2  -1  -3  156.72    5.58
  -2  -1   3  162.72   15.80
  -2   1   3  153.87   15.59
   2   1  -3  146.66    5.44
  -1  -1   3   31.15    0.83
  -1  -1   3   30.96    0.82
  -1  -1   3   33.26    0.86
   1  -1  -3   30.79    0.81
  -1  -1   3   31.49    0.90
   1  -1  -3   31.36    0.70
   1  -1  -3   30.43    0.79
  -1  -1   3   30.55    0.83
   1  -1  -3   30.78    0.71
  -1   1   3   28.88    0.79
  -1   1   3   31.08    0.82
   1   1  -3   31.55    0.91
   1   1  -3   30.69    0.83
   1   1  -3   31.71    0.83
   1   1  -3   31.74    0.83
  -1   1   3   30.41    0.73
  -1   1   3   31.28    0.70
   0  -1  -3   35.57    0.79
   0  -1   3   36.01    0.88
   0  -1   3   33.76    0.91
   0  -1   3   35.34    1.00
   0  -1  -3   34.60    0.85
   0  -1   3   35.48    0.91
   0  -1  -3   35.06    0.79
   0  -1  -3   34.74    0.83
   0  -1  -3   35.58    0.90
   0   1  -3   35.78    0.92
   0   1  -3   34.48    0.88
   0   1   3   33.18    0.83
   0   1  -3   36.14    0.91
   0   1   3   34.99    0.90
   0   1   3   35.05    0.87
   0   1  -3   34.90    1.00
   1  -1   3   87.24    2.07
   1  -1   3   86.95    2.02
   2  -1   3    5.70    0.26
  -2  -1  -3    6.00    0.22
  -2  -1  -3    5.83    0.17
   2  -1   3    5.91    0.26
   2  -1   3    6.26    0.23
  -2  -1  -3    6.18    0.30
   2  -1   3    5.55    0.29
  -2  -1  -3    5.75    0.15
  -2  -1  -3    5.79    0.26
  -2   1  -3    6.06    0.27
   2   1   3    6.13    0.27
  -2   1  -3    5.90    0.22
  -2   1  -3    5.98    0.30
   2   1   3    5.99    0.23
   2   1   3    5.93    0.30
  -2   1  -3    5.80    0.28
   3  -1   3   26.01    0.68
   3  -1   3   24.53    0.78
  -3  -1  -3   26.32    0.76
  -3  -1  -3   26.23    0.81
  -3  -1  -3   26.16    0.70
   3  -1   3   24.86    0.74
  -3  -1  -3   25.20    0.82
   3  -1   3   25.46    0.73
  -3   1  -3   26.81    0.80
  -3   1  -3   25.91    0.75
   3   1   3   25.46    0.77
  -3   1  -3   25.26    0.68
   3   1   3   25.24    0.71
  -4  -1  -3   75.16    1.93
  -4  -1  -3   76.27    1.96
   4  -1   3   77.37    1.83
  -4  -1  -3   76.16    1.80
  -4  -1  -3   75.90    1.87
   4  -1   3   72.86    1.87
   4  -1   3   74.47    1.84
  -4  -1  -3   77.39    1.65
   4  -1   3   78.61    1.78
  -4   1  -3   75.17    1.76
  -4   1  -3   74.41    1.84
   4   1   3   74.54    1.67
   4   1   3   74.55    1.89
   4   1   3   73.63    1.82
  -4   1  -3   78.64    1.92
  -4   1  -3   70.88    1.77
  -4   1  -3   75.33    1.87
   5  -1   3    1.76    0.17
  -5  -1  -3    1.57    0.17
   5  -1   3    1.79    0.17
  -5  -1  -3    1.98    0.20
   5  -1   3    2.00    0.18
  -5  -1  -3    2.21    0.18
  -5  -1  -3    2.20    0.12
  -5  -1  -3    1.59    0.20
  -5   1  -3    1.96    0.17
  -5   1  -3    2.31    0.21
   5   1   3    2.14    0.12
  -5   1  -3    2.16    0.16
  -5   1  -3    1.71    0.15
   5   1   3    2.23    0.19
   5   1   3    1.97    0.20
  -5   1  -3    2.20    0.20
  -6  -1  -3   11.62    0.52
   6  -1   3   12.10    0.51
  -6  -1  -3   11.34    0.57
   6  -1   3   12.00    0.50
   6  -1   3   11.35    0.49
  -6  -1  -3   11.66    0.56
  -6  -1  -3   12.42    0.49
  -6  -1  -3   12.27    0.39
   6   1   3   11.30    0.50
  -6   1  -3   11.79    0.45
  -6   1  -3   11.47    0.49
  -6   1  -3   12.61    0.54
  -6   1  -3   10.84    0.46
  -6   1  -3   12.20    0.55
   6   1   3   12.19    0.57
   6   1   3   11.69    0.39
   7  -1   3   18.43    0.70
  -7  -1  -3   17.66    0.71
  -7  -1  -3   17.83    0.56
  -7  -1  -3   17.31    0.76
  -7  -1  -3   19.15    0.69
   7  -1   3   18.41    0.68
  -7  -1  -3   17.67    0.75
   7  -1   3   18.19    0.69
  -7   1  -3   17.45    0.63
  -7   1  -3   18.24    0.72
   7   1   3   18.23    0.57
  -7   1  -3   17.45    0.72
   7   1   3   19.00    0.78
   7   1   3   18.13    0.70
  -7   1  -3   17.37    0.65
  -7   1  -3   18.00    0.68
   8  -1   3   12.11    0.57
   8  -1   3   12.98    0.56
  -8  -1  -3   11.78    0.63
  -8  -1  -3   12.49    0.57
  -8  -1  -3   11.81    0.58
  -8  -1  -3   11.97    0.62
  -8  -1  -3   12.44    0.47
   8  -1   3   12.18    0.58
  -8   1  -3   13.02    0.57
   8   1   3   12.26    0.63
   8   1   3   11.89    0.46
  -8   1  -3   12.38    0.52
  -8   1  -3   11.79    0.52
   8   1   3   12.63    0.60
  -8   1  -3   13.12    0.61
  -8   1  -3   11.93    0.60
   9  -1   3    9.72    0.54
   9  -1   3    9.70    0.50
  -9  -1  -3    9.38    0.57
  -9  -1  -3   10.15    0.44
  -9  -1  -3   10.36    0.59
   9  -1   3   10.91    0.56
  -9  -1  -3   10.32    0.55
  -9  -1  -3   10.65    0.54
   9   1   3    9.41    0.43
   9   1   3    9.28    0.54
  -9   1  -3    9.60    0.51
   9   1   3    9.91    0.60
  -9   1  -3   10.33    0.57
  -9   1  -3   10.49    0.57
  -9   1  -3    9.65    0.49
  -9   1  -3   10.72    0.50
 -10  -1  -3    0.38    0.13
 -10  -1  -3    0.32    0.10
 -10  -1  -3    0.30    0.17
  10  -1   3    0.33    0.12
  10  -1   3    0.09    0.11
 -10  -1  -3    0.26    0.14
 -10  -1  -3    0.27    0.14
  10  -1   3    0.27    0.08
 -10   1  -3    0.32    0.12
 -10   1  -3    0.36    0.15
 -10   1  -3    0.17    0.11
 -10   1  -3    0.38    0.13
  10   1   3    0.22    0.13
 -10   1  -3    0.42    0.12
  10   1   3    0.16    0.12
 -11  -1  -3    3.97    0.36
 -11  -1  -3    3.44    0.35
 -11  -1  -3    2.70    0.35
  11  -1   3    2.62    0.32
 -11  -1  -3    3.24    0.37
 -11   1  -3    3.56    0.39
 -11   1  -3    3.86    0.32
 -11   1  -3    3.22    0.36
 -11   1  -3    3.47    0.34
 -12  -1  -3   -0.08    0.09
 -12  -1  -3    0.22    0.13
 -12  -1  -3    0.00    0.12
 -12   1  -3   -0.08    0.13
 -12   1  -3   -0.17    0.09
 -12   1  -3   -0.09    0.09
 -13  -1  -3   -0.06    0.16
 -13  -1  -3    0.02    0.10
 -13  -1  -3    0.07    0.12
 -13   1  -3   -0.08    0.12
 -13   1  -3   -0.09    0.08
 -14  -1  -3    0.57    0.19
 -14  -1  -3    0.84    0.22
 -14  -1  -3    0.51    0.20
 -14   1  -3    0.63    0.21
 -14   1  -3    0.68    0.21
 -15  -1  -3   -0.08    0.24
 -15  -1  -3    0.05    0.14
 -15  -1  -3   -0.20    0.11
 -15   1  -3    0.10    0.12
 -15   1  -3   -0.02    0.12
 -16  -1  -3   -0.25    0.16
 -16  -1  -3   -0.08    0.12
 -16   1  -3   -0.28    0.11
 -16   1  -3   -0.20    0.19
 -17  -2   3   -0.01    0.14
 -17  -2   3    0.05    0.16
  17   2  -3   -0.26    0.19
 -17   2   3    0.16    0.12
 -16  -2   3    0.33    0.18
 -16  -2   3    0.36    0.17
 -16   2   3    0.65    0.20
  16   2  -3    0.45    0.22
 -15  -2   3    0.95    0.26
 -15  -2   3    0.43    0.15
 -15   2   3    0.76    0.24
  15   2  -3    1.48    0.28
 -15   2   3    0.41    0.20
 -14  -2   3    0.54    0.20
 -14  -2   3    0.65    0.23
 -14   2   3    0.91    0.24
  14   2  -3    0.78    0.28
 -14   2   3    0.91    0.25
 -13  -2   3    0.54    0.19
 -13  -2   3    0.51    0.17
 -13  -2   3    0.68    0.20
 -13   2   3    0.77    0.21
 -13   2   3    0.83    0.25
 -13   2   3    0.66    0.18
  13   2  -3    1.13    0.31
 -12  -2   3   -0.02    0.08
 -12  -2   3   -0.07    0.09
 -12  -2   3   -0.02    0.13
 -12   2   3   -0.04    0.06
  12   2  -3    0.26    0.17
 -12   2   3   -0.02    0.09
 -12   2   3   -0.06    0.08
 -11  -2   3    0.70    0.17
 -11  -2   3    0.50    0.17
 -11  -2   3    0.62    0.18
 -11  -2   3    0.50    0.19
 -11  -2   3    1.05    0.27
  11  -2  -3    0.92    0.18
  11  -2  -3    0.55    0.16
  11   2  -3    0.84    0.24
 -11   2   3    0.62    0.13
 -11   2   3    0.74    0.20
  11   2  -3    0.51    0.18
 -11   2   3    0.90    0.25
 -10  -2   3   13.15    0.73
 -10  -2   3   12.99    0.62
 -10  -2   3   13.22    0.67
  10  -2  -3   14.33    0.56
  10  -2  -3   11.82    0.68
 -10  -2   3   12.77    0.73
 -10  -2   3   12.06    0.66
  10  -2  -3   13.33    0.58
  10  -2  -3   11.54    0.63
 -10   2   3   14.62    0.71
  10   2  -3   11.48    0.70
 -10   2   3   13.21    0.53
  10   2  -3   12.89    0.77
 -10   2   3   13.05    0.52
 -10   2   3   13.51    0.78
  10   2  -3   13.81    0.72
  -9  -2   3    2.43    0.27
   9  -2  -3    2.34    0.21
   9  -2  -3    1.94    0.28
  -9  -2   3    2.00    0.27
  -9  -2   3    2.63    0.29
  -9  -2   3    2.49    0.30
   9  -2  -3    2.13    0.21
  -9  -2   3    2.49    0.26
   9  -2  -3    2.15    0.25
  -9   2   3    2.52    0.20
  -9   2   3    2.13    0.17
   9   2  -3    1.83    0.23
   9   2  -3    1.88    0.32
  -9   2   3    1.84    0.24
  -9   2   3    2.13    0.29
   9   2  -3    2.34    0.30
  -8  -2   3    0.50    0.17
  -8  -2   3    0.86    0.17
   8  -2  -3    0.73    0.12
  -8  -2   3    0.82    0.15
  -8  -2   3    0.84    0.16
   8  -2  -3    0.84    0.16
   8  -2  -3    0.52    0.16
  -8  -2   3    0.76    0.16
   8  -2  -3    1.01    0.13
   8   2  -3    0.88    0.20
  -8   2   3    0.88    0.12
  -8   2   3    1.00    0.18
   8   2  -3    0.60    0.17
  -8   2   3    1.10    0.12
  -8   2   3    0.70    0.18
   8   2  -3    0.45    0.15
  -7  -2   3    9.72    0.50
  -7  -2   3    9.37    0.48
   7  -2  -3   10.09    0.40
  -7  -2   3   10.19    0.58
  -7  -2   3   10.39    0.55
   7  -2  -3   10.42    0.39
  -7  -2   3   10.80    0.57
   7  -2  -3   10.20    0.54
   7  -2  -3   10.26    0.48
  -7   2   3    9.80    0.50
  -7   2   3   10.28    0.60
   7   2  -3   11.39    0.58
  -7   2   3    9.60    0.37
   7   2  -3    9.87    0.55
   7   2  -3   10.42    0.59
  -7   2   3   10.06    0.38
   6  -2  -3   19.19    0.70
  -6  -2   3   21.13    0.76
  -6  -2   3   20.39    0.80
  -6  -2   3   20.38    0.81
   6  -2  -3   21.16    0.81
  -6  -2   3   20.63    0.84
   6  -2  -3   20.86    0.59
   6  -2  -3   21.30    0.62
  -6  -2   3   20.71    0.76
   6   2  -3   20.05    0.80
  -6   2   3   19.92    0.74
  -6   2   3   20.22    0.59
  -6   2   3   20.58    0.58
   6   2  -3   21.16    0.86
  -6   2   3   21.02    0.86
  -5  -2   3   11.37    0.56
   5  -2  -3   11.62    0.36
   5  -2  -3   12.03    0.47
  -5  -2   3   11.95    0.53
   5  -2  -3   12.00    0.39
  -5  -2   3   12.55    0.55
   5  -2  -3   11.54    0.55
  -5  -2   3   11.40    0.55
  -5   2   3   11.71    0.36
  -5   2   3   11.36    0.38
   5   2  -3   11.89    0.58
   5   2  -3   11.68    0.55
  -5   2   3   13.02    0.61
   5   2  -3   12.28    0.59
  -5   2   3   12.57    0.51
  -4  -2   3   33.07    1.06
  -4  -2   3   34.11    1.05
   4  -2  -3   33.91    0.93
   4  -2  -3   33.86    0.84
   4  -2  -3   33.80    0.78
  -4  -2   3   34.51    1.03
   4  -2  -3   29.96    1.02
  -4  -2   3   33.56    1.05
  -4   2   3   33.16    0.84
  -4   2   3   33.22    1.09
  -4   2   3   33.42    0.80
   4   2  -3   30.79    1.03
   4   2  -3   33.77    1.11
  -4   2   3   36.17    0.98
   4   2  -3   32.70    1.04
   4   2  -3   33.64    1.09
   3  -2  -3   19.84    0.60
  -3  -2   3   19.97    0.70
   3  -2  -3   20.18    0.55
  -3  -2   3   21.29    0.76
  -3  -2   3   19.99    0.72
  -3  -2   3   19.47    0.71
   3  -2  -3   19.60    0.70
   3  -2  -3   19.94    0.48
  -3   2   3   19.56    0.74
   3   2  -3   20.42    0.73
  -3   2   3   19.61    0.50
   3   2  -3   21.66    0.80
  -3   2   3   20.82    0.65
  -3   2   3   19.52    0.56
   3   2  -3   20.20    0.72
  -2  -2   3   19.09    0.66
   2  -2  -3   18.74    0.47
   2  -2  -3   17.67    0.54
  -2  -2   3   19.11    0.65
   2  -2  -3   18.47    0.53
  -2  -2   3   17.83    0.63
   2  -2  -3   18.15    0.64
  -2  -2   3   18.77    0.66
  -2   2   3   18.51    0.68
  -2   2   3   17.76    0.54
  -2   2   3   17.66    0.47
   2   2  -3   17.91    0.64
   2   2  -3   19.11    0.75
   2   2  -3   18.07    0.65
  -2   2   3   17.74    0.56
  -1  -2   3    8.50    0.39
  -1  -2   3    8.06    0.37
  -1  -2   3    8.09    0.45
   1  -2  -3    8.29    0.33
   1  -2  -3    8.19    0.30
  -1  -2   3    8.08    0.35
   1  -2  -3    8.11    0.37
   1  -2  -3    8.41    0.29
   1  -2  -3    8.06    0.28
   1   2  -3    8.20    0.37
  -1   2   3    8.20    0.32
  -1   2   3    7.97    0.39
   1   2  -3    8.69    0.39
  -1   2   3    8.11    0.33
   1   2  -3    7.91    0.38
   1   2  -3    8.01    0.45
   0  -2  -3   47.65    1.26
   0  -2  -3   50.03    1.21
   0  -2   3   49.49    1.46
   0  -2  -3   49.41    1.26
   0  -2   3   49.13    1.22
   0  -2  -3   49.19    1.19
   0  -2  -3   49.75    1.19
   0  -2   3   48.43    1.37
   0  -2   3   47.84    1.31
   0  -2   3   46.97    1.27
   0   2  -3   50.21    1.30
   0   2  -3   48.88    1.31
   0   2  -3   47.30    1.44
   0   2   3   47.22    1.18
   0   2  -3   49.27    1.24
   0   2   3   47.71    1.27
   0   2   3   48.89    1.29
   1  -2   3    0.15    0.04
  -1  -2  -3    0.17    0.05
   1  -2   3    0.16    0.09
  -1  -2  -3    0.13    0.04
   1  -2   3    0.08    0.07
  -1  -2  -3    0.10    0.06
  -1  -2  -3    0.13    0.05
   1  -2   3    0.09    0.05
  -1  -2  -3    0.19    0.05
  -1  -2  -3    0.13    0.06
   1  -2   3    0.08    0.05
   1   2   3    0.08    0.05
  -1   2  -3    0.14    0.04
   1   2   3    0.06    0.05
  -1   2  -3    0.05    0.04
  -1   2  -3    0.13    0.06
  -2  -2  -3   51.30    1.33
  -2  -2  -3   52.02    1.33
  -2  -2  -3   50.96    1.40
   2  -2   3   51.05    1.46
   2  -2   3   50.62    1.19
   2  -2   3   51.17    1.32
  -2  -2  -3   53.75    1.44
  -2  -2  -3   51.61    1.27
   2  -2   3   48.57    1.36
  -2  -2  -3   51.21    1.27
   2   2   3   51.80    1.36
  -2   2  -3   51.92    1.35
  -2   2  -3   52.21    1.46
  -2   2  -3   52.07    1.40
   2   2   3   50.62    1.30
  -2   2  -3   51.01    1.21
  -3  -2  -3    2.20    0.19
  -3  -2  -3    2.19    0.22
   3  -2   3    2.35    0.18
  -3  -2  -3    2.05    0.14
   3  -2   3    2.16    0.19
  -3  -2  -3    2.14    0.22
  -3  -2  -3    2.29    0.15
  -3  -2  -3    2.05    0.16
   3  -2   3    2.26    0.23
   3  -2   3    2.15    0.11
  -3   2  -3    2.10    0.12
  -3   2  -3    2.20    0.18
  -3   2  -3    2.26    0.24
   3   2   3    1.86    0.16
  -3   2  -3    2.38    0.21
   3   2   3    2.22    0.20
   4  -2   3    0.78    0.15
  -4  -2  -3    1.07    0.14
  -4  -2  -3    0.71    0.09
  -4  -2  -3    0.97    0.12
  -4  -2  -3    0.84    0.17
   4  -2   3    0.85    0.08
  -4  -2  -3    0.93    0.09
   4  -2   3    0.53    0.11
   4  -2   3    0.94    0.12
  -4   2  -3    0.70    0.13
  -4   2  -3    1.03    0.13
  -4   2  -3    0.81    0.07
   4   2   3    0.97    0.12
   4   2   3    0.80    0.15
  -4   2  -3    0.81    0.16
  -5  -2  -3    0.38    0.14
  -5  -2  -3    0.23    0.10
  -5  -2  -3    0.29    0.05
  -5  -2  -3    0.43    0.11
  -5  -2  -3    0.37    0.09
   5  -2   3    0.28    0.09
   5  -2   3    0.35    0.08
   5  -2   3    0.37    0.11
   5   2   3    0.32    0.07
  -5   2  -3    0.46    0.06
  -5   2  -3    0.27    0.11
  -5   2  -3    0.36    0.11
   5   2   3    0.42    0.11
  -5   2  -3    0.34    0.06
  -5   2  -3    0.29    0.09
   5   2   3    0.25    0.10
   6  -2   3    0.54    0.12
  -6  -2  -3    0.15    0.11
   6  -2   3    0.18    0.08
  -6  -2  -3    0.36    0.11
  -6  -2  -3    0.34    0.06
  -6  -2  -3    0.35    0.10
  -6  -2  -3    0.17    0.07
   6  -2   3    0.33    0.09
   6   2   3    0.21    0.09
   6   2   3    0.27    0.08
  -6   2  -3    0.37    0.13
  -6   2  -3    0.17    0.08
  -6   2  -3    0.25    0.06
  -6   2  -3    0.26    0.06
  -6   2  -3    0.26    0.10
   6   2   3    0.13    0.08
   6   2   3    0.40    0.14
  -7  -2  -3    5.43    0.42
   7  -2   3    5.50    0.34
  -7  -2  -3    5.87    0.44
   7  -2   3    5.00    0.37
  -7  -2  -3    5.62    0.34
  -7  -2  -3    5.58    0.38
  -7  -2  -3    5.63    0.25
   7  -2   3    5.30    0.36
   7   2   3    5.76    0.31
  -7   2  -3    5.44    0.27
  -7   2  -3    6.09    0.44
   7   2   3    5.52    0.43
  -7   2  -3    5.84    0.41
  -7   2  -3    5.63    0.26
  -7   2  -3    5.99    0.37
   7   2   3    5.57    0.38
   7   2   3    5.10    0.40
  -8  -2  -3   12.91    0.44
   8  -2   3   11.83    0.59
  -8  -2  -3   12.25    0.62
   8  -2   3   12.85    0.62
   8  -2   3   13.77    0.59
  -8  -2  -3   13.38    0.59
  -8  -2  -3   12.74    0.72
  -8  -2  -3   11.78    0.67
  -8   2  -3   12.68    0.69
   8   2   3   12.61    0.69
  -8   2  -3   12.91    0.66
   8   2   3   13.09    0.51
  -8   2  -3   12.46    0.46
   8   2   3   13.36    0.64
  -8   2  -3   12.12    0.57
  -8   2  -3   12.57    0.48
  -9  -2  -3    0.55    0.10
   9  -2   3    0.49    0.14
   9  -2   3    0.55    0.15
  -9  -2  -3    0.59    0.15
   9  -2   3    0.45    0.15
  -9  -2  -3    0.61    0.17
  -9  -2  -3    0.56    0.19
  -9  -2  -3    0.51    0.18
  -9   2  -3    0.65    0.16
  -9   2  -3    0.46    0.12
   9   2   3    0.56    0.12
  -9   2  -3    0.55    0.12
  -9   2  -3    0.62    0.12
   9   2   3    0.57    0.16
   9   2   3    0.43    0.15
  -9   2  -3    0.68    0.18
 -10  -2  -3    0.48    0.17
 -10  -2  -3    0.44    0.14
  10  -2   3    0.19    0.15
 -10  -2  -3    0.21    0.11
 -10  -2  -3    0.37    0.13
  10  -2   3    0.25    0.12
 -10  -2  -3    0.32    0.10
 -10   2  -3    0.24    0.13
 -10   2  -3    0.39    0.13
 -10   2  -3    0.39    0.11
 -10   2  -3    0.26    0.13
  10   2   3    0.32    0.13
 -11  -2  -3    0.34    0.14
 -11  -2  -3    0.09    0.18
  11  -2   3    0.24    0.12
 -11  -2  -3    0.14    0.11
 -11   2  -3    0.22    0.17
 -11   2  -3    0.43    0.17
 -11   2  -3    0.13    0.11
 -12  -2  -3    0.56    0.18
 -12  -2  -3    0.55    0.19
 -12  -2  -3    0.50    0.21
 -12   2  -3    0.61    0.21
 -12   2  -3    0.64    0.23
 -12   2  -3    0.78    0.23
 -13  -2  -3    0.91    0.16
 -13  -2  -3    0.65    0.18
 -13  -2  -3    0.79    0.26
 -13   2  -3    0.67    0.31
 -13   2  -3    0.88    0.22
 -13   2  -3    1.36    0.29
 -14  -2  -3   -0.21    0.10
 -14  -2  -3   -0.05    0.15
 -14   2  -3   -0.07    0.12
 -14   2  -3   -0.15    0.08
 -15  -2  -3    0.06    0.09
 -15  -2  -3   -0.20    0.13
 -15  -2  -3    0.14    0.19
 -15   2  -3   -0.28    0.19
 -15   2  -3    0.08    0.15
 -16  -2  -3    0.25    0.13
 -16  -2  -3    0.40    0.28
 -16  -2  -3   -0.20    0.14
 -16   2  -3    0.05    0.20
 -16  -3   3   -0.28    0.13
 -16  -3   3   -0.20    0.18
 -16   3   3   -0.09    0.13
 -16   3   3    0.09    0.13
  16   3  -3   -0.03    0.22
 -15  -3   3   -0.21    0.11
  15   3  -3   -0.18    0.22
 -15   3   3   -0.06    0.14
 -14  -3   3    0.26    0.16
 -14  -3   3    0.60    0.20
 -14   3   3    0.17    0.17
  14   3  -3    0.22    0.22
 -14   3   3    0.58    0.20
 -13  -3   3    0.39    0.19
 -13  -3   3    0.35    0.15
  13   3  -3    0.34    0.24
 -13   3   3    0.21    0.19
 -13   3   3    0.24    0.15
 -12  -3   3    0.74    0.20
 -12  -3   3    0.24    0.13
 -12  -3   3    0.16    0.12
 -12   3   3    0.30    0.19
 -12   3   3    0.56    0.20
  12   3  -3    0.34    0.19
 -11  -3   3    2.42    0.29
 -11  -3   3    3.23    0.38
 -11  -3   3    2.84    0.30
 -11   3   3    2.96    0.41
 -11   3   3    2.90    0.26
 -11   3   3    2.92    0.36
  11   3  -3    2.09    0.38
 -10  -3   3   -0.03    0.09
  10  -3  -3   -0.03    0.10
 -10  -3   3   -0.03    0.09
 -10  -3   3   -0.05    0.07
  10   3  -3    0.03    0.08
  10   3  -3   -0.17    0.12
 -10   3   3    0.04    0.09
 -10   3   3    0.07    0.09
 -10   3   3   -0.02    0.07
  -9  -3   3    8.50    0.52
   9  -3  -3    7.41    0.54
   9  -3  -3    7.71    0.48
  -9  -3   3    7.54    0.56
  -9  -3   3    7.68    0.58
  -9  -3   3    8.94    0.57
   9  -3  -3    8.68    0.33
   9  -3  -3    8.47    0.39
  -9  -3   3    7.86    0.48
  -9   3   3    8.44    0.55
  -9   3   3    8.39    0.31
   9   3  -3    8.06    0.56
  -9   3   3    8.82    0.38
  -9   3   3    9.33    0.67
   9   3  -3    7.85    0.57
   9   3  -3    8.75    0.63
   8  -3  -3    2.27    0.27
  -8  -3   3    2.88    0.28
  -8  -3   3    2.85    0.32
   8  -3  -3    2.52    0.27
   8  -3  -3    2.64    0.19
  -8  -3   3    2.62    0.31
  -8  -3   3    2.85    0.29
  -8  -3   3    2.32    0.30
   8  -3  -3    2.94    0.16
   8   3  -3    2.98    0.37
  -8   3   3    2.68    0.21
  -8   3   3    2.84    0.30
  -8   3   3    2.90    0.37
   8   3  -3    2.53    0.32
   8   3  -3    2.48    0.29
  -8   3   3    2.74    0.15
  -7  -3   3    3.23    0.35
  -7  -3   3    2.90    0.28
   7  -3  -3    3.15    0.27
   7  -3  -3    3.51    0.17
   7  -3  -3    3.41    0.20
  -7  -3   3    3.01    0.32
   7  -3  -3    2.63    0.31
  -7  -3   3    2.99    0.33
  -7  -3   3    3.55    0.31
   7   3  -3    3.37    0.35
  -7   3   3    3.04    0.30
  -7   3   3    3.18    0.37
   7   3  -3    3.15    0.35
   7   3  -3    3.39    0.34
  -7   3   3    2.89    0.20
  -7   3   3    3.11    0.15
   6  -3  -3   14.12    0.69
  -6  -3   3   14.32    0.72
  -6  -3   3   14.35    0.72
  -6  -3   3   14.32    0.65
   6  -3  -3   14.44    0.44
   6  -3  -3   13.83    0.58
  -6  -3   3   14.52    0.70
  -6  -3   3   14.22    0.66
   6  -3  -3   14.48    0.42
  -6   3   3   15.02    0.48
  -6   3   3   14.27    0.65
  -6   3   3   14.29    0.76
   6   3  -3   14.42    0.71
  -6   3   3   14.06    0.41
   6   3  -3   13.29    0.72
   6   3  -3   14.13    0.73
  -5  -3   3   23.61    0.92
  -5  -3   3   23.47    0.92
  -5  -3   3   22.02    0.86
   5  -3  -3   22.83    0.61
   5  -3  -3   24.05    0.78
   5  -3  -3   22.97    0.61
   5  -3  -3   23.71    0.91
  -5  -3   3   24.04    0.91
  -5  -3   3   23.79    0.93
   5   3  -3   22.45    0.97
  -5   3   3   22.64    0.98
   5   3  -3   23.83    0.91
  -5   3   3   21.99    0.61
  -5   3   3   21.91    0.83
   5   3  -3   23.45    0.92
  -5   3   3   24.67    0.67
   5   3  -3   23.87    0.95
   4  -3  -3    6.60    0.43
  -4  -3   3    6.72    0.41
  -4  -3   3    6.34    0.41
   4  -3  -3    6.56    0.34
  -4  -3   3    6.50    0.43
   4  -3  -3    7.02    0.26
  -4  -3   3    6.57    0.44
   4  -3  -3    6.59    0.24
  -4  -3   3    6.46    0.41
  -4   3   3    6.55    0.27
   4   3  -3    5.95    0.46
   4   3  -3    5.90    0.41
  -4   3   3    6.35    0.26
   4   3  -3    6.68    0.43
  -4   3   3    6.40    0.46
  -4   3   3    6.45    0.38
  -3  -3   3   14.67    0.66
   3  -3  -3   16.29    0.57
  -3  -3   3   15.88    0.73
   3  -3  -3   15.76    0.47
  -3  -3   3   15.78    0.66
   3  -3  -3   14.53    0.66
   3  -3  -3   16.16    0.49
  -3  -3   3   15.57    0.66
  -3  -3   3   15.70    0.67
  -3   3   3   16.20    0.62
   3   3  -3   14.98    0.66
  -3   3   3   16.15    0.74
   3   3  -3   16.58    0.70
  -3   3   3   15.27    0.48
   3   3  -3   14.65    0.74
  -3   3   3   15.53    0.51
   2  -3  -3    0.55    0.13
   2  -3  -3    0.48    0.08
   2  -3  -3    0.59    0.10
  -2  -3   3    0.69    0.14
   2  -3  -3    0.44    0.10
  -2  -3   3    0.55    0.16
   2  -3  -3    0.59    0.10
  -2  -3   3    0.31    0.11
  -2  -3   3    0.59    0.13
  -2  -3   3    0.58    0.12
  -2   3   3    0.70    0.09
  -2   3   3    0.66    0.12
   2   3  -3    0.62    0.14
  -2   3   3    0.66    0.11
   2   3  -3    0.42    0.15
   2   3  -3    0.56    0.13
  -2   3   3    0.45    0.13
  -1  -3   3    2.34    0.23
  -1  -3   3    2.45    0.26
  -1  -3   3    2.60    0.30
  -1  -3   3    2.43    0.21
   1  -3  -3    2.48    0.20
   1  -3  -3    2.45    0.19
  -1  -3   3    2.38    0.23
   1  -3  -3    2.36    0.17
   1  -3  -3    2.31    0.23
   1  -3  -3    2.46    0.18
   1  -3  -3    2.38    0.19
   1   3  -3    2.41    0.22
   1   3  -3    2.49    0.23
  -1   3   3    2.11    0.16
  -1   3   3    2.16    0.19
   1   3  -3    2.58    0.23
  -1   3   3    2.43    0.25
   0  -3   3    4.31    0.29
   0  -3  -3    4.47    0.27
   0  -3  -3    4.34    0.26
   0  -3   3    4.08    0.30
   0  -3  -3    4.18    0.30
   0  -3   3    3.65    0.31
   0  -3  -3    4.01    0.24
   0  -3   3    3.82    0.24
   0  -3   3    4.43    0.40
   0  -3  -3    4.41    0.29
   0  -3  -3    4.25    0.27
   0   3   3    3.78    0.24
   0   3  -3    3.67    0.28
   0   3  -3    4.00    0.30
   0   3  -3    3.81    0.25
   0   3   3    3.85    0.30
  -1  -3  -3    0.50    0.10
   1  -3   3    0.61    0.10
   1  -3   3    0.64    0.17
  -1  -3  -3    0.51    0.10
  -1  -3  -3    0.47    0.12
   1  -3   3    0.52    0.11
   1  -3   3    0.33    0.09
   1  -3   3    0.49    0.14
  -1  -3  -3    0.51    0.13
  -1  -3  -3    0.52    0.11
  -1  -3  -3    0.40    0.09
  -1  -3  -3    0.47    0.12
  -1   3  -3    0.45    0.12
  -1   3  -3    0.53    0.12
   1   3   3    0.52    0.12
  -1   3  -3    0.54    0.10
  -2  -3  -3   18.99    0.66
   2  -3   3   19.39    0.73
  -2  -3  -3   18.80    0.76
  -2  -3  -3   18.65    0.70
   2  -3   3   18.03    0.66
   2  -3   3   18.21    0.80
  -2  -3  -3   19.63    0.75
  -2  -3  -3   19.02    0.67
   2  -3   3   18.60    0.54
  -2  -3  -3   19.25    0.65
  -2  -3  -3   18.96    0.75
  -2  -3  -3   19.10    0.68
  -2   3  -3   18.52    0.81
  -2   3  -3   17.64    0.73
  -2   3  -3   18.12    0.69
  -2   3  -3   18.67    0.57
  -3  -3  -3    3.57    0.31
   3  -3   3    3.37    0.33
  -3  -3  -3    3.88    0.27
  -3  -3  -3    3.90    0.31
   3  -3   3    3.69    0.16
  -3  -3  -3    3.30    0.27
  -3  -3  -3    3.59    0.25
  -3  -3  -3    3.42    0.27
   3  -3   3    4.06    0.26
  -3  -3  -3    3.76    0.29
  -3  -3  -3    3.66    0.26
   3  -3   3    3.50    0.28
  -3   3  -3    3.63    0.17
  -3   3  -3    4.14    0.33
  -3   3  -3    4.03    0.35
  -3   3  -3    3.29    0.26
   3   3   3    3.48    0.27
   4  -3   3   33.13    1.20
  -4  -3  -3   34.58    1.10
  -4  -3  -3   33.95    1.12
   4  -3   3   33.86    1.00
  -4  -3  -3   32.14    0.98
  -4  -3  -3   35.57    1.19
  -4  -3  -3   34.34    1.01
  -4  -3  -3   33.93    1.20
  -4  -3  -3   33.87    1.02
   4  -3   3   31.09    1.06
   4  -3   3   33.61    0.78
   4   3   3   35.38    1.10
  -4   3  -3   36.63    1.09
  -4   3  -3   32.22    0.78
  -4   3  -3   34.02    1.24
   4   3   3   32.83    1.13
  -5  -3  -3    5.13    0.28
  -5  -3  -3    5.70    0.33
   5  -3   3    4.56    0.39
  -5  -3  -3    4.93    0.29
  -5  -3  -3    4.61    0.34
   5  -3   3    5.12    0.35
  -5  -3  -3    4.80    0.40
  -5  -3  -3    4.96    0.39
   5  -3   3    5.21    0.31
  -5   3  -3    5.04    0.43
   5   3   3    4.53    0.37
   5   3   3    5.09    0.35
   5   3   3    4.77    0.40
  -5   3  -3    5.16    0.39
  -5   3  -3    5.41    0.34
  -6  -3  -3    9.03    0.40
  -6  -3  -3    8.69    0.36
   6  -3   3    8.57    0.47
   6  -3   3    8.57    0.42
  -6  -3  -3    8.86    0.45
  -6  -3  -3    8.19    0.56
  -6  -3  -3    8.88    0.56
   6  -3   3    8.37    0.54
  -6  -3  -3    8.43    0.49
   6   3   3    8.85    0.57
  -6   3  -3    8.70    0.58
   6   3   3    8.78    0.50
  -6   3  -3    8.79    0.46
  -6   3  -3    9.50    0.56
   6   3   3    9.02    0.55
  -7  -3  -3   14.05    0.77
   7  -3   3   15.28    0.76
   7  -3   3   14.07    0.67
  -7  -3  -3   15.65    0.72
  -7  -3  -3   16.57    0.59
  -7  -3  -3   15.40    0.80
  -7  -3  -3   16.08    0.52
  -7  -3  -3   16.77    0.67
   7  -3   3   17.15    0.65
  -7   3  -3   15.28    0.82
  -7   3  -3   17.89    0.82
   7   3   3   14.80    0.71
   7   3   3   14.97    0.77
   7   3   3   17.19    0.86
  -7   3  -3   15.33    0.67
  -8  -3  -3    1.07    0.12
  -8  -3  -3    1.05    0.21
  -8  -3  -3    0.82    0.19
   8  -3   3    0.64    0.14
  -8  -3  -3    1.07    0.18
  -8  -3  -3    0.90    0.24
   8  -3   3    1.11    0.21
   8  -3   3    0.77    0.17
   8   3   3    0.93    0.19
  -8   3  -3    1.02    0.24
  -8   3  -3    0.83    0.05
  -8   3  -3    0.74    0.21
   8   3   3    0.81    0.16
   8   3   3    0.83    0.21
  -8   3  -3    0.71    0.16
   8   3   3    0.86    0.22
  -9  -3  -3   -0.03    0.11
  -9  -3  -3    0.03    0.04
   9  -3   3   -0.07    0.08
  -9  -3  -3    0.05    0.12
   9  -3   3   -0.03    0.11
  -9  -3  -3    0.02    0.08
  -9   3  -3   -0.03    0.09
  -9   3  -3   -0.01    0.11
   9   3   3   -0.06    0.09
  -9   3  -3    0.19    0.10
  10  -3   3    9.36    0.53
 -10  -3  -3    9.72    0.61
 -10  -3  -3    9.39    0.55
  10  -3   3    9.21    0.60
 -10  -3  -3    8.51    0.66
 -10   3  -3    8.41    0.63
 -10   3  -3    9.53    0.56
 -10   3  -3    9.97    0.70
 -11  -3  -3   -0.09    0.10
  11  -3   3   -0.29    0.26
 -11  -3  -3    0.00    0.10
 -11  -3  -3   -0.14    0.10
 -11   3  -3    0.12    0.10
 -11   3  -3   -0.07    0.08
 -11   3  -3   -0.15    0.10
 -12  -3  -3    0.12    0.15
 -12  -3  -3    0.09    0.10
 -12  -3  -3    0.23    0.14
 -12   3  -3    0.20    0.15
 -12   3  -3    0.13    0.14
 -12   3  -3    0.36    0.17
 -13  -3  -3    0.11    0.12
 -13  -3  -3   -0.10    0.07
 -13   3  -3    0.06    0.15
 -13   3  -3   -0.11    0.13
 -13   3  -3   -0.01    0.14
 -14  -3  -3   -0.02    0.10
 -14  -3  -3   -0.02    0.11
 -14  -3  -3   -0.17    0.13
 -14   3  -3    0.02    0.13
 -14   3  -3   -0.17    0.10
 -15  -3  -3    0.12    0.20
 -15  -3  -3   -0.04    0.12
 -15  -3  -3   -0.25    0.12
 -15   3  -3   -0.12    0.16
 -16  -4   3   -0.05    0.17
 -16  -4   3    0.14    0.15
 -16   4   3   -0.11    0.23
 -16   4   3   -0.20    0.20
  16   4  -3   -0.28    0.20
 -15  -4   3    0.17    0.14
 -15  -4   3   -0.20    0.13
  15   4  -3    0.13    0.15
 -15   4   3    0.00    0.17
 -15   4   3   -0.05    0.17
 -14  -4   3    0.41    0.18
 -14  -4   3    0.15    0.15
  14   4  -3    0.22    0.25
 -14   4   3   -0.06    0.17
 -14   4   3    0.14    0.21
 -13  -4   3    0.60    0.17
 -13  -4   3    0.65    0.22
 -13   4   3    0.70    0.27
 -13   4   3    0.63    0.21
  13   4  -3    0.80    0.25
 -12  -4   3   -0.09    0.07
 -12  -4   3   -0.17    0.09
 -12   4   3    0.16    0.17
 -12   4   3   -0.07    0.14
  12   4  -3    0.25    0.20
 -11  -4   3   -0.12    0.08
 -11  -4   3   -0.16    0.10
 -11  -4   3   -0.13    0.12
  11   4  -3    0.34    0.13
 -11   4   3   -0.12    0.11
 -11   4   3   -0.18    0.11
 -10  -4   3    1.24    0.28
 -10  -4   3    1.17    0.21
 -10  -4   3    1.03    0.22
  10   4  -3    1.45    0.31
 -10   4   3    1.35    0.31
 -10   4   3    1.36    0.29
  -9  -4   3    4.16    0.41
  -9  -4   3    3.89    0.36
  -9  -4   3    3.90    0.42
  -9   4   3    4.61    0.53
  -9   4   3    4.49    0.44
   9   4  -3    4.82    0.50
   9   4  -3    4.16    0.47
  -9   4   3    4.81    0.31
   8  -4  -3    6.93    0.44
  -8  -4   3    6.19    0.56
  -8  -4   3    7.30    0.57
  -8  -4   3    7.27    0.49
  -8  -4   3    6.24    0.55
  -8  -4   3    7.35    0.51
   8   4  -3    7.04    0.55
   8   4  -3    7.52    0.60
   8   4  -3    7.07    0.59
  -8   4   3    7.43    0.37
  -8   4   3    7.96    0.65
  -8   4   3    7.47    0.54
   7  -4  -3    3.16    0.29
   7  -4  -3    3.39    0.37
  -7  -4   3    2.91    0.35
  -7  -4   3    3.74    0.38
  -7  -4   3    3.10    0.32
  -7  -4   3    3.27    0.33
  -7  -4   3    3.45    0.38
   7  -4  -3    3.28    0.20
  -7   4   3    3.45    0.36
  -7   4   3    4.10    0.45
  -7   4   3    2.99    0.22
   7   4  -3    3.64    0.40
   7   4  -3    3.10    0.38
   7   4  -3    3.32    0.37
  -6  -4   3   -0.15    0.07
  -6  -4   3   -0.06    0.08
  -6  -4   3   -0.05    0.05
   6  -4  -3    0.00    0.02
   6  -4  -3   -0.02    0.03
  -6  -4   3    0.06    0.06
   6  -4  -3    0.02    0.02
  -6  -4   3   -0.03    0.08
   6  -4  -3    0.00    0.06
  -6  -4   3   -0.01    0.07
   6  -4  -3    0.02    0.07
   6   4  -3   -0.07    0.09
  -6   4   3    0.06    0.03
   6   4  -3   -0.19    0.07
  -6   4   3    0.11    0.09
   6   4  -3    0.00    0.08
  -6   4   3   -0.01    0.05
  -5  -4   3    1.09    0.22
  -5  -4   3    1.01    0.21
   5  -4  -3    1.41    0.18
  -5  -4   3    1.33    0.24
   5  -4  -3    0.88    0.20
  -5  -4   3    1.52    0.26
   5  -4  -3    1.33    0.11
  -5  -4   3    1.30    0.23
  -5  -4   3    0.85    0.19
   5  -4  -3    1.40    0.10
   5  -4  -3    1.20    0.12
  -5   4   3    1.14    0.24
  -5   4   3    1.18    0.14
   5   4  -3    1.26    0.27
  -5   4   3    1.25    0.21
   5   4  -3    1.67    0.30
   5   4  -3    1.11    0.23
  -4  -4   3    0.21    0.11
   4  -4  -3    0.25    0.09
  -4  -4   3    0.18    0.11
   4  -4  -3    0.31    0.08
   4  -4  -3    0.29    0.06
  -4  -4   3    0.31    0.12
   4  -4  -3    0.21    0.06
   4  -4  -3    0.25    0.12
  -4  -4   3    0.23    0.11
  -4  -4   3    0.41    0.13
   4   4  -3    0.36    0.12
  -4   4   3    0.31    0.08
   4   4  -3    0.44    0.15
  -4   4   3    0.13    0.09
   4   4  -3    0.34    0.18
  -4   4   3    0.38    0.12
  -3  -4   3    5.35    0.45
   3  -4  -3    4.90    0.28
   3  -4  -3    4.94    0.26
  -3  -4   3    4.89    0.39
  -3  -4   3    4.79    0.41
   3  -4  -3    4.80    0.25
   3  -4  -3    4.84    0.32
  -3  -4   3    4.84    0.37
  -3  -4   3    4.36    0.37
   3  -4  -3    4.70    0.39
  -3  -4   3    5.10    0.40
  -3   4   3    4.60    0.41
   3   4  -3    4.56    0.37
   3   4  -3    4.59    0.37
   3   4  -3    4.52    0.44
  -3   4   3    4.87    0.35
  -3   4   3    5.26    0.28
  -2  -4   3    0.83    0.22
  -2  -4   3    0.63    0.16
  -2  -4   3    0.56    0.16
   2  -4  -3    0.69    0.11
  -2  -4   3    0.82    0.17
   2  -4  -3    0.96    0.15
   2  -4  -3    0.88    0.19
  -2  -4   3    0.76    0.17
   2  -4  -3    0.97    0.13
   2  -4  -3    0.62    0.13
  -2  -4   3    1.01    0.19
   2   4  -3    0.80    0.17
  -2   4   3    0.80    0.13
   2   4  -3    0.76    0.17
  -2   4   3    0.99    0.21
  -2   4   3    0.65    0.15
  -1  -4   3   17.17    0.82
  -1  -4   3   17.62    0.77
   1  -4  -3   17.64    0.64
   1  -4  -3   16.64    0.75
   1  -4  -3   17.69    0.65
   1  -4  -3   17.30    0.67
  -1  -4   3   18.92    0.94
  -1  -4   3   17.50    0.74
  -1  -4   3   16.95    0.68
   1  -4  -3   19.18    0.70
   1   4  -3   17.67    0.71
   1   4  -3   16.98    0.75
  -1   4   3   16.70    0.80
  -1   4   3   15.57    0.66
   1   4  -3   15.77    0.72
  -1   4   3   17.08    0.62
   0  -4   3   15.74    0.77
   0  -4   3   13.98    0.57
   0  -4   3   14.94    0.69
   0  -4  -3   14.87    0.59
   0  -4   3   15.12    0.86
   0  -4  -3   15.43    0.60
   0  -4  -3   13.19    0.65
   0  -4   3   14.13    0.63
   0  -4  -3   14.14    0.60
   0  -4  -3   14.07    0.60
   0  -4  -3   14.39    0.63
   0   4   3   14.51    0.60
   0   4  -3   15.05    0.70
   0   4   3   13.68    0.69
   0   4  -3   14.53    0.60
   0   4  -3   13.65    0.65
  -1  -4  -3    1.29    0.17
  -1  -4  -3    1.21    0.16
   1  -4   3    1.12    0.23
   1  -4   3    1.07    0.17
   1  -4   3    1.04    0.26
  -1  -4  -3    1.18    0.21
  -1  -4  -3    1.08    0.17
  -1  -4  -3    1.26    0.20
  -1  -4  -3    1.25    0.20
  -1  -4  -3    1.09    0.18
   1  -4   3    1.04    0.19
  -1   4  -3    0.95    0.18
  -1   4  -3    1.45    0.16
   1   4   3    0.89    0.17
  -1   4  -3    1.10    0.20
  -2  -4  -3    0.12    0.07
  -2  -4  -3    0.13    0.10
   2  -4   3    0.16    0.06
  -2  -4  -3    0.20    0.10
  -2  -4  -3    0.10    0.07
  -2  -4  -3    0.05    0.07
  -2  -4  -3    0.08    0.08
   2  -4   3    0.31    0.14
  -2  -4  -3    0.24    0.10
   2  -4   3    0.22    0.08
  -2  -4  -3    0.09    0.07
   2  -4   3    0.09    0.07
   2  -4   3    0.18    0.11
  -2   4  -3    0.14    0.08
  -2   4  -3    0.15    0.09
  -2   4  -3    0.11    0.10
  -2   4  -3    0.13    0.06
  -3  -4  -3    2.90    0.27
   3  -4   3    2.70    0.32
  -3  -4  -3    3.36    0.33
  -3  -4  -3    2.95    0.29
  -3  -4  -3    2.77    0.27
   3  -4   3    3.52    0.32
  -3  -4  -3    2.89    0.27
  -3  -4  -3    3.13    0.27
   3  -4   3    3.29    0.17
  -3  -4  -3    3.56    0.34
  -3  -4  -3    3.21    0.31
   3  -4   3    3.22    0.26
  -3   4  -3    3.08    0.35
  -3   4  -3    3.27    0.19
  -3   4  -3    3.23    0.29
  -3   4  -3    3.34    0.33
  -4  -4  -3    0.47    0.11
  -4  -4  -3    0.46    0.16
   4  -4   3    0.59    0.14
   4  -4   3    0.63    0.05
   4  -4   3    0.57    0.12
  -4  -4  -3    0.43    0.12
  -4  -4  -3    0.44    0.12
   4  -4   3    0.53    0.16
  -4  -4  -3    0.45    0.12
  -4  -4  -3    0.58    0.14
  -4  -4  -3    0.33    0.10
  -4  -4  -3    0.50    0.17
  -4   4  -3    0.51    0.16
  -4   4  -3    0.63    0.06
  -4   4  -3    0.45    0.12
  -4   4  -3    0.48    0.16
  -5  -4  -3    2.16    0.25
  -5  -4  -3    1.94    0.25
  -5  -4  -3    1.97    0.23
  -5  -4  -3    2.30    0.31
  -5  -4  -3    2.34    0.24
  -5  -4  -3    2.49    0.28
   5  -4   3    1.96    0.21
  -5  -4  -3    1.79    0.21
   5  -4   3    1.84    0.30
   5  -4   3    2.17    0.26
  -5  -4  -3    1.98    0.32
   5   4   3    1.58    0.25
  -5   4  -3    1.84    0.32
  -5   4  -3    2.09    0.24
  -5   4  -3    1.62    0.27
   6  -4   3    0.25    0.12
  -6  -4  -3    0.44    0.11
   6  -4   3    0.47    0.11
  -6  -4  -3    0.23    0.12
  -6  -4  -3    0.40    0.12
  -6  -4  -3    0.47    0.11
  -6  -4  -3    0.34    0.15
  -6  -4  -3    0.26    0.14
  -6  -4  -3    0.38    0.15
  -6   4  -3    0.26    0.11
   6   4   3    0.32    0.14
  -6   4  -3    0.32    0.16
  -6   4  -3    0.43    0.14
  -7  -4  -3    1.97    0.33
  -7  -4  -3    1.99    0.32
   7  -4   3    2.69    0.25
  -7  -4  -3    2.21    0.26
  -7  -4  -3    2.60    0.31
  -7  -4  -3    2.60    0.27
   7  -4   3    2.03    0.26
  -7  -4  -3    2.44    0.21
   7  -4   3    2.79    0.33
  -7  -4  -3    1.86    0.33
  -7   4  -3    2.57    0.28
  -7   4  -3    2.28    0.38
  -7   4  -3    2.30    0.36
   7   4   3    1.99    0.32
  -8  -4  -3    3.12    0.30
   8  -4   3    2.66    0.35
  -8  -4  -3    2.75    0.22
  -8  -4  -3    3.46    0.42
  -8  -4  -3    3.51    0.37
   8  -4   3    2.88    0.27
  -8   4  -3    2.88    0.37
   8   4   3    2.59    0.34
  -8   4  -3    3.24    0.43
  -8   4  -3    3.07    0.32
  -9  -4  -3   -0.08    0.07
  -9  -4  -3   -0.03    0.07
  -9  -4  -3    0.14    0.17
   9   4   3   -0.12    0.12
  -9   4  -3    0.10    0.10
  -9   4  -3    0.09    0.11
  -9   4  -3    0.26    0.14
 -10  -4  -3    0.31    0.16
 -10  -4  -3    0.13    0.10
 -10  -4  -3   -0.07    0.14
 -10   4  -3    0.11    0.14
 -10   4  -3    0.33    0.19
 -10   4  -3    0.25    0.13
 -11  -4  -3    0.55    0.18
 -11  -4  -3    0.44    0.18
 -11  -4  -3    0.79    0.21
 -11   4  -3    0.71    0.19
 -11   4  -3    0.89    0.28
 -11   4  -3    0.18    0.20
 -12  -4  -3    0.26    0.16
 -12  -4  -3    0.24    0.14
 -12  -4  -3    0.00    0.12
 -12   4  -3    0.33    0.19
 -12   4  -3    0.30    0.19
 -12   4  -3    0.28    0.26
 -13  -4  -3   -0.07    0.13
 -13  -4  -3   -0.10    0.16
 -13   4  -3    0.02    0.14
 -13   4  -3   -0.02    0.13
 -14  -4  -3   -0.05    0.12
 -14  -4  -3    0.17    0.13
 -14  -4  -3    0.14    0.19
 -14   4  -3    0.01    0.16
 -15  -4  -3    0.09    0.16
 -15  -4  -3    0.31    0.21
 -15  -4  -3    0.26    0.16
 -15  -5   3   -0.20    0.09
 -15  -5   3    0.00    0.15
  15   5  -3   -0.14    0.24
 -15   5   3    0.09    0.24
 -15   5   3   -0.02    0.25
 -14  -5   3    1.16    0.27
 -14   5   3    0.79    0.26
 -14   5   3    0.62    0.32
  14   5  -3    1.86    0.45
 -13  -5   3    0.10    0.15
 -13  -5   3    0.35    0.17
 -13   5   3   -0.07    0.21
  13   5  -3    0.12    0.23
 -13   5   3    0.00    0.18
 -12  -5   3    0.04    0.12
 -12  -5   3   -0.13    0.18
 -12   5   3    0.00    0.14
  12   5  -3    0.12    0.19
 -12   5   3   -0.13    0.12
 -11  -5   3    2.94    0.36
 -11  -5   3    3.04    0.46
 -11   5   3    2.33    0.42
  11   5  -3    3.74    0.50
 -11   5   3    4.31    0.49
 -10  -5   3    0.09    0.14
 -10  -5   3    0.00    0.10
 -10   5   3    0.09    0.14
  10   5  -3    0.17    0.15
 -10   5   3    0.10    0.14
  -9  -5   3   -0.04    0.08
  -9  -5   3    0.00    0.10
  -9  -5   3   -0.14    0.09
  -9   5   3   -0.02    0.16
  -9   5   3    0.17    0.15
   9   5  -3    0.08    0.14
  -8  -5   3    0.34    0.17
  -8  -5   3    0.15    0.12
  -8  -5   3    0.16    0.12
   8   5  -3    0.27    0.19
   8   5  -3    0.10    0.22
  -8   5   3    0.42    0.22
  -8   5   3    0.01    0.12
  -7  -5   3    1.50    0.29
  -7  -5   3    1.56    0.27
   7  -5  -3    1.54    0.24
  -7  -5   3    1.36    0.25
   7   5  -3    1.11    0.34
  -7   5   3    1.98    0.38
  -7   5   3    2.04    0.22
   7   5  -3    1.91    0.37
  -7   5   3    1.59    0.29
  -6  -5   3    1.52    0.28
  -6  -5   3    1.34    0.28
   6  -5  -3    1.38    0.22
  -6  -5   3    1.46    0.28
  -6  -5   3    1.46    0.26
  -6  -5   3    1.29    0.30
  -6  -5   3    2.07    0.34
  -6  -5   3    1.26    0.25
  -6   5   3    1.76    0.19
   6   5  -3    1.43    0.31
  -6   5   3    1.40    0.31
  -6   5   3    2.21    0.34
   6   5  -3    1.43    0.35
   5  -5  -3    0.93    0.10
   5  -5  -3    0.63    0.16
   5  -5  -3    0.69    0.11
  -5  -5   3    0.81    0.23
  -5  -5   3    0.89    0.22
  -5  -5   3    0.95    0.23
   5  -5  -3    0.88    0.11
  -5  -5   3    1.00    0.23
  -5  -5   3    0.80    0.20
  -5  -5   3    0.59    0.16
  -5  -5   3    0.88    0.20
   5  -5  -3    0.63    0.18
  -5   5   3    0.59    0.19
  -5   5   3    0.81    0.14
  -5   5   3    1.17    0.23
   5   5  -3    1.05    0.26
   5   5  -3    0.71    0.19
   4  -5  -3    1.79    0.22
  -4  -5   3    1.23    0.26
   4  -5  -3    1.39    0.25
  -4  -5   3    1.73    0.28
  -4  -5   3    1.89    0.32
   4  -5  -3    1.86    0.16
  -4  -5   3    2.38    0.31
  -4  -5   3    1.54    0.28
  -4  -5   3    2.29    0.30
   4  -5  -3    1.80    0.17
   4  -5  -3    1.65    0.17
  -4   5   3    1.85    0.29
   4   5  -3    1.89    0.32
  -4   5   3    2.05    0.20
   4   5  -3    1.51    0.26
  -4   5   3    2.05    0.36
   3  -5  -3    0.11    0.06
   3  -5  -3    0.06    0.06
  -3  -5   3    0.21    0.12
   3  -5  -3    0.11    0.06
  -3  -5   3   -0.05    0.09
   3  -5  -3    0.10    0.08
  -3  -5   3    0.16    0.12
  -3  -5   3    0.07    0.11
  -3  -5   3    0.27    0.13
  -3  -5   3   -0.01    0.10
   3  -5  -3    0.17    0.09
  -3   5   3    0.31    0.10
  -3   5   3    0.08    0.12
   3   5  -3    0.07    0.09
   3   5  -3    0.19    0.13
  -3   5   3    0.10    0.10
  -2  -5   3   -0.09    0.07
  -2  -5   3    0.03    0.09
   2  -5  -3    0.02    0.06
  -2  -5   3    0.02    0.08
   2  -5  -3   -0.07    0.08
  -2  -5   3    0.03    0.08
   2  -5  -3    0.07    0.07
  -2  -5   3    0.07    0.07
   2  -5  -3    0.00    0.06
   2  -5  -3   -0.05    0.05
  -2   5   3    0.02    0.08
   2   5  -3    0.10    0.07
  -2   5   3    0.06    0.08
  -2   5   3    0.01    0.06
   2   5  -3    0.01    0.10
  -1  -5   3   16.93    0.73
  -1  -5   3   18.73    1.04
   1  -5  -3   17.10    0.74
   1  -5  -3   17.54    0.71
  -1  -5   3   18.17    0.81
   1  -5  -3   17.57    0.72
  -1  -5   3   16.96    0.90
   1  -5  -3   17.49    0.84
  -1  -5   3   17.01    0.83
   1  -5  -3   17.55    0.69
   1  -5  -3   17.52    0.70
  -1   5   3   15.35    0.84
   1   5  -3   17.08    0.81
  -1   5   3   16.42    0.68
  -1   5   3   17.07    0.76
   1   5  -3   16.94    0.75
   1   5  -3   16.24    0.79
   0  -5   3    0.17    0.10
   0  -5  -3    0.04    0.08
   0  -5  -3   -0.10    0.07
   0  -5   3   -0.12    0.10
   0  -5  -3    0.14    0.08
   0  -5  -3    0.10    0.08
   0  -5  -3    0.08    0.05
   0  -5   3    0.12    0.09
   0  -5   3   -0.01    0.11
   0  -5   3    0.12    0.05
   0  -5  -3    0.11    0.10
   0   5  -3   -0.01    0.07
   0   5  -3    0.04    0.06
   0   5   3    0.10    0.06
   0   5   3    0.19    0.09
   0   5  -3    0.05    0.07
   1  -5   3    0.47    0.22
   1  -5   3    0.57    0.15
  -1  -5  -3    0.19    0.10
  -1  -5  -3    0.35    0.15
  -1  -5  -3    0.44    0.12
  -1  -5  -3    0.30    0.13
  -1  -5  -3    0.40    0.15
   1  -5   3    0.31    0.10
  -1  -5  -3    0.27    0.12
  -1  -5  -3    0.40    0.14
   1  -5   3    0.20    0.12
  -1  -5  -3    0.26    0.11
   1  -5   3    0.26    0.13
   1   5   3    0.37    0.14
  -1   5  -3    0.19    0.11
  -1   5  -3    0.26    0.11
  -1   5  -3    0.24    0.12
  -2  -5  -3    3.11    0.31
  -2  -5  -3    3.36    0.31
  -2  -5  -3    3.18    0.31
  -2  -5  -3    3.95    0.36
  -2  -5  -3    3.28    0.35
   2  -5   3    2.97    0.22
   2  -5   3    3.15    0.30
   2  -5   3    2.31    0.43
  -2  -5  -3    3.60    0.41
  -2  -5  -3    3.24    0.34
   2  -5   3    2.94    0.33
  -2  -5  -3    3.28    0.33
   2  -5   3    3.38    0.40
  -2   5  -3    3.34    0.36
  -2   5  -3    3.02    0.24
  -2   5  -3    3.10    0.32
  -3  -5  -3    0.73    0.17
  -3  -5  -3    0.93    0.22
  -3  -5  -3    0.71    0.17
   3  -5   3    1.13    0.19
   3  -5   3    1.27    0.36
  -3  -5  -3    1.22    0.22
  -3  -5  -3    0.69    0.17
  -3  -5  -3    0.66    0.17
   3  -5   3    0.85    0.20
   3  -5   3    0.85    0.22
  -3  -5  -3    0.83    0.19
   3  -5   3    0.95    0.11
  -3  -5  -3    1.42    0.26
  -3   5  -3    0.93    0.20
  -3   5  -3    0.99    0.22
  -3   5  -3    0.76    0.12
  -3   5  -3    0.72    0.20
  -4  -5  -3    0.12    0.12
  -4  -5  -3    0.21    0.11
  -4  -5  -3    0.17    0.10
   4  -5   3    0.17    0.13
  -4  -5  -3    0.05    0.12
  -4  -5  -3    0.27    0.13
   4  -5   3    0.31    0.06
  -4  -5  -3    0.29    0.13
   4  -5   3    0.28    0.05
   4  -5   3    0.19    0.13
  -4  -5  -3    0.34    0.16
  -4   5  -3    0.23    0.15
  -4   5  -3    0.24    0.14
  -4   5  -3    0.20    0.12
  -5  -5  -3   22.67    0.94
  -5  -5  -3   23.17    0.93
  -5  -5  -3   23.21    1.06
  -5  -5  -3   21.62    0.88
  -5  -5  -3   20.97    0.94
   5  -5   3   20.09    0.91
   5  -5   3   18.64    1.02
   5  -5   3   22.39    0.84
  -5  -5  -3   20.33    1.03
  -5  -5  -3   21.26    0.98
  -5  -5  -3   21.85    0.93
  -5   5  -3   23.18    1.16
  -5   5  -3   21.88    1.04
  -5   5  -3   22.08    0.92
  -6  -5  -3    1.35    0.25
   6  -5   3    1.38    0.21
  -6  -5  -3    1.50    0.24
  -6  -5  -3    1.51    0.27
  -6  -5  -3    1.27    0.29
  -6  -5  -3    1.63    0.25
  -6   5  -3    1.63    0.26
  -6   5  -3    1.60    0.33
  -6   5  -3    1.76    0.35
  -7  -5  -3    4.28    0.42
  -7  -5  -3    5.52    0.47
  -7  -5  -3    4.83    0.36
  -7  -5  -3    5.45    0.53
   7  -5   3    4.77    0.36
  -7  -5  -3    4.95    0.41
  -7   5  -3    5.05    0.51
  -7   5  -3    5.42    0.43
   7   5   3    4.50    0.47
  -7   5  -3    5.29    0.57
  -8  -5  -3    0.04    0.09
  -8  -5  -3    0.09    0.13
  -8  -5  -3    0.11    0.13
  -8   5  -3    0.05    0.14
  -8   5  -3    0.26    0.17
  -8   5  -3    0.22    0.17
  -9  -5  -3    0.06    0.14
  -9  -5  -3    0.11    0.12
  -9   5  -3   -0.06    0.06
  -9   5  -3   -0.08    0.13
  -9   5  -3   -0.08    0.08
 -10  -5  -3    0.08    0.11
 -10  -5  -3   -0.06    0.08
 -10  -5  -3    0.00    0.10
 -10   5  -3    0.03    0.14
 -10   5  -3    0.19    0.13
 -10   5  -3    0.04    0.10
 -11  -5  -3    0.54    0.21
 -11  -5  -3    0.41    0.16
 -11  -5  -3    0.73    0.22
 -11   5  -3    0.91    0.16
 -11   5  -3    0.78    0.24
 -12  -5  -3    0.14    0.12
 -12  -5  -3    0.22    0.14
 -12   5  -3    0.36    0.12
 -13  -5  -3   -0.25    0.13
 -13  -5  -3    0.03    0.10
 -13  -5  -3    0.00    0.12
 -13   5  -3   -0.35    0.20
 -13   5  -3   -0.04    0.16
 -14  -5  -3    0.15    0.20
 -14  -5  -3   -0.15    0.15
 -14   5  -3    0.04    0.21
 -14   5  -3    0.21    0.21
 -13  -6   3   -0.20    0.14
 -13  -6   3   -0.26    0.12
  13   6  -3    0.06    0.12
 -13   6   3   -0.37    0.19
 -13   6   3   -0.40    0.18
 -12  -6   3   -0.02    0.12
 -12  -6   3    0.16    0.18
  12   6  -3    0.29    0.22
 -12   6   3    0.26    0.18
 -12   6   3   -0.12    0.21
 -11  -6   3    1.31    0.31
 -11  -6   3    1.21    0.29
 -11   6   3    1.90    0.44
  11   6  -3    1.74    0.42
 -10  -6   3    0.39    0.20
 -10  -6   3    0.72    0.25
 -10   6   3    0.81    0.30
  10   6  -3    0.46    0.25
 -10   6   3    0.88    0.25
  -9  -6   3   -0.15    0.13
  -9  -6   3    0.21    0.12
  -9  -6   3    0.15    0.13
   9   6  -3    0.05    0.18
  -9   6   3    0.24    0.20
  -9   6   3    0.23    0.18
  -8  -6   3   -0.10    0.13
  -8  -6   3   -0.10    0.10
  -8  -6   3    0.00    0.16
   8   6  -3    0.04    0.12
  -8   6   3   -0.13    0.09
  -8   6   3    0.22    0.16
  -7  -6   3    1.69    0.34
  -7  -6   3    1.33    0.28
  -7  -6   3    1.56    0.30
  -7   6   3    1.86    0.33
  -7   6   3    1.16    0.33
   7   6  -3    1.61    0.39
  -6  -6   3    0.26    0.14
  -6  -6   3    0.15    0.14
  -6  -6   3    0.03    0.11
  -6   6   3    0.10    0.15
   6   6  -3   -0.08    0.15
  -6   6   3    0.36    0.16
  -5  -6   3    0.71    0.22
  -5  -6   3    0.46    0.19
   5  -6  -3    0.17    0.14
  -5  -6   3    0.53    0.19
  -5   6   3    0.35    0.20
   5   6  -3    0.47    0.19
  -5   6   3    0.39    0.13
  -5   6   3    0.36    0.17
   5   6  -3    0.57    0.21
  -4  -6   3    0.04    0.10
  -4  -6   3   -0.24    0.13
   4  -6  -3   -0.17    0.07
  -4  -6   3    0.10    0.12
  -4   6   3   -0.07    0.11
  -4   6   3   -0.01    0.11
   4   6  -3   -0.04    0.07
  -4   6   3    0.11    0.07
   4   6  -3    0.09    0.12
  -3  -6   3    0.15    0.14
  -3  -6   3    0.17    0.17
  -3  -6   3    0.19    0.16
  -3  -6   3    0.18    0.14
   3  -6  -3    0.16    0.11
   3  -6  -3    0.14    0.08
  -3  -6   3    0.21    0.15
   3   6  -3    0.24    0.12
  -3   6   3    0.33    0.14
   3   6  -3    0.25    0.17
  -3   6   3    0.63    0.20
  -3   6   3    0.27    0.11
  -2  -6   3   -0.01    0.11
   2  -6  -3   -0.01    0.07
  -2  -6   3    0.03    0.13
   2  -6  -3    0.02    0.08
  -2  -6   3   -0.02    0.13
   2  -6  -3    0.00    0.06
  -2  -6   3    0.03    0.12
  -2  -6   3   -0.15    0.08
  -2  -6   3   -0.01    0.10
   2  -6  -3   -0.12    0.10
  -2   6   3   -0.04    0.07
   2   6  -3   -0.07    0.10
  -2   6   3    0.01    0.09
  -2   6   3   -0.22    0.08
   2   6  -3    0.13    0.12
   1  -6  -3    0.08    0.09
  -1  -6   3    0.06    0.09
   1  -6  -3   -0.16    0.12
  -1  -6   3    0.34    0.20
   1  -6  -3   -0.03    0.09
  -1  -6   3   -0.11    0.15
  -1  -6   3   -0.12    0.10
   1  -6  -3    0.18    0.11
  -1  -6   3   -0.04    0.10
   1  -6  -3   -0.01    0.08
   1   6  -3   -0.04    0.09
   1   6  -3   -0.03    0.09
   1   6  -3    0.13    0.12
  -1   6   3    0.05    0.13
  -1   6   3   -0.04    0.09
   0  -6  -3   12.16    0.67
   0  -6  -3   11.91    0.67
   0  -6  -3   10.77    0.61
   0  -6  -3   12.10    0.64
   0  -6  -3   10.01    0.69
   0  -6  -3   11.87    0.63
   0  -6   3   11.63    0.66
   0  -6   3   10.30    0.92
   0  -6   3   12.45    0.97
   0  -6   3   11.24    0.58
   0  -6   3   10.26    0.71
   0  -6  -3   12.81    0.93
   0   6  -3   12.06    0.72
   0   6   3   12.34    0.79
   0   6   3   11.40    0.64
   0   6  -3   12.55    0.64
   0   6  -3   12.28    0.71
  -1  -6  -3   -0.03    0.09
  -1  -6  -3    0.04    0.13
   1  -6   3   -0.04    0.08
  -1  -6  -3    0.09    0.09
  -1  -6  -3    0.03    0.12
  -1  -6  -3   -0.05    0.10
  -1  -6  -3    0.01    0.09
  -1  -6  -3   -0.10    0.10
  -1  -6  -3   -0.09    0.10
   1  -6   3   -0.01    0.12
  -1   6  -3    0.02    0.11
  -1   6  -3    0.00    0.14
  -1   6  -3    0.09    0.07
  -2  -6  -3   20.68    0.99
  -2  -6  -3   19.98    0.97
  -2  -6  -3   21.55    1.14
  -2  -6  -3   20.25    0.92
  -2  -6  -3   20.60    0.93
   2  -6   3   20.67    0.89
  -2  -6  -3   21.46    0.97
  -2  -6  -3   20.39    0.93
  -2  -6  -3   20.94    0.95
   2  -6   3   20.93    1.32
  -2   6  -3   20.27    1.01
  -2   6  -3   20.87    0.96
  -2   6  -3   19.81    0.75
   3  -6   3   19.60    1.31
  -3  -6  -3   19.38    0.87
  -3  -6  -3   19.41    0.94
  -3  -6  -3   18.67    1.03
  -3  -6  -3   16.72    0.92
  -3  -6  -3   17.73    0.89
  -3  -6  -3   17.73    0.87
  -3  -6  -3   18.14    0.87
  -3  -6  -3   15.51    0.84
   3  -6   3   17.09    0.79
  -3   6  -3   17.88    0.95
  -3   6  -3   18.23    0.88
  -4  -6  -3    0.77    0.24
  -4  -6  -3    0.98    0.22
  -4  -6  -3    1.03    0.23
  -4  -6  -3    0.74    0.21
   4  -6   3    0.83    0.31
   4  -6   3    0.90    0.18
  -4  -6  -3    0.90    0.24
  -4   6  -3    0.97    0.25
  -4   6  -3    0.90    0.27
  -4   6  -3    1.17    0.25
  -5  -6  -3    4.51    0.41
  -5  -6  -3    4.11    0.43
  -5  -6  -3    4.36    0.44
  -5  -6  -3    4.87    0.52
   5  -6   3    5.31    0.69
  -5  -6  -3    4.26    0.44
  -5   6  -3    4.43    0.51
  -5   6  -3    4.59    0.51
  -5   6  -3    4.08    0.41
  -6  -6  -3    1.21    0.26
  -6  -6  -3    1.70    0.34
  -6  -6  -3    1.62    0.26
  -6  -6  -3    1.56    0.29
  -6   6  -3    2.06    0.38
  -6   6  -3    1.77    0.30
  -6   6  -3    1.70    0.36
  -7  -6  -3    0.37    0.18
  -7  -6  -3    0.53    0.23
  -7  -6  -3    0.34    0.14
  -7   6  -3    0.56    0.18
  -7   6  -3    0.20    0.14
  -7   6  -3    0.56    0.20
  -8  -6  -3    0.93    0.19
  -8  -6  -3    0.59    0.18
  -8  -6  -3    1.08    0.22
  -8   6  -3    0.88    0.27
  -8   6  -3    1.03    0.26
  -8   6  -3    0.97    0.24
  -9  -6  -3    0.13    0.15
  -9  -6  -3   -0.11    0.12
  -9   6  -3   -0.02    0.15
  -9   6  -3    0.19    0.17
 -10  -6  -3    0.50    0.20
 -10  -6  -3    0.80    0.28
 -10  -6  -3    0.49    0.14
 -10   6  -3    0.34    0.21
 -10   6  -3    0.46    0.26
 -11  -6  -3    0.47    0.22
 -11  -6  -3    0.55    0.20
 -11  -6  -3    0.54    0.18
 -11   6  -3    0.83    0.27
 -11   6  -3    1.05    0.29
 -12  -6  -3    0.25    0.13
 -12  -6  -3   -0.07    0.16
 -12   6  -3    0.20    0.19
 -12   6  -3   -0.12    0.19
 -13  -6  -3   -0.06    0.11
 -13  -6  -3   -0.24    0.15
 -13  -6  -3   -0.23    0.20
 -13   6  -3    0.06    0.18
 -13   6  -3    0.25    0.13
 -12  -7   3    1.67    0.38
 -12  -7   3    1.17    0.27
  12   7  -3    1.41    0.36
 -12   7   3    1.57    0.44
 -12   7   3    0.90    0.41
 -11  -7   3   -0.08    0.14
 -11  -7   3   -0.02    0.11
 -11   7   3   -0.16    0.21
  11   7  -3    0.02    0.22
 -11   7   3   -0.08    0.13
 -10  -7   3   -0.07    0.11
 -10  -7   3   -0.20    0.11
 -10   7   3   -0.01    0.15
  10   7  -3   -0.15    0.17
 -10   7   3    0.27    0.24
  -9  -7   3   -0.11    0.15
  -9   7   3    0.59    0.21
   9   7  -3   -0.17    0.16
  -9   7   3    0.08    0.13
  -8  -7   3    0.30    0.17
  -8  -7   3    0.43    0.20
  -8  -7   3    0.20    0.15
  -8   7   3    0.60    0.24
   8   7  -3    0.37    0.19
  -8   7   3    0.59    0.16
  -7  -7   3   -0.08    0.11
  -7  -7   3   -0.12    0.13
  -7   7   3    0.15    0.21
  -7   7   3    0.18    0.14
   7   7  -3    0.16    0.16
  -6  -7   3    0.09    0.13
  -6  -7   3    0.05    0.07
  -6  -7   3    0.10    0.15
   6   7  -3    0.08    0.17
  -6   7   3   -0.13    0.17
  -6   7   3   -0.12    0.16
  -5  -7   3    0.28    0.17
  -5  -7   3   -0.04    0.11
  -5  -7   3    0.36    0.22
  -5   7   3    0.06    0.19
  -5   7   3    0.02    0.15
   5   7  -3    0.13    0.14
  -4  -7   3    0.88    0.24
  -4  -7   3    0.60    0.24
  -4  -7   3    0.86    0.23
  -4   7   3    1.27    0.32
   4   7  -3    1.32    0.30
   4   7  -3    1.39    0.30
  -4   7   3    1.21    0.25
  -3  -7   3   -0.08    0.14
  -3  -7   3    0.18    0.15
  -3   7   3    0.31    0.14
   3   7  -3    0.21    0.15
  -3   7   3    0.32    0.18
  -3   7   3    0.22    0.13
   3   7  -3   -0.07    0.14
  -2  -7   3    0.13    0.16
  -2  -7   3    0.25    0.21
   2  -7  -3    0.21    0.14
   2   7  -3    0.11    0.16
   2   7  -3    0.15    0.15
  -2   7   3    0.10    0.14
  -2   7   3    0.25    0.15
  -1  -7   3    0.26    0.25
   1  -7  -3    0.10    0.12
   1  -7  -3    0.38    0.25
  -1  -7   3    0.15    0.19
   1  -7  -3    0.00    0.11
   1   7  -3    0.23    0.14
   1   7  -3    0.14    0.15
   1   7  -3    0.04    0.14
  -1   7   3    0.27    0.19
  -1   7   3    0.12    0.19
   0  -7  -3    0.17    0.10
   0  -7  -3   -0.11    0.16
   0  -7   3    0.00    0.17
   0   7   3    0.10    0.11
   0   7  -3    0.15    0.13
   0   7  -3    0.08    0.14
   1  -7   3    1.05    0.37
  -1  -7  -3    0.88    0.22
  -1  -7  -3    1.08    0.22
  -1  -7  -3    1.22    0.25
  -1  -7  -3    0.94    0.31
  -1   7  -3    0.76    0.21
  -1   7  -3    0.88    0.21
  -1   7  -3    1.28    0.29
  -2  -7  -3    0.72    0.26
  -2  -7  -3    0.71    0.19
   2  -7   3    1.02    0.32
  -2  -7  -3    1.38    0.30
  -2  -7  -3    0.74    0.20
  -2   7  -3    1.23    0.31
  -2   7  -3    0.72    0.19
  -3  -7  -3    2.59    0.43
  -3  -7  -3    1.82    0.34
  -3  -7  -3    2.51    0.32
   3  -7   3    1.32    0.37
  -3  -7  -3    1.89    0.31
  -3   7  -3    1.94    0.34
  -3   7  -3    2.77    0.45
   4  -7   3    0.12    0.27
  -4  -7  -3    0.41    0.20
  -4  -7  -3    0.65    0.21
  -4  -7  -3    0.06    0.19
  -4  -7  -3    0.21    0.14
  -4   7  -3    0.31    0.15
  -4   7  -3    0.49    0.19
  -5  -7  -3    0.24    0.17
  -5  -7  -3    0.17    0.13
   5  -7   3   -0.01    0.18
  -5  -7  -3   -0.12    0.12
  -5  -7  -3   -0.14    0.15
  -5   7  -3    0.13    0.18
  -5   7  -3    0.32    0.16
  -6  -7  -3    0.47    0.15
  -6  -7  -3    0.63    0.16
   6  -7   3    0.96    0.34
  -6  -7  -3    0.93    0.25
  -6   7  -3    0.83    0.28
  -6   7  -3    1.41    0.35
  -6   7  -3    0.65    0.24
  -7  -7  -3   -0.05    0.15
   7  -7   3   -0.10    0.17
  -7  -7  -3    0.01    0.12
  -7  -7  -3    0.07    0.14
  -7   7  -3    0.17    0.21
  -7   7  -3   -0.17    0.15
  -8  -7  -3   -0.12    0.10
  -8  -7  -3   -0.16    0.12
  -8   7  -3   -0.16    0.12
  -9  -7  -3    0.06    0.14
  -9  -7  -3   -0.39    0.18
  -9   7  -3    0.20    0.24
  -9   7  -3    0.33    0.14
 -10  -7  -3   -0.02    0.13
 -10  -7  -3    0.16    0.14
 -10   7  -3    0.29    0.17
 -10   7  -3    0.34    0.23
 -11  -7  -3    0.40    0.22
 -11  -7  -3    0.22    0.17
 -11  -7  -3    0.04    0.15
 -11   7  -3    0.59    0.26
 -10  -8   3   -0.28    0.14
 -10   8   3   -0.10    0.22
  -9  -8   3   -0.07    0.14
  -9   8   3    0.36    0.17
   9   8  -3    0.42    0.21
  -9   8   3    0.16    0.19
  -8  -8   3   -0.12    0.15
  -8  -8   3   -0.26    0.10
  -8   8   3    0.01    0.19
   8   8  -3    0.33    0.25
  -7  -8   3    0.47    0.22
  -7  -8   3    0.79    0.30
  -7  -8   3    0.61    0.25
  -7   8   3    0.77    0.31
  -7   8   3    0.87    0.29
   7   8  -3    1.08    0.37
  -6  -8   3   -0.17    0.14
  -6  -8   3   -0.03    0.17
  -6   8   3    0.11    0.12
  -6   8   3    0.37    0.21
   6   8  -3    0.24    0.26
  -5  -8   3    0.79    0.27
  -5  -8   3    0.62    0.25
  -5  -8   3    0.86    0.27
   5   8  -3    0.31    0.29
  -5   8   3    1.24    0.35
  -5   8   3    0.89    0.28
  -4  -8   3   -0.32    0.13
  -4  -8   3   -0.18    0.12
  -4   8   3    0.38    0.25
  -4   8   3   -0.13    0.21
   4   8  -3   -0.14    0.17
  -3  -8   3   -0.20    0.14
   3  -8  -3   -0.01    0.20
  -3  -8   3   -0.07    0.08
  -3  -8   3    0.15    0.17
   3   8  -3    0.23    0.12
   3   8  -3    0.21    0.14
  -3   8   3    0.03    0.19
  -3   8   3    0.19    0.21
  -2  -8   3   -0.29    0.13
   2  -8  -3   -0.29    0.17
  -2  -8   3    0.19    0.19
   2   8  -3    0.05    0.16
  -2   8   3   -0.21    0.17
   2   8  -3   -0.04    0.18
   1  -8  -3    0.27    0.21
  -1  -8   3    0.23    0.26
  -1  -8   3    0.00    0.17
   1  -8  -3    0.10    0.19
   1   8  -3    0.43    0.21
  -1   8   3    0.08    0.19
   0  -8   3    2.61    0.57
   0  -8  -3    2.84    0.53
   0  -8  -3    2.25    0.35
   0  -8   3    2.71    0.49
   0   8  -3    2.91    0.45
   0   8  -3    2.21    0.39
  -1  -8  -3    0.51    0.20
  -1  -8  -3    0.60    0.20
  -1  -8  -3    0.29    0.22
  -1  -8  -3    0.62    0.23
  -1   8  -3    0.28    0.21
  -1   8  -3    0.39    0.21
   2  -8   3   -0.07    0.13
  -2  -8  -3   -0.25    0.11
  -2  -8  -3   -0.08    0.12
  -2  -8  -3   -0.36    0.13
  -2   8  -3   -0.05    0.17
  -3  -8  -3    0.31    0.26
  -3  -8  -3    0.46    0.19
   3  -8   3    0.05    0.30
  -3  -8  -3    0.63    0.25
  -3  -8  -3    0.94    0.22
  -3   8  -3    0.61    0.20
  -3   8  -3    1.12    0.25
  -4  -8  -3    0.29    0.09
  -4  -8  -3    0.13    0.18
   4  -8   3    0.14    0.21
  -4   8  -3   -0.19    0.19
  -4   8  -3    0.20    0.19
  -5  -8  -3   -0.03    0.19
  -5  -8  -3    0.20    0.17
  -5  -8  -3    0.41    0.13
   5  -8   3    0.29    0.28
  -5   8  -3    0.48    0.23
  -6  -8  -3   -0.15    0.21
  -6  -8  -3   -0.09    0.14
   6  -8   3   -0.06    0.19
  -6  -8  -3    0.12    0.16
  -6   8  -3    0.13    0.20
   7  -8   3    0.07    0.19
  -7  -8  -3   -0.27    0.17
  -7  -8  -3   -0.18    0.13
  -7  -8  -3   -0.18    0.12
  -7   8  -3    0.04    0.19
  -8  -8  -3    0.11    0.14
   8  -8   3   -0.25    0.25
  -8  -8  -3   -0.03    0.16
  -8   8  -3   -0.03    0.22
   9  -8   3    0.43    0.28
  -9  -8  -3   -0.12    0.20
  -9   8  -3    0.25    0.20
  -6  -9   3   -0.19    0.16
  -6  -9   3    0.07    0.18
  -6  -9   3   -0.28    0.19
   6   9  -3    0.60    0.26
  -6   9   3    0.33    0.17
  -6   9   3    0.17    0.19
  -5  -9   3   -0.05    0.18
  -5  -9   3   -0.17    0.21
  -5  -9   3   -0.13    0.22
   5  -9  -3   -0.64    0.29
  -5  -9   3   -0.04    0.16
  -5   9   3   -0.18    0.28
   5   9  -3   -0.17    0.32
  -5   9   3   -0.05    0.18
  -4  -9   3   -0.01    0.14
   4  -9  -3   -0.38    0.24
  -4  -9   3   -0.21    0.18
  -4  -9   3    0.16    0.19
  -4   9   3    0.20    0.26
  -3  -9   3   -0.08    0.08
   3  -9  -3   -0.19    0.22
  -3  -9   3    0.04    0.24
  -3  -9   3   -0.11    0.13
  -3   9   3   -0.39    0.22
  -2  -9   3   -0.16    0.13
   2  -9  -3   -0.11    0.14
  -2  -9   3   -0.02    0.26
  -2  -9   3   -0.21    0.09
  -2   9   3    0.10    0.18
   2   9  -3   -0.04    0.17
   1  -9  -3    0.57    0.29
  -1  -9   3    0.73    0.29
   1  -9  -3    0.15    0.21
  -1  -9   3    0.72    0.30
   0   9  -3    0.17    0.22
   1  -9   3   -0.17    0.12
   1  -9   3   -0.18    0.14
  -1  -9  -3   -0.02    0.17
  -1  -9  -3   -0.11    0.20
  -1   9  -3   -0.04    0.18
  -1   9  -3   -0.57    0.20
  -2  -9  -3   -0.24    0.20
  -2   9  -3    0.22    0.23
  -3   9  -3   -0.28    0.21
  -4  -9  -3    0.02    0.15
   4  -9   3   -0.18    0.28
  -4  -9  -3    0.07    0.14
  -4   9  -3    0.51    0.27
   5  -9   3   -0.12    0.24
  -5  -9  -3   -0.29    0.13
  -5   9  -3    0.21    0.24
 -17   0   4   -0.16    0.15
 -16   0   4   -0.10    0.12
 -15   0   4   -0.04    0.13
 -15   0   4    0.16    0.09
 -15   0   4    0.04    0.13
 -14   0   4    0.66    0.18
 -14   0   4    0.83    0.21
 -14   0   4    0.86    0.18
  14   0  -4    0.74    0.22
 -13   0   4    0.12    0.10
 -13   0   4   -0.02    0.10
  13   0  -4    0.03    0.11
 -13   0   4    0.02    0.09
  12   0  -4    0.12    0.12
 -12   0   4    0.16    0.11
 -12   0   4    0.10    0.13
 -12   0   4    0.22    0.11
 -12   0   4    0.38    0.10
  12   0  -4   -0.13    0.14
 -12   0   4   -0.05    0.13
 -11   0   4   -0.10    0.07
 -11   0   4   -0.02    0.07
  11   0  -4    0.09    0.11
 -11   0   4   -0.07    0.10
 -11   0   4   -0.05    0.09
 -10   0   4    0.70    0.15
 -10   0   4    0.59    0.17
  10   0  -4    0.54    0.17
  10   0  -4    0.97    0.21
 -10   0   4    0.65    0.17
 -10   0   4    0.71    0.16
  10   0  -4    0.95    0.21
  -9   0   4   -0.08    0.05
  -9   0   4    0.03    0.07
   9   0  -4    0.11    0.08
   9   0  -4   -0.08    0.05
   9   0  -4    0.12    0.07
  -9   0   4    0.07    0.07
  -9   0   4    0.10    0.07
  -9   0   4    0.00    0.06
   8   0  -4    1.05    0.18
   8   0  -4    1.20    0.21
  -8   0   4    1.58    0.19
  -8   0   4    1.56    0.17
  -8   0   4    0.97    0.17
   8   0  -4    0.99    0.18
  -8   0   4    1.21    0.21
  -8   0   4    1.64    0.20
  -7   0   4    0.00    0.06
  -7   0   4    0.04    0.04
   7   0  -4    0.01    0.04
  -7   0   4    0.03    0.06
   7   0  -4   -0.04    0.05
   7   0  -4   -0.01    0.04
  -7   0   4   -0.03    0.02
  -7   0   4   -0.05    0.05
  -6   0   4    1.07    0.13
   6   0  -4    0.83    0.14
  -6   0   4    0.73    0.13
  -6   0   4    0.83    0.14
  -6   0   4    0.97    0.13
   6   0  -4    1.00    0.15
  -6   0   4    0.93    0.14
   6   0  -4    1.25    0.16
  -5   0   4   -0.02    0.04
  -5   0   4   -0.01    0.04
  -5   0   4   -0.02    0.03
   5   0  -4    0.04    0.05
   5   0  -4   -0.03    0.04
  -5   0   4   -0.01    0.03
   5   0  -4    0.01    0.03
  -5   0   4    0.01    0.03
  -4   0   4   95.46    2.18
   4   0  -4   94.09    2.28
  -4   0   4   90.83    2.18
   4   0  -4   96.00    2.22
   4   0  -4   95.55    2.26
   3   0  -4    0.03    0.03
   3   0  -4    0.02    0.04
   3   0  -4   -0.02    0.02
  -3   0   4    0.05    0.03
  -3   0   4    0.01    0.03
  -3   0   4    0.01    0.04
   3   0  -4   -0.01    0.02
  -3   0   4   -0.02    0.03
  -2   0   4  208.58   19.55
   2   0  -4  254.60    7.90
   2   0  -4  229.99   20.35
  -2   0   4  236.23    7.78
  -1   0   4    0.00    0.02
  -1   0   4    0.05    0.04
   1   0  -4   -0.02    0.03
   1   0  -4   -0.02    0.02
   1   0  -4    0.01    0.02
   1   0  -4    0.05    0.03
  -1   0   4    0.00    0.02
  -1   0   4    0.01    0.02
   0   0   4   83.66   10.34
   0   0  -4   83.57    3.74
   0   0   4   77.80    3.70
   0   0  -4   79.25    9.78
  -1   0  -4   -0.01    0.03
  -1   0  -4    0.01    0.03
  -1   0  -4    0.04    0.03
   1   0   4    0.00    0.04
  -1   0  -4   -0.01    0.03
   1   0   4    0.01    0.03
   1   0   4    0.02    0.03
   2   0   4  590.71   16.39
  -2   0  -4  554.53   34.52
  -2   0  -4  640.09   16.68
   2   0   4  664.66   37.67
   3   0   4    0.01    0.03
   3   0   4    0.01    0.04
  -3   0  -4   -0.01    0.03
  -3   0  -4    0.02    0.04
   3   0   4   -0.01    0.03
   3   0   4    0.01    0.02
   3   0   4    0.01    0.03
  -3   0  -4   -0.01    0.02
  -4   0  -4    5.03    0.28
   4   0   4    5.46    0.30
  -4   0  -4    5.11    0.23
  -4   0  -4    5.38    0.27
   4   0   4    5.11    0.22
  -4   0  -4    4.95    0.29
  -4   0  -4    5.09    0.28
   4   0   4    5.08    0.26
   4   0   4    5.09    0.29
   5   0   4    0.00    0.03
  -5   0  -4    0.00    0.04
   5   0   4    0.00    0.03
  -5   0  -4    0.04    0.05
   5   0   4   -0.03    0.02
  -5   0  -4    0.03    0.05
  -5   0  -4   -0.01    0.04
  -5   0  -4    0.02    0.04
   6   0   4    4.09    0.30
  -6   0  -4    4.35    0.25
  -6   0  -4    4.03    0.28
  -6   0  -4    4.16    0.28
   6   0   4    4.10    0.22
  -6   0  -4    3.82    0.27
  -6   0  -4    3.53    0.28
   6   0   4    3.77    0.27
  -7   0  -4    0.00    0.06
   7   0   4   -0.01    0.04
  -7   0  -4   -0.04    0.05
  -7   0  -4   -0.02    0.05
  -7   0  -4    0.11    0.06
  -7   0  -4    0.03    0.05
   7   0   4    0.12    0.05
   7   0   4    0.00    0.07
  -8   0  -4   20.52    0.84
  -8   0  -4   23.07    0.78
   8   0   4   21.17    0.82
   8   0   4   22.66    0.88
  -8   0  -4   21.19    0.83
   8   0   4   23.22    0.72
  -8   0  -4   22.57    0.83
  -8   0  -4   21.58    0.83
  -9   0  -4   -0.04    0.06
  -9   0  -4    0.06    0.06
   9   0   4   -0.05    0.06
  -9   0  -4   -0.10    0.06
   9   0   4   -0.03    0.05
   9   0   4   -0.01    0.07
  -9   0  -4    0.00    0.06
  -9   0  -4   -0.12    0.05
  10   0   4    0.53    0.16
 -10   0  -4    0.98    0.22
 -10   0  -4    1.01    0.20
 -10   0  -4    0.65    0.15
  10   0   4    0.32    0.15
 -10   0  -4    0.60    0.16
 -10   0  -4    0.54    0.16
 -11   0  -4    0.03    0.06
 -11   0  -4   -0.09    0.06
 -11   0  -4   -0.15    0.12
 -11   0  -4    0.07    0.10
 -12   0  -4   -0.03    0.11
 -12   0  -4    0.09    0.13
 -12   0  -4    0.15    0.12
 -13   0  -4   -0.10    0.16
 -14   0  -4    0.07    0.14
 -14   0  -4    0.14    0.14
 -15   0  -4   -0.27    0.11
 -16   0  -4    0.00    0.18
 -16   0  -4   -0.22    0.14
 -17  -1   4    0.16    0.33
 -17  -1   4    0.18    0.16
 -17   1   4    0.50    0.19
 -16  -1   4    0.26    0.21
  16   1  -4    0.48    0.24
 -16   1   4    0.52    0.21
 -15  -1   4   -0.02    0.13
 -15  -1   4    0.00    0.16
 -15   1   4    0.16    0.15
 -15   1   4    0.01    0.10
  15   1  -4    0.16    0.12
 -14  -1   4    0.24    0.17
 -14  -1   4    0.03    0.13
 -14  -1   4    0.02    0.08
 -14   1   4   -0.16    0.11
  14   1  -4    0.24    0.14
 -14   1   4   -0.10    0.11
 -14   1   4    0.27    0.17
 -13  -1   4    1.90    0.31
 -13  -1   4    2.66    0.32
 -13  -1   4    2.42    0.34
  13  -1  -4    1.67    0.28
  13   1  -4    2.36    0.39
 -13   1   4    1.93    0.32
 -13   1   4    2.65    0.34
 -13   1   4    2.58    0.29
  12  -1  -4    0.63    0.17
 -12  -1   4    0.84    0.18
 -12  -1   4    0.51    0.14
 -12  -1   4    0.97    0.21
 -12  -1   4    0.79    0.18
  12  -1  -4    0.78    0.22
 -12  -1   4    0.78    0.19
  12   1  -4    0.39    0.17
 -12   1   4    0.65    0.14
  12   1  -4    1.11    0.27
 -12   1   4    0.58    0.18
 -12   1   4    0.73    0.19
 -11  -1   4    0.15    0.14
 -11  -1   4    0.04    0.08
 -11  -1   4    0.03    0.07
  11  -1  -4    0.02    0.12
 -11  -1   4   -0.02    0.07
  11  -1  -4    0.07    0.09
  11  -1  -4   -0.11    0.08
 -11  -1   4   -0.02    0.08
 -11   1   4    0.14    0.06
 -11   1   4    0.08    0.12
  11   1  -4    0.08    0.11
  11   1  -4   -0.04    0.12
 -11   1   4    0.09    0.11
 -11   1   4   -0.01    0.08
  10  -1  -4    7.02    0.49
 -10  -1   4    6.76    0.45
 -10  -1   4    6.49    0.47
 -10  -1   4    7.24    0.48
 -10  -1   4    6.51    0.43
  10  -1  -4    7.23    0.43
 -10  -1   4    6.78    0.45
  10  -1  -4    6.44    0.45
  10  -1  -4    7.70    0.46
 -10   1   4    7.00    0.46
 -10   1   4    8.52    0.55
  10   1  -4    6.96    0.51
  10   1  -4    6.53    0.48
 -10   1   4    7.69    0.39
 -10   1   4    7.07    0.42
  10   1  -4    6.37    0.49
  -9  -1   4    3.04    0.29
   9  -1  -4    2.57    0.27
   9  -1  -4    2.59    0.24
   9  -1  -4    2.51    0.29
  -9  -1   4    2.86    0.29
  -9  -1   4    2.98    0.29
   9  -1  -4    2.86    0.26
  -9  -1   4    2.42    0.27
  -9  -1   4    2.66    0.26
  -9   1   4    2.70    0.22
   9   1  -4    2.44    0.27
   9   1  -4    2.66    0.30
   9   1  -4    3.04    0.30
  -9   1   4    2.59    0.24
  -9   1   4    2.40    0.26
  -9   1   4    2.89    0.31
   8  -1  -4    0.08    0.05
  -8  -1   4    0.05    0.06
  -8  -1   4    0.16    0.08
  -8  -1   4    0.10    0.07
   8  -1  -4    0.15    0.09
   8  -1  -4    0.12    0.07
  -8  -1   4    0.03    0.06
  -8  -1   4    0.07    0.08
   8  -1  -4    0.10    0.06
  -8   1   4    0.07    0.07
  -8   1   4    0.08    0.06
  -8   1   4    0.06    0.05
   8   1  -4    0.12    0.09
  -8   1   4    0.14    0.05
   8   1  -4    0.12    0.08
   8   1  -4    0.13    0.08
   7  -1  -4    1.74    0.18
  -7  -1   4    1.74    0.20
   7  -1  -4    1.78    0.19
   7  -1  -4    1.56    0.20
  -7  -1   4    1.88    0.21
  -7  -1   4    1.56    0.21
  -7  -1   4    1.73    0.19
   7  -1  -4    1.61    0.16
  -7  -1   4    1.33    0.21
  -7   1   4    1.49    0.17
  -7   1   4    1.92    0.15
   7   1  -4    1.22    0.19
  -7   1   4    1.72    0.22
   7   1  -4    1.72    0.22
   7   1  -4    1.86    0.23
  -7   1   4    1.51    0.16
   6  -1  -4    1.77    0.17
  -6  -1   4    1.67    0.19
  -6  -1   4    2.08    0.21
   6  -1  -4    1.57    0.14
   6  -1  -4    1.87    0.21
   6  -1  -4    2.00    0.18
  -6  -1   4    1.82    0.20
  -6  -1   4    1.52    0.19
  -6  -1   4    1.68    0.18
   6   1  -4    1.91    0.22
  -6   1   4    1.94    0.19
  -6   1   4    2.04    0.14
  -6   1   4    2.19    0.23
   6   1  -4    1.96    0.22
   6   1  -4    1.81    0.19
  -6   1   4    1.74    0.16
   5  -1  -4   67.26    1.77
  -5  -1   4   69.62    1.81
   5  -1  -4   69.24    1.68
  -5  -1   4   67.52    1.76
   5  -1  -4   67.74    1.68
  -5  -1   4   70.36    1.79
  -5  -1   4   65.88    1.73
  -5  -1   4   65.19    1.75
   5   1  -4   67.02    1.81
   5   1  -4   70.20    1.83
   5   1  -4   71.06    1.79
  -5   1   4   66.24    1.58
  -5   1   4   66.51    1.55
  -5   1   4   66.80    1.66
  -5   1   4   68.72    1.81
  -5   1   4   67.94    1.68
  -4  -1   4   50.87    1.39
  -4  -1   4   51.62    1.36
  -4  -1   4   52.81    1.39
   4  -1  -4   51.10    1.26
   4  -1  -4   48.83    1.36
   4  -1  -4   52.23    1.28
  -4   1   4   50.15    1.17
   4   1  -4   51.78    1.36
   4   1  -4   52.05    1.41
  -4   1   4   50.24    1.39
  -4   1   4   52.24    1.27
  -4   1   4   48.02    1.26
   4   1  -4   48.50    1.40
  -4   1   4   49.91    1.14
   4   1  -4   51.19    1.36
   3  -1  -4    1.37    0.15
  -3  -1   4    1.42    0.14
   3  -1  -4    1.20    0.11
   3  -1  -4    1.32    0.10
  -3  -1   4    1.24    0.14
  -3  -1   4    1.31    0.14
   3   1  -4    1.37    0.15
   3   1  -4    1.37    0.14
   3   1  -4    1.36    0.16
  -3   1   4    1.33    0.06
  -3   1   4    1.29    0.06
  -3   1   4    1.34    0.11
  -3   1   4    1.48    0.15
  -3   1   4    1.47    0.12
   3   1  -4    1.26    0.14
  -2  -1   4   12.87    0.45
  -2  -1   4   12.72    0.50
  -2  -1   4   12.47    0.45
   2  -1  -4   12.40    0.35
   2  -1  -4   12.94    0.46
   2  -1  -4   12.84    0.42
  -2  -1   4   11.89    0.45
   2  -1  -4   12.83    0.30
  -2   1   4   12.57    0.29
   2   1  -4   12.72    0.47
   2   1  -4   12.62    0.51
  -2   1   4   12.70    0.46
   2   1  -4   12.94    0.46
   2   1  -4   12.42    0.46
  -2   1   4   12.37    0.36
  -2   1   4   12.48    0.42
  -1  -1   4   25.25    0.75
  -1  -1   4   26.61    0.76
   1  -1  -4   27.92    0.61
   1  -1  -4   26.40    0.74
   1  -1  -4   26.33    0.63
  -1  -1   4   28.25    0.84
   1  -1  -4   25.88    0.73
  -1  -1   4   26.89    0.75
  -1   1   4   26.82    0.74
   1   1  -4   27.75    0.77
   1   1  -4   27.72    0.77
  -1   1   4   25.97    0.63
  -1   1   4   25.56    0.62
   1   1  -4   26.98    0.84
   1   1  -4   28.20    0.76
  -1   1   4   26.75    0.74
   0  -1   4   25.01    0.72
   0  -1   4   25.01    0.72
   0  -1  -4   25.60    0.57
   0  -1  -4   25.66    0.73
   0  -1  -4   26.41    0.67
   0  -1   4   26.03    0.81
   0  -1  -4   26.07    0.65
   0  -1  -4   26.24    0.56
   0  -1   4   25.74    0.71
   0   1  -4   24.70    0.81
   0   1   4   24.81    0.73
   0   1  -4   26.10    0.74
   0   1   4   24.44    0.65
   0   1   4   25.50    0.68
   0   1  -4   26.04    0.71
   0   1  -4   26.20    0.73
  -1  -1  -4  138.98    5.13
   1  -1   4  135.56    5.61
   1  -1   4  135.80   15.30
  -1  -1  -4  131.43   13.18
  -1   1  -4  132.72   14.76
   1   1   4  128.48   13.69
  -1   1  -4  138.21    5.55
   1   1   4  132.16    5.04
  -2  -1  -4   25.57    0.80
   2  -1   4   26.88    0.87
   2  -1   4   26.41    0.75
  -2  -1  -4   26.93    0.59
  -2  -1  -4   26.65    0.75
   2  -1   4   26.54    0.76
   2  -1   4   25.43    0.79
  -2  -1  -4   26.70    0.66
   2  -1   4   25.96    0.71
   2   1   4   25.74    0.75
  -2   1  -4   27.56    0.78
   2   1   4   24.96    0.61
  -2   1  -4   26.31    0.72
  -2   1  -4   27.88    0.78
   2   1   4   26.79    0.81
   2   1   4   25.16    0.67
  -3  -1  -4    1.91    0.18
   3  -1   4    2.01    0.16
  -3  -1  -4    1.91    0.13
   3  -1   4    1.51    0.14
   3  -1   4    1.70    0.16
  -3  -1  -4    1.62    0.17
   3  -1   4    1.76    0.14
  -3  -1  -4    1.97    0.16
   3   1   4    1.81    0.16
  -3   1  -4    1.76    0.17
  -3   1  -4    1.90    0.17
  -3   1  -4    1.84    0.13
  -3   1  -4    1.89    0.17
   3   1   4    1.77    0.13
   3   1   4    1.70    0.18
  -4  -1  -4   28.55    0.94
   4  -1   4   29.87    0.83
   4  -1   4   30.62    0.88
  -4  -1  -4   29.01    0.81
   4  -1   4   27.95    0.89
   4  -1   4   29.98    0.87
  -4  -1  -4   28.98    0.88
  -4  -1  -4   28.83    0.96
   4   1   4   29.15    0.91
  -4   1  -4   30.21    0.92
  -4   1  -4   29.56    0.90
  -4   1  -4   29.79    0.88
   4   1   4   29.44    0.84
  -4   1  -4   28.65    0.81
  -5  -1  -4    0.02    0.04
   5  -1   4   -0.02    0.04
   5  -1   4    0.03    0.06
   5  -1   4    0.01    0.05
  -5  -1  -4    0.07    0.02
  -5  -1  -4    0.10    0.07
  -5  -1  -4    0.14    0.06
  -5  -1  -4    0.12    0.08
  -5   1  -4    0.01    0.04
   5   1   4   -0.02    0.04
  -5   1  -4    0.03    0.05
   5   1   4   -0.01    0.03
  -5   1  -4    0.02    0.05
  -5   1  -4    0.03    0.05
   5   1   4    0.04    0.02
  -5   1  -4   -0.04    0.03
  -6  -1  -4    4.67    0.35
  -6  -1  -4    4.68    0.31
  -6  -1  -4    4.38    0.34
   6  -1   4    4.11    0.28
  -6  -1  -4    4.34    0.19
   6  -1   4    4.34    0.30
   6  -1   4    4.53    0.29
  -6  -1  -4    5.02    0.29
  -6   1  -4    4.67    0.27
  -6   1  -4    4.27    0.28
  -6   1  -4    5.30    0.34
   6   1   4    4.61    0.33
   6   1   4    4.54    0.30
  -6   1  -4    4.09    0.29
   6   1   4    4.37    0.19
  -6   1  -4    4.82    0.32
   7  -1   4    0.24    0.08
   7  -1   4    0.20    0.07
   7  -1   4    0.10    0.08
  -7  -1  -4    0.22    0.09
  -7  -1  -4    0.19    0.08
  -7  -1  -4    0.10    0.09
  -7  -1  -4    0.11    0.10
  -7   1  -4    0.04    0.06
  -7   1  -4    0.23    0.10
  -7   1  -4    0.10    0.06
   7   1   4    0.22    0.10
  -7   1  -4    0.21    0.08
  -7   1  -4    0.22    0.08
   7   1   4    0.19    0.06
   7   1   4    0.19    0.09
   8  -1   4    0.90    0.17
   8  -1   4    1.42    0.17
  -8  -1  -4    1.34    0.14
  -8  -1  -4    1.22    0.24
  -8  -1  -4    1.02    0.19
   8  -1   4    0.96    0.18
  -8  -1  -4    1.23    0.21
  -8  -1  -4    1.25    0.19
  -8   1  -4    1.47    0.17
  -8   1  -4    1.47    0.17
  -8   1  -4    1.46    0.21
  -8   1  -4    1.19    0.21
   8   1   4    1.19    0.20
  -8   1  -4    1.30    0.19
   8   1   4    1.18    0.13
   8   1   4    1.06    0.20
   9  -1   4    0.75    0.17
  -9  -1  -4    1.17    0.23
  -9  -1  -4    0.79    0.17
  -9  -1  -4    0.97    0.18
  -9  -1  -4    0.80    0.20
   9  -1   4    0.89    0.15
  -9  -1  -4    0.78    0.12
   9  -1   4    0.74    0.17
  -9   1  -4    0.68    0.16
  -9   1  -4    0.83    0.16
  -9   1  -4    0.79    0.17
   9   1   4    0.92    0.14
   9   1   4    0.48    0.16
  -9   1  -4    1.22    0.22
  -9   1  -4    0.84    0.14
   9   1   4    0.71    0.18
 -10  -1  -4    1.39    0.17
  10  -1   4    1.29    0.24
  10  -1   4    1.48    0.22
 -10  -1  -4    1.49    0.27
 -10  -1  -4    1.16    0.22
 -10  -1  -4    1.36    0.22
 -10  -1  -4    1.27    0.24
 -10   1  -4    1.68    0.22
 -10   1  -4    1.21    0.22
 -10   1  -4    0.85    0.21
  10   1   4    1.05    0.21
 -10   1  -4    1.12    0.21
 -10   1  -4    1.43    0.23
 -11  -1  -4    0.04    0.12
 -11  -1  -4   -0.07    0.09
 -11  -1  -4   -0.01    0.08
 -11  -1  -4   -0.07    0.13
 -11   1  -4    0.05    0.11
 -11   1  -4    0.14    0.10
 -11   1  -4    0.02    0.08
 -11   1  -4   -0.06    0.09
 -12  -1  -4   -0.04    0.10
 -12  -1  -4   -0.08    0.10
 -12  -1  -4   -0.08    0.09
 -12   1  -4    0.01    0.10
 -12   1  -4    0.03    0.11
 -12   1  -4   -0.07    0.07
 -13  -1  -4    0.85    0.26
 -13  -1  -4    0.90    0.21
 -13  -1  -4    0.50    0.17
 -13   1  -4    1.08    0.24
 -13   1  -4    0.82    0.20
 -14  -1  -4    0.38    0.16
 -14  -1  -4    0.07    0.14
 -14  -1  -4    0.03    0.15
 -14   1  -4    0.25    0.19
 -14   1  -4    0.15    0.13
 -15  -1  -4   -0.10    0.11
 -15  -1  -4   -0.06    0.11
 -15   1  -4    0.16    0.15
 -15   1  -4   -0.17    0.13
 -16  -1  -4    0.11    0.17
 -16  -1  -4   -0.09    0.16
 -16   1  -4   -0.09    0.14
 -16   1  -4   -0.24    0.14
 -17  -2   4    0.31    0.21
 -17  -2   4   -0.21    0.14
  17   2  -4    0.10    0.20
 -17   2   4    0.29    0.19
 -16  -2   4    0.01    0.12
 -16   2   4    0.12    0.10
  16   2  -4   -0.23    0.15
 -16   2   4   -0.01    0.15
 -15  -2   4   -0.14    0.13
 -15   2   4    0.31    0.21
 -15   2   4   -0.14    0.13
 -14  -2   4    0.16    0.16
 -14  -2   4    0.42    0.16
 -14   2   4    0.10    0.16
  14   2  -4    0.71    0.26
 -14   2   4    0.33    0.22
 -13  -2   4    1.45    0.26
 -13  -2   4    1.36    0.25
 -13  -2   4    1.18    0.25
  13   2  -4    1.49    0.33
 -13   2   4    1.34    0.33
 -13   2   4    1.47    0.28
 -12  -2   4    0.71    0.19
 -12  -2   4    0.64    0.17
 -12  -2   4    0.59    0.18
 -12   2   4    0.71    0.22
 -12   2   4    0.71    0.13
 -12   2   4    0.86    0.23
  12   2  -4    0.39    0.20
 -11  -2   4    0.55    0.18
 -11  -2   4    0.40    0.15
  11  -2  -4    0.36    0.13
  11  -2  -4    0.50    0.13
 -11  -2   4    0.35    0.14
 -11  -2   4    0.48    0.17
  11   2  -4    0.61    0.21
 -11   2   4    0.46    0.11
 -11   2   4    0.30    0.16
 -11   2   4    0.68    0.21
  11   2  -4    0.65    0.16
 -10  -2   4    0.25    0.16
  10  -2  -4    0.07    0.10
 -10  -2   4    0.31    0.10
  10  -2  -4    0.33    0.11
 -10  -2   4    0.44    0.14
 -10  -2   4    0.37    0.14
 -10  -2   4    0.31    0.12
  10  -2  -4    0.36    0.11
  10  -2  -4    0.33    0.12
 -10   2   4    0.42    0.11
 -10   2   4    0.51    0.11
  10   2  -4    0.24    0.10
 -10   2   4    0.34    0.16
  10   2  -4    0.43    0.17
 -10   2   4    0.57    0.16
  10   2  -4    0.34    0.16
   9  -2  -4    6.85    0.48
   9  -2  -4    7.36    0.37
  -9  -2   4    6.57    0.48
  -9  -2   4    7.78    0.49
   9  -2  -4    7.72    0.46
   9  -2  -4    7.36    0.39
  -9  -2   4    7.60    0.46
  -9  -2   4    7.06    0.51
  -9  -2   4    6.85    0.45
  -9   2   4    8.45    0.58
  -9   2   4    7.99    0.48
  -9   2   4    7.61    0.34
  -9   2   4    6.96    0.34
   9   2  -4    6.57    0.48
   9   2  -4    6.53    0.49
   9   2  -4    7.93    0.56
  -8  -2   4    0.36    0.13
  -8  -2   4    0.44    0.14
  -8  -2   4    0.44    0.13
   8  -2  -4    0.75    0.15
  -8  -2   4    0.37    0.13
   8  -2  -4    0.30    0.08
  -8  -2   4    0.35    0.11
   8  -2  -4    0.36    0.11
   8  -2  -4    0.44    0.10
  -8   2   4    0.30    0.07
  -8   2   4    0.23    0.10
   8   2  -4    0.28    0.14
  -8   2   4    0.37    0.08
   8   2  -4    0.42    0.16
   8   2  -4    0.08    0.10
  -8   2   4    0.42    0.15
  -7  -2   4    4.51    0.33
   7  -2  -4    4.66    0.31
   7  -2  -4    4.97    0.27
   7  -2  -4    4.31    0.36
  -7  -2   4    4.98    0.35
  -7  -2   4    4.54    0.35
   7  -2  -4    5.09    0.25
  -7  -2   4    4.76    0.39
  -7  -2   4    4.56    0.36
   7   2  -4    4.81    0.40
  -7   2   4    4.74    0.22
   7   2  -4    4.58    0.36
  -7   2   4    5.19    0.41
  -7   2   4    4.28    0.31
   7   2  -4    4.74    0.38
  -7   2   4    4.85    0.25
  -6  -2   4   55.38    1.60
  -6  -2   4   53.29    1.57
   6  -2  -4   53.87    1.36
  -6  -2   4   52.36    1.60
  -6  -2   4   53.37    1.53
   6  -2  -4   56.51    1.29
   6  -2  -4   53.26    1.43
   6  -2  -4   53.72    1.58
  -6   2   4   54.42    1.26
   6   2  -4   52.42    1.63
   6   2  -4   54.35    1.59
   6   2  -4   55.96    1.66
  -6   2   4   53.99    1.64
  -6   2   4   51.52    1.33
  -6   2   4   54.55    1.48
   5  -2  -4    1.39    0.19
  -5  -2   4    1.93    0.21
  -5  -2   4    1.62    0.20
  -5  -2   4    1.64    0.20
   5  -2  -4    1.49    0.13
   5  -2  -4    1.71    0.16
   5  -2  -4    1.56    0.09
  -5  -2   4    1.55    0.19
  -5   2   4    1.53    0.17
  -5   2   4    1.71    0.09
   5   2  -4    1.73    0.21
  -5   2   4    1.54    0.13
  -5   2   4    1.10    0.20
   5   2  -4    1.93    0.23
   5   2  -4    1.92    0.23
   5   2  -4    1.95    0.21
   4  -2  -4   22.48    0.80
   4  -2  -4   23.10    0.68
   4  -2  -4   23.74    0.52
  -4  -2   4   19.96    0.78
  -4  -2   4   23.04    0.79
  -4  -2   4   23.00    0.83
  -4  -2   4   22.27    0.81
   4  -2  -4   23.15    0.66
  -4   2   4   24.49    0.86
  -4   2   4   23.32    0.66
  -4   2   4   22.82    0.53
   4   2  -4   21.98    0.87
  -4   2   4   23.56    0.72
   4   2  -4   22.26    0.81
   4   2  -4   22.57    0.81
  -3  -2   4    4.62    0.30
  -3  -2   4    4.28    0.29
   3  -2  -4    4.77    0.23
   3  -2  -4    4.64    0.22
   3  -2  -4    4.70    0.30
  -3  -2   4    4.67    0.30
  -3  -2   4    4.78    0.33
  -3  -2   4    4.14    0.29
   3   2  -4    4.14    0.33
  -3   2   4    5.21    0.33
   3   2  -4    4.73    0.31
  -3   2   4    4.96    0.25
   3   2  -4    4.56    0.31
   3   2  -4    4.76    0.32
  -3   2   4    4.65    0.23
  -2  -2   4   10.28    0.47
  -2  -2   4   10.68    0.46
   2  -2  -4   10.83    0.36
   2  -2  -4   10.85    0.29
  -2  -2   4   11.20    0.53
  -2  -2   4   10.13    0.46
   2  -2  -4   11.01    0.39
   2  -2  -4   11.25    0.46
  -2  -2   4   10.63    0.47
   2  -2  -4   11.12    0.30
   2   2  -4   10.36    0.54
  -2   2   4   11.17    0.49
  -2   2   4   10.65    0.38
   2   2  -4   10.63    0.47
   2   2  -4   10.94    0.48
  -2   2   4   10.85    0.40
  -1  -2   4   50.33    1.46
   1  -2  -4   48.68    1.24
   1  -2  -4   48.89    1.13
  -1  -2   4   48.74    1.33
   1  -2  -4   49.02    1.16
  -1  -2   4   49.66    1.32
  -1  -2   4   49.07    1.28
   1  -2  -4   47.28    1.27
   1  -2  -4   47.94    1.16
  -1   2   4   46.50    1.17
   1   2  -4   48.79    1.33
   1   2  -4   49.09    1.32
   1   2  -4   46.71    1.45
  -1   2   4   47.67    1.25
  -1   2   4   48.71    1.32
   1   2  -4   48.43    1.29
   0  -2   4    8.68    0.39
   0  -2   4    9.17    0.42
   0  -2  -4    8.74    0.38
   0  -2   4    9.05    0.35
   0  -2  -4    8.93    0.31
   0  -2   4    8.90    0.50
   0  -2  -4    9.36    0.32
   0  -2  -4    8.78    0.36
   0   2   4    9.12    0.39
   0   2   4    8.78    0.39
   0   2  -4    8.52    0.36
   0   2   4    8.31    0.30
   0   2  -4    8.17    0.40
   0   2  -4    8.97    0.41
   0   2  -4    8.93    0.50
   0   2   4    8.32    0.33
   1  -2   4   15.52    0.49
  -1  -2  -4   16.17    0.59
  -1  -2  -4   16.36    0.49
  -1  -2  -4   15.61    0.51
   1  -2   4   16.01    0.65
  -1  -2  -4   16.45    0.48
   1  -2   4   15.85    0.71
   1  -2   4   15.29    0.56
  -1  -2  -4   15.16    0.49
   1  -2   4   15.46    0.59
  -1   2  -4   16.24    0.60
   1   2   4   15.47    0.59
   1   2   4   15.75    0.54
  -1   2  -4   15.72    0.50
   1   2   4   15.62    0.53
   2  -2   4    0.30    0.09
  -2  -2  -4    0.55    0.12
   2  -2   4    0.38    0.11
  -2  -2  -4    0.38    0.06
   2  -2   4    0.36    0.08
  -2  -2  -4    0.35    0.06
   2  -2   4    0.67    0.17
  -2  -2  -4    0.38    0.10
  -2  -2  -4    0.39    0.08
   2   2   4    0.38    0.09
   2   2   4    0.38    0.07
  -2   2  -4    0.50    0.11
  -2   2  -4    0.47    0.10
   2   2   4    0.50    0.09
  -3  -2  -4    2.04    0.12
  -3  -2  -4    2.22    0.23
  -3  -2  -4    2.22    0.19
  -3  -2  -4    2.34    0.16
   3  -2   4    2.17    0.18
  -3  -2  -4    2.48    0.24
   3  -2   4    1.95    0.13
  -3  -2  -4    2.04    0.14
   3  -2   4    1.78    0.21
   3  -2   4    2.01    0.19
  -3   2  -4    2.10    0.21
  -3   2  -4    2.08    0.13
  -3   2  -4    2.43    0.20
  -3   2  -4    1.91    0.22
   3   2   4    2.16    0.21
   3   2   4    2.48    0.18
   4  -2   4   10.86    0.54
  -4  -2  -4   11.72    0.58
  -4  -2  -4   11.27    0.49
  -4  -2  -4   11.19    0.33
  -4  -2  -4   10.91    0.54
  -4  -2  -4   11.37    0.43
  -4  -2  -4   11.35    0.34
   4  -2   4   10.91    0.49
   4  -2   4   10.89    0.46
   4  -2   4   11.73    0.38
  -4   2  -4   11.51    0.37
   4   2   4   11.70    0.53
  -4   2  -4   11.49    0.56
   4   2   4   11.47    0.47
  -4   2  -4   11.35    0.49
  -4   2  -4   12.38    0.55
   5  -2   4   18.47    0.75
  -5  -2  -4   17.74    0.79
   5  -2   4   19.24    0.56
  -5  -2  -4   18.77    0.46
   5  -2   4   18.64    0.69
   5  -2   4   18.20    0.65
  -5  -2  -4   17.70    0.75
  -5  -2  -4   18.39    0.48
  -5  -2  -4   18.19    0.63
  -5  -2  -4   18.54    0.70
   5   2   4   16.48    0.65
  -5   2  -4   19.05    0.79
  -5   2  -4   18.58    0.75
   5   2   4   19.20    0.76
  -5   2  -4   17.82    0.68
  -5   2  -4   18.68    0.55
  -6  -2  -4    2.79    0.31
   6  -2   4    3.26    0.25
  -6  -2  -4    3.08    0.24
   6  -2   4    2.62    0.27
  -6  -2  -4    2.90    0.30
  -6  -2  -4    3.23    0.28
  -6  -2  -4    3.21    0.14
   6  -2   4    3.32    0.27
   6   2   4    3.44    0.31
   6   2   4    3.21    0.27
  -6   2  -4    3.29    0.31
  -6   2  -4    3.31    0.19
  -6   2  -4    3.06    0.26
  -6   2  -4    3.40    0.30
  -6   2  -4    3.03    0.20
   7  -2   4   12.33    0.55
  -7  -2  -4   10.94    0.62
  -7  -2  -4   11.68    0.53
  -7  -2  -4   12.10    0.66
   7  -2   4   12.05    0.57
   7  -2   4   12.61    0.61
  -7  -2  -4   12.38    0.60
  -7  -2  -4   12.30    0.37
   7   2   4   13.18    0.67
   7   2   4   12.47    0.59
  -7   2  -4   11.86    0.46
  -7   2  -4   12.56    0.58
  -7   2  -4   12.73    0.64
  -7   2  -4   12.80    0.45
   7   2   4   13.01    0.43
  -7   2  -4   11.67    0.64
   8  -2   4    0.46    0.14
  -8  -2  -4    0.56    0.14
   8  -2   4    0.74    0.13
  -8  -2  -4    0.47    0.12
  -8  -2  -4    0.48    0.07
  -8  -2  -4    0.39    0.14
   8  -2   4    0.54    0.13
  -8  -2  -4    0.50    0.17
   8   2   4    0.64    0.11
   8   2   4    0.65    0.18
  -8   2  -4    0.52    0.15
  -8   2  -4    0.61    0.15
  -8   2  -4    0.70    0.12
   8   2   4    0.39    0.16
  -8   2  -4    0.72    0.12
  -8   2  -4    0.48    0.14
  -9  -2  -4    8.45    0.58
   9  -2   4    7.56    0.48
   9  -2   4    8.80    0.53
  -9  -2  -4    9.14    0.54
  -9  -2  -4    8.67    0.61
   9  -2   4    9.28    0.52
  -9  -2  -4    9.22    0.34
  -9  -2  -4    8.95    0.50
   9   2   4    8.49    0.60
  -9   2  -4    8.60    0.39
  -9   2  -4    9.04    0.42
  -9   2  -4    9.67    0.60
  -9   2  -4    8.60    0.50
   9   2   4    8.45    0.53
  -9   2  -4    9.40    0.58
 -10  -2  -4   -0.02    0.13
 -10  -2  -4   -0.01    0.12
  10  -2   4   -0.12    0.07
  10  -2   4   -0.12    0.09
 -10  -2  -4    0.09    0.10
 -10  -2  -4   -0.06    0.07
 -10   2  -4    0.01    0.10
  10   2   4   -0.20    0.10
 -10   2  -4    0.10    0.10
 -10   2  -4   -0.04    0.07
 -10   2  -4   -0.02    0.08
 -11  -2  -4   -0.03    0.11
 -11  -2  -4    0.19    0.13
 -11  -2  -4    0.20    0.13
 -11   2  -4   -0.01    0.12
 -11   2  -4    0.30    0.18
 -11   2  -4    0.04    0.10
 -12  -2  -4    0.73    0.22
 -12  -2  -4    0.52    0.16
 -12  -2  -4    0.88    0.21
 -12   2  -4    0.87    0.23
 -12   2  -4    1.00    0.22
 -12   2  -4    0.69    0.22
 -13  -2  -4    0.08    0.12
 -13  -2  -4    0.18    0.11
 -13  -2  -4    0.15    0.17
 -13   2  -4    0.17    0.16
 -13   2  -4    0.14    0.15
 -14  -2  -4    0.30    0.11
 -14  -2  -4   -0.22    0.17
 -14   2  -4   -0.11    0.11
 -14   2  -4    0.00    0.13
 -15  -2  -4    0.06    0.16
 -15  -2  -4   -0.06    0.14
 -15  -2  -4   -0.32    0.16
 -15   2  -4   -0.15    0.11
 -15   2  -4   -0.13    0.18
 -16  -2  -4    0.36    0.37
 -16  -2  -4   -0.17    0.13
 -16  -2  -4    0.12    0.15
 -16   2  -4   -0.22    0.16
 -16  -3   4   -0.09    0.12
 -16  -3   4    0.00    0.18
 -16   3   4   -0.07    0.16
  16   3  -4   -0.07    0.18
 -16   3   4    0.18    0.16
 -15  -3   4   -0.11    0.10
 -15  -3   4    0.13    0.14
 -15   3   4    0.00    0.14
  15   3  -4    0.02    0.22
 -15   3   4    0.07    0.14
 -14  -3   4    0.91    0.24
 -14  -3   4    0.71    0.21
 -14   3   4    0.76    0.24
  14   3  -4    0.53    0.27
 -14   3   4    0.51    0.13
 -13  -3   4    0.64    0.18
 -13  -3   4    0.35    0.12
  13   3  -4    0.62    0.27
 -13   3   4    0.84    0.26
 -13   3   4    0.72    0.21
 -12  -3   4   -0.17    0.10
 -12  -3   4   -0.06    0.10
 -12  -3   4   -0.08    0.11
 -12   3   4   -0.09    0.12
 -12   3   4   -0.11    0.11
  12   3  -4   -0.13    0.12
 -11  -3   4    0.13    0.11
 -11  -3   4    0.11    0.14
 -11  -3   4    0.21    0.12
  11   3  -4   -0.18    0.28
 -11   3   4    0.12    0.12
 -11   3   4    0.25    0.16
  11   3  -4    0.10    0.15
 -11   3   4    0.18    0.09
 -10  -3   4    0.30    0.14
 -10  -3   4    0.46    0.14
 -10  -3   4    0.13    0.13
 -10   3   4    0.36    0.17
 -10   3   4    0.44    0.14
 -10   3   4    0.37    0.09
  10   3  -4    0.11    0.17
  10   3  -4    0.68    0.23
  -9  -3   4    1.45    0.27
  -9  -3   4    2.45    0.29
   9  -3  -4    1.32    0.26
  -9  -3   4    1.64    0.26
  -9  -3   4    1.95    0.26
   9  -3  -4    1.89    0.17
   9  -3  -4    1.99    0.25
  -9  -3   4    1.42    0.27
   9  -3  -4    1.91    0.16
  -9   3   4    1.63    0.15
  -9   3   4    1.96    0.34
   9   3  -4    1.79    0.32
   9   3  -4    2.31    0.33
  -9   3   4    1.72    0.27
   9   3  -4    1.40    0.27
  -9   3   4    1.88    0.17
  -8  -3   4    6.54    0.51
   8  -3  -4    5.51    0.45
  -8  -3   4    6.36    0.48
  -8  -3   4    7.38    0.46
   8  -3  -4    6.57    0.41
   8  -3  -4    6.95    0.31
  -8  -3   4    6.08    0.48
  -8  -3   4    6.54    0.45
   8  -3  -4    7.31    0.31
   8   3  -4    7.13    0.54
  -8   3   4    6.35    0.43
   8   3  -4    7.19    0.55
  -8   3   4    6.46    0.30
  -8   3   4    6.79    0.54
   8   3  -4    6.70    0.51
  -8   3   4    6.57    0.28
   7  -3  -4    0.27    0.14
   7  -3  -4    0.54    0.09
   7  -3  -4    0.55    0.13
   7  -3  -4    0.39    0.06
  -7  -3   4    0.35    0.12
  -7  -3   4    0.28    0.13
  -7  -3   4    0.37    0.14
  -7  -3   4    0.51    0.14
  -7  -3   4    0.26    0.13
  -7   3   4    0.49    0.08
   7   3  -4    0.15    0.15
   7   3  -4    0.50    0.16
  -7   3   4    0.52    0.09
   7   3  -4    0.65    0.18
  -7   3   4    0.41    0.13
  -7   3   4    0.56    0.17
  -6  -3   4   18.08    0.83
  -6  -3   4   17.77    0.76
   6  -3  -4   18.15    0.55
  -6  -3   4   19.19    0.81
   6  -3  -4   18.82    0.68
   6  -3  -4   18.28    0.81
  -6  -3   4   17.77    0.81
   6  -3  -4   18.92    0.51
  -6  -3   4   18.22    0.82
   6   3  -4   19.23    0.85
   6   3  -4   19.64    0.83
   6   3  -4   18.19    0.88
  -6   3   4   17.42    0.54
  -6   3   4   17.60    0.74
  -6   3   4   19.62    0.90
   6   3  -4   20.29    0.89
  -6   3   4   18.66    0.53
  -5  -3   4    1.00    0.19
  -5  -3   4    0.71    0.16
   5  -3  -4    1.09    0.11
  -5  -3   4    0.91    0.18
   5  -3  -4    1.21    0.15
   5  -3  -4    0.83    0.17
   5  -3  -4    1.21    0.08
  -5  -3   4    1.04    0.19
  -5   3   4    1.04    0.11
  -5   3   4    1.23    0.10
  -5   3   4    0.85    0.16
   5   3  -4    1.04    0.21
   5   3  -4    1.02    0.20
  -5   3   4    1.14    0.23
   5   3  -4    0.77    0.17
   5   3  -4    0.80    0.18
  -4  -3   4    0.28    0.11
   4  -3  -4    0.17    0.06
   4  -3  -4    0.26    0.04
  -4  -3   4    0.16    0.08
  -4  -3   4    0.32    0.10
  -4  -3   4    0.17    0.09
   4  -3  -4    0.11    0.09
  -4  -3   4    0.12    0.08
   4  -3  -4    0.30    0.07
   4   3  -4    0.26    0.11
  -4   3   4    0.16    0.08
  -4   3   4    0.44    0.14
   4   3  -4    0.24    0.10
  -4   3   4    0.29    0.05
   4   3  -4    0.17    0.10
  -4   3   4    0.15    0.05
  -3  -3   4  105.79    2.66
  -3  -3   4  105.58    2.65
  -3  -3   4  103.17    2.62
  -3  -3   4  112.82    2.79
   3  -3  -4  105.08    2.40
   3  -3  -4  104.23    2.30
  -3  -3   4  103.89    2.64
   3  -3  -4  102.91    2.44
   3  -3  -4   97.11    2.60
   3   3  -4   96.08    2.79
  -3   3   4  100.98    2.51
  -3   3   4  103.47    2.42
   3   3  -4  105.05    2.66
  -3   3   4  101.78    2.31
  -3   3   4  103.18    2.72
  -2  -3   4    3.18    0.27
  -2  -3   4    2.94    0.28
   2  -3  -4    3.27    0.18
  -2  -3   4    2.79    0.30
   2  -3  -4    3.03    0.20
   2  -3  -4    2.93    0.26
  -2  -3   4    3.47    0.27
   2  -3  -4    3.03    0.18
  -2  -3   4    2.63    0.25
   2  -3  -4    3.32    0.22
   2   3  -4    2.92    0.26
  -2   3   4    2.82    0.22
  -2   3   4    3.36    0.31
   2   3  -4    2.89    0.33
  -2   3   4    3.06    0.22
   2   3  -4    3.42    0.28
   1  -3  -4   19.84    0.74
  -1  -3   4   20.29    0.78
  -1  -3   4   20.54    0.84
  -1  -3   4   20.04    0.75
   1  -3  -4   20.19    0.63
  -1  -3   4   21.84    0.92
   1  -3  -4   21.06    0.62
   1  -3  -4   20.03    0.64
  -1  -3   4   20.82    0.72
   1  -3  -4   21.69    0.70
   1   3  -4   20.02    0.73
   1   3  -4   18.53    0.89
  -1   3   4   21.76    0.82
   1   3  -4   19.69    0.76
  -1   3   4   18.84    0.65
  -1   3   4   20.45    0.70
   0  -3  -4   14.05    0.57
   0  -3  -4   14.28    0.52
   0  -3   4   14.16    0.52
   0  -3  -4   14.16    0.56
   0  -3  -4   13.15    0.50
   0  -3  -4   14.37    0.58
   0  -3   4   13.56    0.57
   0  -3  -4   13.54    0.49
   0  -3   4   13.05    0.60
   0  -3   4   13.44    0.66
   0   3   4   14.22    0.61
   0   3   4   13.50    0.50
   0   3  -4   13.98    0.54
   0   3  -4   14.24    0.60
  -1  -3  -4   12.23    0.52
  -1  -3  -4   12.66    0.50
   1  -3   4   12.91    0.54
   1  -3   4   12.96    0.65
  -1  -3  -4   12.73    0.49
   1  -3   4   12.92    0.58
   1  -3   4   12.75    0.46
  -1  -3  -4   13.43    0.50
  -1  -3  -4   13.58    0.59
  -1  -3  -4   13.61    0.57
   1  -3   4   12.98    0.73
  -1  -3  -4   13.05    0.52
  -1   3  -4   12.35    0.58
  -1   3  -4   12.59    0.48
   1   3   4   11.73    0.53
  -1   3  -4   12.72    0.57
   2  -3   4    6.57    0.36
  -2  -3  -4    5.55    0.34
  -2  -3  -4    6.78    0.33
  -2  -3  -4    7.26    0.35
  -2  -3  -4    7.42    0.43
   2  -3   4    7.02    0.55
  -2  -3  -4    6.73    0.42
   2  -3   4    6.78    0.28
   2  -3   4    6.84    0.40
  -2  -3  -4    6.58    0.36
  -2  -3  -4    6.98    0.35
   2  -3   4    6.71    0.46
  -2   3  -4    6.45    0.41
   2   3   4    5.71    0.36
   2   3   4    6.64    0.36
  -2   3  -4    7.02    0.30
  -2   3  -4    7.01    0.40
  -3  -3  -4    0.43    0.13
  -3  -3  -4    0.60    0.15
  -3  -3  -4    0.62    0.11
   3  -3   4    0.57    0.12
   3  -3   4    0.69    0.13
  -3  -3  -4    0.62    0.11
   3  -3   4    0.44    0.16
  -3  -3  -4    0.70    0.13
  -3  -3  -4    0.69    0.13
   3  -3   4    0.76    0.08
   3   3   4    0.61    0.13
   3   3   4    0.40    0.11
  -3   3  -4    0.56    0.14
  -3   3  -4    0.54    0.13
  -3   3  -4    0.56    0.15
  -3   3  -4    0.66    0.09
  -4  -3  -4    0.32    0.08
   4  -3   4    0.36    0.10
  -4  -3  -4    0.24    0.08
  -4  -3  -4    0.30    0.12
   4  -3   4    0.36    0.10
   4  -3   4    0.37    0.06
   4  -3   4    0.32    0.13
  -4  -3  -4    0.29    0.09
  -4  -3  -4    0.27    0.07
  -4  -3  -4    0.23    0.09
  -4   3  -4    0.25    0.09
  -4   3  -4    0.26    0.10
   4   3   4    0.44    0.11
  -4   3  -4    0.26    0.05
   4   3   4    0.26    0.08
  -4   3  -4    0.30    0.12
   5  -3   4    1.95    0.25
   5  -3   4    1.91    0.20
  -5  -3  -4    2.08    0.23
  -5  -3  -4    2.00    0.19
  -5  -3  -4    2.20    0.17
   5  -3   4    1.88    0.22
   5  -3   4    1.78    0.11
  -5  -3  -4    2.03    0.27
  -5  -3  -4    2.07    0.16
  -5  -3  -4    2.03    0.28
   5   3   4    1.85    0.22
  -5   3  -4    1.73    0.27
  -5   3  -4    1.64    0.27
  -5   3  -4    1.79    0.11
   5   3   4    2.39    0.26
  -5   3  -4    2.57    0.25
  -6  -3  -4    6.77    0.44
  -6  -3  -4    7.35    0.51
  -6  -3  -4    7.08    0.52
   6  -3   4    7.33    0.44
   6  -3   4    8.22    0.42
  -6  -3  -4    7.75    0.33
   6  -3   4    6.72    0.48
  -6  -3  -4    7.73    0.30
  -6  -3  -4    7.79    0.41
   6   3   4    7.83    0.47
  -6   3  -4    7.76    0.45
  -6   3  -4    6.94    0.24
  -6   3  -4    7.38    0.24
  -6   3  -4    7.76    0.52
  -6   3  -4    8.47    0.56
   6   3   4    7.51    0.51
   7  -3   4    0.13    0.08
  -7  -3  -4   -0.11    0.06
  -7  -3  -4    0.04    0.08
   7  -3   4   -0.01    0.06
  -7  -3  -4   -0.01    0.03
  -7  -3  -4   -0.06    0.06
  -7  -3  -4    0.09    0.05
  -7  -3  -4   -0.07    0.04
   7  -3   4   -0.05    0.06
   7   3   4   -0.02    0.08
  -7   3  -4    0.01    0.06
  -7   3  -4    0.00    0.02
  -7   3  -4    0.00    0.04
  -7   3  -4    0.03    0.06
   7   3   4   -0.07    0.08
  -7   3  -4    0.02    0.03
  -8  -3  -4    0.01    0.03
  -8  -3  -4   -0.28    0.12
   8  -3   4   -0.10    0.07
  -8  -3  -4   -0.05    0.05
  -8  -3  -4    0.07    0.09
  -8  -3  -4    0.06    0.09
   8  -3   4   -0.08    0.06
  -8   3  -4    0.05    0.09
  -8   3  -4   -0.06    0.04
   8   3   4   -0.08    0.07
   8   3   4   -0.06    0.09
  -8   3  -4    0.01    0.08
  -8   3  -4   -0.07    0.09
  -9  -3  -4    2.40    0.40
   9  -3   4    2.23    0.30
  -9  -3  -4    2.64    0.33
   9  -3   4    2.50    0.28
  -9  -3  -4    2.92    0.29
  -9   3  -4    2.59    0.36
  -9   3  -4    1.78    0.31
  -9   3  -4    2.03    0.27
   9   3   4    2.13    0.32
  10  -3   4   -0.13    0.13
 -10  -3  -4    0.00    0.08
 -10  -3  -4    0.12    0.13
  10  -3   4   -0.12    0.09
 -10  -3  -4    0.04    0.10
 -10   3  -4    0.05    0.09
 -10   3  -4    0.08    0.09
 -10   3  -4    0.12    0.10
 -11  -3  -4    0.11    0.15
 -11  -3  -4    0.34    0.14
 -11  -3  -4    0.32    0.15
 -11   3  -4    0.74    0.18
 -11   3  -4    0.27    0.13
 -11   3  -4   -0.03    0.13
 -12  -3  -4    0.02    0.12
 -12  -3  -4    0.39    0.15
 -12  -3  -4    0.19    0.15
 -12   3  -4    0.48    0.24
 -12   3  -4    0.23    0.12
 -12   3  -4    0.10    0.19
 -13  -3  -4    0.72    0.24
 -13  -3  -4    0.94    0.23
 -13  -3  -4    0.78    0.28
 -13   3  -4    0.82    0.27
 -13   3  -4    0.82    0.21
 -14  -3  -4    0.23    0.12
 -14  -3  -4   -0.24    0.11
 -14  -3  -4   -0.11    0.13
 -14   3  -4   -0.10    0.14
 -14   3  -4   -0.14    0.17
 -15  -3  -4   -0.07    0.11
 -15  -3  -4    0.22    0.15
 -15  -3  -4   -0.23    0.11
 -15   3  -4    0.07    0.19
 -16  -4   4    0.83    0.27
 -16  -4   4    0.11    0.18
 -16   4   4    0.46    0.26
  16   4  -4    0.55    0.28
 -16   4   4    0.53    0.18
 -15  -4   4    0.07    0.17
 -15  -4   4    0.11    0.16
 -15   4   4    0.41    0.14
 -15   4   4    0.19    0.23
  15   4  -4    0.25    0.20
 -14  -4   4   -0.03    0.13
 -14  -4   4    0.08    0.17
 -14   4   4    0.10    0.21
  14   4  -4    0.26    0.23
 -14   4   4    0.09    0.15
 -13  -4   4    0.04    0.13
 -13  -4   4    0.12    0.15
 -13   4   4    0.05    0.18
  13   4  -4    0.27    0.17
 -13   4   4    0.27    0.18
 -12  -4   4    1.58    0.31
 -12  -4   4    0.77    0.21
 -12   4   4    1.35    0.28
 -12   4   4    0.73    0.25
  12   4  -4    1.27    0.36
 -11  -4   4    0.15    0.12
 -11  -4   4    0.28    0.13
 -11  -4   4    0.06    0.11
  11   4  -4    0.41    0.16
 -11   4   4    0.06    0.14
 -11   4   4    0.33    0.19
 -10  -4   4    0.26    0.13
 -10  -4   4    0.74    0.23
 -10  -4   4    0.40    0.14
 -10   4   4    0.31    0.20
  10   4  -4    0.13    0.28
 -10   4   4    0.19    0.16
  10   4  -4    0.39    0.20
   9  -4  -4    7.02    0.56
  -9  -4   4    7.63    0.58
  -9  -4   4    9.46    0.59
  -9  -4   4    7.53    0.52
  -9   4   4    8.37    0.38
  -9   4   4    8.96    0.72
   9   4  -4    7.32    0.62
   9   4  -4    8.70    0.68
  -9   4   4    7.66    0.56
  -8  -4   4   25.22    1.03
  -8  -4   4   24.15    1.29
   8  -4  -4   23.43    0.91
  -8  -4   4   24.90    1.02
  -8  -4   4   20.84    1.07
  -8  -4   4   25.69    1.10
   8   4  -4   24.30    1.17
  -8   4   4   25.67    1.06
   8   4  -4   25.33    1.18
  -8   4   4   26.39    0.77
   8   4  -4   22.05    1.09
  -8   4   4   25.93    1.24
  -7  -4   4    0.01    0.09
   7  -4  -4   -0.05    0.03
   7  -4  -4   -0.01    0.09
   7  -4  -4   -0.01    0.07
  -7  -4   4    0.13    0.10
  -7  -4   4    0.03    0.08
  -7  -4   4    0.20    0.10
  -7  -4   4    0.06    0.11
   7  -4  -4    0.03    0.03
   7   4  -4    0.13    0.11
   7   4  -4    0.10    0.09
  -7   4   4    0.07    0.05
   7   4  -4    0.14    0.11
  -7   4   4   -0.07    0.11
  -7   4   4    0.16    0.09
  -6  -4   4    2.79    0.32
  -6  -4   4    2.43    0.31
  -6  -4   4    2.42    0.30
  -6  -4   4    2.71    0.31
   6  -4  -4    2.15    0.13
  -6  -4   4    2.47    0.31
  -6  -4   4    2.20    0.28
   6  -4  -4    2.43    0.23
   6  -4  -4    2.29    0.14
  -6   4   4    2.55    0.17
   6   4  -4    1.78    0.32
  -6   4   4    1.84    0.28
  -6   4   4    2.74    0.36
   6   4  -4    1.68    0.29
   6   4  -4    2.03    0.27
   6   4  -4    2.37    0.31
  -5  -4   4    0.05    0.06
  -5  -4   4    0.01    0.09
  -5  -4   4    0.21    0.09
   5  -4  -4   -0.01    0.03
   5  -4  -4   -0.03    0.04
   5  -4  -4    0.06    0.09
  -5  -4   4    0.04    0.08
   5  -4  -4   -0.06    0.05
   5  -4  -4    0.03    0.03
  -5   4   4   -0.03    0.09
   5   4  -4   -0.04    0.11
   5   4  -4    0.03    0.06
  -5   4   4    0.07    0.05
   5   4  -4    0.02    0.06
   4  -4  -4    2.52    0.20
   4  -4  -4    2.60    0.22
   4  -4  -4    2.56    0.30
  -4  -4   4    2.75    0.30
  -4  -4   4    2.49    0.29
   4  -4  -4    2.50    0.16
  -4  -4   4    2.41    0.27
  -4  -4   4    2.56    0.30
  -4  -4   4    2.48    0.32
   4  -4  -4    2.74    0.18
   4   4  -4    2.81    0.31
  -4   4   4    3.05    0.29
  -4   4   4    2.33    0.33
   4   4  -4    2.37    0.38
   4   4  -4    2.88    0.31
  -4   4   4    2.83    0.18
   3  -4  -4    0.05    0.04
  -3  -4   4    0.10    0.08
   3  -4  -4    0.13    0.06
  -3  -4   4    0.07    0.09
  -3  -4   4    0.20    0.10
  -3  -4   4    0.16    0.09
   3  -4  -4    0.14    0.07
  -3  -4   4    0.09    0.10
   3  -4  -4    0.11    0.08
   3  -4  -4    0.09    0.07
   3   4  -4    0.09    0.11
  -3   4   4    0.23    0.08
  -3   4   4    0.04    0.07
   3   4  -4    0.10    0.10
  -3   4   4    0.12    0.05
   3   4  -4    0.00    0.07
   2  -4  -4    0.56    0.13
  -2  -4   4    0.56    0.17
   2  -4  -4    0.49    0.12
  -2  -4   4    0.53    0.19
   2  -4  -4    0.47    0.10
   2  -4  -4    0.50    0.10
   2  -4  -4    0.47    0.14
   2  -4  -4    0.50    0.10
  -2  -4   4    0.61    0.15
  -2  -4   4    0.58    0.15
  -2  -4   4    0.34    0.14
  -2  -4   4    0.63    0.14
  -2   4   4    0.49    0.12
   2   4  -4    0.46    0.15
   2   4  -4    0.63    0.17
  -2   4   4    0.51    0.16
   2   4  -4    0.58    0.15
  -1  -4   4    2.24    0.27
  -1  -4   4    2.09    0.22
   1  -4  -4    2.11    0.19
  -1  -4   4    1.86    0.32
   1  -4  -4    2.02    0.20
   1  -4  -4    2.00    0.18
   1  -4  -4    1.85    0.23
   1  -4  -4    1.80    0.18
  -1  -4   4    1.70    0.24
  -1  -4   4    1.97    0.23
   1  -4  -4    1.77    0.20
  -1   4   4    1.92    0.26
   1   4  -4    1.67    0.21
  -1   4   4    2.33    0.21
   1   4  -4    2.27    0.26
   1   4  -4    2.26    0.25
   0  -4   4   10.79    0.74
   0  -4   4   10.79    0.49
   0  -4  -4   11.63    0.58
   0  -4  -4   11.87    0.54
   0  -4  -4   11.11    0.57
   0  -4  -4   11.36    0.50
   0  -4   4   10.57    0.64
   0  -4  -4   12.23    0.53
   0  -4  -4   11.45    0.50
   0  -4   4   10.93    0.55
   0  -4   4   11.34    0.60
   0   4   4   10.28    0.59
   0   4   4   11.49    0.50
   0   4  -4   11.52    0.59
   0   4  -4   11.05    0.52
   1  -4   4    0.00    0.08
  -1  -4  -4    0.08    0.05
  -1  -4  -4    0.08    0.04
  -1  -4  -4    0.06    0.07
  -1  -4  -4   -0.12    0.05
   1  -4   4    0.00    0.06
  -1  -4  -4    0.07    0.06
  -1  -4  -4    0.07    0.05
   1  -4   4    0.04    0.08
   1  -4   4    0.00    0.06
   1  -4   4    0.01    0.05
  -1  -4  -4    0.02    0.05
  -1   4  -4    0.05    0.07
  -1   4  -4   -0.04    0.04
  -1   4  -4    0.09    0.06
   1   4   4   -0.02    0.05
   2  -4   4   19.94    0.77
  -2  -4  -4   18.73    0.71
  -2  -4  -4   18.97    0.76
   2  -4   4   18.98    0.92
   2  -4   4   18.69    0.81
  -2  -4  -4   19.72    0.74
  -2  -4  -4   20.14    0.88
   2  -4   4   19.70    0.62
  -2  -4  -4   19.23    0.84
   2  -4   4   20.82    1.11
  -2  -4  -4   19.86    0.82
  -2  -4  -4   19.68    0.75
  -2  -4  -4   19.38    0.78
  -2   4  -4   19.33    0.65
  -2   4  -4   19.41    0.85
  -2   4  -4   19.58    0.81
   2   4   4   19.58    0.79
   3  -4   4    2.11    0.15
   3  -4   4    2.24    0.41
  -3  -4  -4    2.26    0.27
  -3  -4  -4    2.02    0.22
   3  -4   4    2.41    0.32
   3  -4   4    1.85    0.24
  -3  -4  -4    2.37    0.26
  -3  -4  -4    2.53    0.28
  -3  -4  -4    2.80    0.26
   3  -4   4    2.46    0.23
  -3  -4  -4    2.37    0.23
  -3  -4  -4    2.38    0.25
  -3  -4  -4    2.31    0.29
  -3   4  -4    2.40    0.31
  -3   4  -4    2.37    0.17
  -3   4  -4    2.22    0.25
  -3   4  -4    2.43    0.28
   4  -4   4   26.51    1.16
  -4  -4  -4   27.50    0.94
  -4  -4  -4   28.67    1.15
   4  -4   4   27.27    1.04
   4  -4   4   29.56    0.72
  -4  -4  -4   29.39    0.96
  -4  -4  -4   28.45    1.11
  -4  -4  -4   28.58    1.03
  -4  -4  -4   30.28    1.03
  -4  -4  -4   30.07    1.02
   4  -4   4   29.83    0.98
  -4  -4  -4   30.04    1.09
  -4   4  -4   29.50    1.14
  -4   4  -4   28.75    1.21
  -4   4  -4   29.10    1.04
  -4   4  -4   26.97    0.73
  -5  -4  -4    5.24    0.46
  -5  -4  -4    6.08    0.45
  -5  -4  -4    5.76    0.36
   5  -4   4    6.03    0.38
  -5  -4  -4    5.53    0.36
  -5  -4  -4    5.81    0.36
   5  -4   4    5.67    0.41
   5  -4   4    5.30    0.47
  -5  -4  -4    6.01    0.42
  -5  -4  -4    6.79    0.51
  -5   4  -4    5.93    0.43
   5   4   4    5.97    0.43
  -5   4  -4    5.67    0.51
  -5   4  -4    6.64    0.50
   6  -4   4    0.45    0.11
  -6  -4  -4    0.35    0.12
  -6  -4  -4    0.29    0.09
  -6  -4  -4    0.43    0.12
   6  -4   4    0.35    0.13
  -6  -4  -4    0.40    0.10
  -6  -4  -4    0.63    0.21
  -6  -4  -4    0.45    0.13
   6  -4   4    0.47    0.16
  -6  -4  -4    0.45    0.15
  -6   4  -4    0.57    0.18
   6   4   4    0.24    0.14
  -6   4  -4    0.41    0.17
  -6   4  -4    0.41    0.13
  -7  -4  -4    6.52    0.48
  -7  -4  -4    6.79    0.33
  -7  -4  -4    6.29    0.53
   7  -4   4    6.17    0.39
  -7  -4  -4    5.46    0.48
  -7  -4  -4    6.36    0.42
   7  -4   4    5.38    0.50
  -7   4  -4    7.01    0.59
   7   4   4    6.10    0.48
  -7   4  -4    6.28    0.44
  -7   4  -4    6.13    0.53
  -8  -4  -4    0.39    0.12
   8  -4   4    0.42    0.12
   8  -4   4    0.38    0.16
  -8  -4  -4    0.58    0.19
  -8  -4  -4    0.59    0.21
  -8   4  -4    0.49    0.18
  -8   4  -4    0.78    0.23
   8   4   4    0.40    0.19
  -8   4  -4    0.50    0.17
  -9  -4  -4    0.14    0.10
  -9  -4  -4   -0.07    0.12
  -9  -4  -4   -0.04    0.07
  -9   4  -4    0.00    0.11
   9   4   4    0.03    0.14
  -9   4  -4   -0.21    0.09
  -9   4  -4   -0.03    0.10
 -10  -4  -4    1.73    0.32
 -10  -4  -4    1.71    0.35
 -10  -4  -4    2.49    0.30
 -10   4  -4    2.02    0.32
 -10   4  -4    2.02    0.38
 -10   4  -4    1.63    0.34
 -11  -4  -4    0.04    0.14
 -11  -4  -4    0.21    0.12
 -11  -4  -4   -0.03    0.09
 -11   4  -4    0.13    0.14
 -11   4  -4    0.12    0.17
 -11   4  -4    0.11    0.14
 -12  -4  -4   -0.11    0.10
 -12  -4  -4    0.11    0.14
 -12  -4  -4    0.08    0.11
 -12   4  -4    0.34    0.19
 -12   4  -4    0.10    0.15
 -12   4  -4   -0.19    0.12
 -13  -4  -4    0.09    0.14
 -13  -4  -4   -0.07    0.18
 -13  -4  -4   -0.30    0.11
 -13   4  -4    0.16    0.14
 -14  -4  -4    0.17    0.17
 -14  -4  -4    0.36    0.19
 -14  -4  -4    0.14    0.20
 -14   4  -4    0.55    0.22
 -15  -4  -4   -0.08    0.19
 -15  -4  -4   -0.09    0.16
 -15  -4  -4   -0.19    0.13
 -15   4  -4   -0.29    0.19
 -15  -5   4   -0.19    0.19
 -15   5   4   -0.22    0.18
  15   5  -4    0.18    0.24
 -14  -5   4   -0.02    0.16
 -14   5   4    0.15    0.13
 -14   5   4    0.20    0.19
  14   5  -4    0.20    0.21
 -13  -5   4   -0.03    0.13
 -13  -5   4   -0.07    0.10
 -13   5   4    0.37    0.13
  13   5  -4    0.03    0.15
 -13   5   4    0.06    0.21
 -12  -5   4    0.12    0.14
 -12  -5   4    0.10    0.14
  12   5  -4    0.02    0.18
 -12   5   4    0.25    0.15
 -12   5   4    0.13    0.20
 -11  -5   4    0.66    0.19
 -11  -5   4    0.46    0.23
 -11  -5   4    0.59    0.22
 -11   5   4    0.48    0.24
 -11   5   4    0.56    0.16
  11   5  -4    0.59    0.29
 -10  -5   4   -0.04    0.11
 -10  -5   4    0.04    0.08
 -10   5   4   -0.01    0.11
  10   5  -4    0.15    0.21
 -10   5   4    0.05    0.14
  -9  -5   4    0.65    0.21
  -9  -5   4    1.16    0.29
  -9  -5   4    0.89    0.22
  -9   5   4    1.33    0.34
   9   5  -4    1.59    0.34
  -9   5   4    1.09    0.28
  -8  -5   4   -0.10    0.10
  -8  -5   4   -0.06    0.09
  -8  -5   4    0.06    0.13
   8   5  -4    0.09    0.14
  -8   5   4   -0.12    0.10
   8   5  -4   -0.21    0.19
  -8   5   4    0.27    0.18
   7  -5  -4    0.45    0.15
  -7  -5   4    0.34    0.14
  -7  -5   4    0.68    0.21
  -7  -5   4    0.35    0.18
  -7   5   4    0.72    0.26
  -7   5   4    0.33    0.12
  -7   5   4    0.54    0.17
   7   5  -4    0.52    0.20
   7   5  -4    0.55    0.27
  -6  -5   4    1.39    0.28
  -6  -5   4    1.23    0.24
  -6  -5   4    0.97    0.23
  -6  -5   4    1.13    0.25
   6  -5  -4    1.29    0.16
  -6  -5   4    1.15    0.27
   6  -5  -4    1.49    0.23
  -6   5   4    0.80    0.27
   6   5  -4    1.37    0.30
  -6   5   4    0.86    0.14
   6   5  -4    0.89    0.24
  -6   5   4    1.06    0.24
   6   5  -4    1.18    0.31
  -5  -5   4    4.73    0.43
   5  -5  -4    4.04    0.41
   5  -5  -4    4.69    0.24
  -5  -5   4    5.20    0.49
  -5  -5   4    4.39    0.43
   5  -5  -4    4.06    0.33
   5  -5  -4    4.57    0.31
   5  -5  -4    4.76    0.25
  -5  -5   4    4.20    0.45
  -5  -5   4    4.38    0.44
  -5  -5   4    3.99    0.42
   5   5  -4    3.87    0.47
   5   5  -4    4.87    0.46
  -5   5   4    4.81    0.41
  -5   5   4    4.77    0.28
   5   5  -4    4.08    0.41
  -5   5   4    4.90    0.53
   4  -5  -4    0.29    0.09
  -4  -5   4    0.25    0.12
   4  -5  -4    0.29    0.08
  -4  -5   4    0.10    0.13
  -4  -5   4    0.22    0.15
  -4  -5   4    0.43    0.17
   4  -5  -4    0.28    0.11
  -4  -5   4    0.24    0.13
  -4  -5   4    0.09    0.13
   4  -5  -4    0.05    0.10
   4  -5  -4    0.26    0.08
   4   5  -4    0.23    0.13
  -4   5   4    0.33    0.18
  -4   5   4    0.47    0.15
   4   5  -4    0.37    0.14
  -4   5   4    0.41    0.10
   3  -5  -4    0.58    0.11
  -3  -5   4    0.46    0.17
   3  -5  -4    0.50    0.12
  -3  -5   4    0.66    0.17
   3  -5  -4    0.45    0.13
  -3  -5   4    0.58    0.21
  -3  -5   4    0.45    0.17
   3  -5  -4    0.61    0.17
  -3  -5   4    0.27    0.13
   3  -5  -4    0.33    0.10
  -3  -5   4    0.47    0.16
   3   5  -4    0.44    0.17
  -3   5   4    0.55    0.10
  -3   5   4    0.55    0.15
   3   5  -4    0.53    0.18
  -3   5   4    0.49    0.17
  -2  -5   4   12.02    0.63
   2  -5  -4   12.67    0.59
   2  -5  -4   11.66    0.68
   2  -5  -4   13.02    0.55
   2  -5  -4   12.50    0.54
  -2  -5   4   12.65    0.67
  -2  -5   4   11.85    0.69
   2  -5  -4   12.12    0.58
  -2  -5   4   11.25    0.70
   2  -5  -4   12.95    0.56
  -2  -5   4   12.08    0.74
  -2  -5   4   12.28    0.83
   2   5  -4   12.09    0.68
  -2   5   4   13.02    0.77
   2   5  -4   11.04    0.62
  -2   5   4   12.89    0.63
   1  -5  -4    3.06    0.27
   1  -5  -4    4.25    0.31
  -1  -5   4    3.48    0.34
  -1  -5   4    3.55    0.37
   1  -5  -4    3.99    0.31
   1  -5  -4    3.91    0.38
  -1  -5   4    3.80    0.42
  -1  -5   4    3.77    0.32
   1  -5  -4    4.81    0.36
  -1  -5   4    4.35    0.49
   1  -5  -4    3.95    0.32
   1   5  -4    4.03    0.37
  -1   5   4    4.16    0.42
   1   5  -4    3.94    0.38
   1   5  -4    3.81    0.34
  -1   5   4    3.63    0.32
   0  -5  -4    6.11    0.43
   0  -5  -4    5.92    0.39
   0  -5  -4    6.26    0.46
   0  -5  -4    6.01    0.38
   0  -5  -4    6.00    0.41
   0  -5   4    6.36    0.63
   0  -5   4    6.10    0.44
   0  -5  -4    5.08    0.38
   0  -5   4    5.81    0.51
   0  -5   4    6.28    0.39
   0  -5   4    5.93    0.47
   0   5  -4    5.93    0.46
   0   5  -4    5.79    0.45
   0   5   4    5.95    0.39
   0   5   4    5.60    0.47
   0   5  -4    6.19    0.40
  -1  -5  -4    0.71    0.19
   1  -5   4    0.28    0.17
  -1  -5  -4    0.65    0.16
  -1  -5  -4    0.97    0.18
   1  -5   4    0.82    0.17
  -1  -5  -4    0.73    0.17
   1  -5   4    0.92    0.25
  -1  -5  -4    0.75    0.16
   1  -5   4    0.54    0.16
  -1  -5  -4    1.11    0.20
  -1  -5  -4    0.98    0.20
   1  -5   4    0.60    0.13
  -1   5  -4    0.77    0.16
   1   5   4    0.77    0.20
  -1   5  -4    0.83    0.18
  -1   5  -4    0.51    0.15
  -2  -5  -4   -0.04    0.05
   2  -5   4   -0.17    0.07
   2  -5   4   -0.01    0.04
  -2  -5  -4   -0.11    0.05
  -2  -5  -4   -0.06    0.06
   2  -5   4    0.11    0.10
  -2  -5  -4    0.01    0.09
  -2  -5  -4   -0.12    0.07
  -2  -5  -4   -0.04    0.04
   2  -5   4   -0.04    0.10
  -2  -5  -4   -0.14    0.05
   2  -5   4   -0.06    0.11
  -2  -5  -4   -0.05    0.08
  -2   5  -4   -0.02    0.06
  -2   5  -4    0.09    0.10
  -2   5  -4   -0.03    0.06
  -3  -5  -4   -0.08    0.07
   3  -5   4   -0.09    0.08
  -3  -5  -4   -0.02    0.05
  -3  -5  -4    0.00    0.09
  -3  -5  -4   -0.08    0.09
  -3  -5  -4   -0.09    0.08
   3  -5   4    0.04    0.17
   3  -5   4   -0.11    0.10
  -3  -5  -4   -0.04    0.07
   3  -5   4   -0.05    0.04
  -3  -5  -4    0.01    0.06
   3  -5   4    0.01    0.06
  -3  -5  -4   -0.09    0.04
  -3   5  -4   -0.03    0.05
  -3   5  -4    0.00    0.07
  -3   5  -4    0.02    0.05
  -4  -5  -4    1.46    0.28
  -4  -5  -4    1.59    0.22
   4  -5   4    1.10    0.27
   4  -5   4    1.09    0.23
  -4  -5  -4    1.07    0.21
   4  -5   4    1.33    0.39
  -4  -5  -4    1.36    0.26
  -4  -5  -4    1.41    0.22
  -4  -5  -4    1.24    0.23
   4  -5   4    1.32    0.21
  -4  -5  -4    1.02    0.21
  -4  -5  -4    1.26    0.27
  -4   5  -4    1.07    0.22
  -4   5  -4    1.25    0.25
  -4   5  -4    1.42    0.12
  -4   5  -4    1.10    0.27
   5  -5   4    6.38    0.59
   5  -5   4    6.53    0.43
  -5  -5  -4    6.08    0.46
  -5  -5  -4    6.31    0.48
  -5  -5  -4    6.60    0.52
  -5  -5  -4    6.44    0.46
  -5  -5  -4    7.37    0.46
  -5  -5  -4    7.24    0.50
  -5  -5  -4    7.11    0.56
  -5  -5  -4    5.83    0.53
  -5   5  -4    8.49    0.68
  -5   5  -4    7.03    0.57
  -5   5  -4    6.42    0.47
  -6  -5  -4   -0.02    0.08
  -6  -5  -4   -0.05    0.07
  -6  -5  -4    0.00    0.15
  -6  -5  -4    0.02    0.09
  -6  -5  -4   -0.03    0.07
  -6   5  -4   -0.08    0.08
  -6   5  -4    0.00    0.13
  -6   5  -4    0.00    0.14
  -7  -5  -4    0.14    0.14
  -7  -5  -4    0.14    0.14
  -7  -5  -4    0.23    0.11
  -7  -5  -4    0.04    0.11
   7  -5   4    0.29    0.13
  -7   5  -4    0.19    0.14
  -7   5  -4   -0.06    0.09
  -7   5  -4    0.15    0.13
   7   5   4   -0.05    0.16
  -8  -5  -4    0.31    0.17
  -8  -5  -4    0.09    0.11
  -8  -5  -4    0.19    0.12
  -8   5  -4    0.17    0.13
  -8   5  -4    0.54    0.23
  -8   5  -4    0.32    0.16
  -9  -5  -4    0.53    0.21
  -9  -5  -4    0.35    0.17
  -9   5  -4    0.22    0.19
  -9   5  -4    0.09    0.13
  -9   5  -4    0.83    0.26
 -10  -5  -4    1.52    0.37
 -10  -5  -4    1.34    0.25
 -10  -5  -4    0.97    0.25
 -10   5  -4    1.54    0.35
 -10   5  -4    1.16    0.30
 -10   5  -4    0.91    0.24
 -11  -5  -4    0.71    0.25
 -11  -5  -4    0.68    0.17
 -11   5  -4    0.54    0.24
 -11   5  -4    0.23    0.17
 -11   5  -4    0.84    0.27
 -12  -5  -4    0.12    0.11
 -12  -5  -4   -0.18    0.10
 -12  -5  -4   -0.19    0.11
 -12   5  -4    0.24    0.13
 -12   5  -4   -0.13    0.12
 -13  -5  -4    0.47    0.22
 -13  -5  -4    0.42    0.16
 -13  -5  -4    0.58    0.27
 -13   5  -4    0.62    0.24
 -14  -5  -4   -0.03    0.09
 -14  -5  -4   -0.03    0.11
 -14  -5  -4   -0.33    0.13
 -14   5  -4   -0.09    0.14
 -13  -6   4    0.01    0.20
 -13  -6   4    0.10    0.16
  13   6  -4    0.09    0.25
 -13   6   4    0.28    0.26
 -13   6   4    0.35    0.19
  12   6  -4    0.11    0.10
 -12   6   4    0.02    0.14
 -11  -6   4    0.19    0.18
 -11  -6   4   -0.07    0.11
  11   6  -4    0.71    0.27
 -11   6   4    0.25    0.22
 -11   6   4    0.19    0.18
 -10  -6   4    0.03    0.09
 -10  -6   4   -0.11    0.09
 -10  -6   4   -0.27    0.11
 -10   6   4   -0.13    0.17
 -10   6   4    0.19    0.10
  -9  -6   4    1.00    0.28
  -9  -6   4    0.69    0.18
  -9  -6   4    1.00    0.19
  -9   6   4    0.90    0.29
   9   6  -4    1.00    0.32
  -9   6   4    0.71    0.31
  -8  -6   4    0.00    0.15
  -8  -6   4    0.13    0.18
  -8  -6   4    0.10    0.13
   8   6  -4    0.08    0.16
  -8   6   4    0.42    0.17
  -8   6   4    0.12    0.24
  -7  -6   4    0.70    0.22
  -7  -6   4    0.41    0.17
  -7  -6   4    0.49    0.18
   7   6  -4    0.57    0.22
  -7   6   4    0.33    0.19
  -6  -6   4    0.02    0.08
  -6  -6   4    0.02    0.13
  -6  -6   4    0.03    0.10
  -6   6   4    0.26    0.16
   6   6  -4   -0.06    0.14
  -6   6   4   -0.01    0.14
   5  -6  -4    0.16    0.13
  -5  -6   4    0.29    0.18
  -5  -6   4    0.52    0.19
   5   6  -4    0.76    0.21
  -5   6   4    0.69    0.21
   5   6  -4    0.89    0.25
  -5   6   4    0.54    0.24
  -5   6   4    0.47    0.18
  -4  -6   4    0.71    0.30
  -4  -6   4    1.38    0.29
   4  -6  -4    1.11    0.16
   4  -6  -4    1.04    0.20
  -4  -6   4    0.57    0.21
  -4  -6   4    1.31    0.32
  -4   6   4    0.91    0.29
  -4   6   4    1.09    0.25
   4   6  -4    1.01    0.26
  -4   6   4    0.83    0.14
   4   6  -4    0.87    0.21
  -3  -6   4    0.07    0.12
   3  -6  -4    0.03    0.07
  -3  -6   4   -0.05    0.14
   3  -6  -4   -0.01    0.09
   3  -6  -4   -0.01    0.07
  -3  -6   4    0.18    0.15
  -3   6   4    0.03    0.05
   3   6  -4    0.03    0.13
  -3   6   4   -0.01    0.07
  -3   6   4   -0.04    0.12
   3   6  -4   -0.05    0.11
   2  -6  -4   -0.01    0.08
   2  -6  -4    0.22    0.09
  -2  -6   4    0.15    0.13
  -2  -6   4   -0.10    0.09
   2  -6  -4   -0.12    0.14
   2  -6  -4    0.01    0.07
  -2  -6   4    0.17    0.13
   2  -6  -4   -0.05    0.05
  -2  -6   4   -0.21    0.10
   2   6  -4    0.19    0.12
   2   6  -4   -0.13    0.08
  -2   6   4    0.08    0.10
  -2   6   4    0.04    0.12
  -1  -6   4   16.25    1.07
   1  -6  -4   14.70    0.67
   1  -6  -4   13.61    0.66
  -1  -6   4   13.92    0.69
   1  -6  -4   14.03    0.70
   1  -6  -4   15.04    0.73
   1  -6  -4   12.11    0.77
   1  -6  -4   14.23    0.68
  -1  -6   4   12.89    0.73
  -1   6   4   13.87    0.85
   1   6  -4   14.46    0.74
   1   6  -4   12.99    0.77
  -1   6   4   13.10    0.69
   1   6  -4   13.77    0.78
   0  -6  -4    1.26    0.26
   0  -6  -4    1.53    0.26
   0  -6  -4    1.47    0.26
   0  -6  -4    1.39    0.27
   0  -6   4    1.46    0.27
   0  -6  -4    1.62    0.25
   0  -6  -4    1.39    0.22
   0  -6   4    1.47    0.37
   0  -6   4    1.36    0.23
   0  -6  -4    1.49    0.24
   0   6  -4    1.21    0.24
   0   6   4    1.16    0.28
   0   6   4    1.43    0.25
   0   6  -4    1.03    0.26
   0   6  -4    1.55    0.25
  -1  -6  -4    0.04    0.08
  -1  -6  -4   -0.04    0.10
  -1  -6  -4    0.08    0.10
  -1  -6  -4    0.00    0.08
  -1  -6  -4    0.01    0.09
   1  -6   4    0.20    0.11
  -1  -6  -4    0.02    0.14
  -1  -6  -4   -0.03    0.10
   1  -6   4    0.03    0.16
  -1  -6  -4   -0.04    0.11
  -1   6  -4    0.09    0.12
  -1   6  -4   -0.03    0.08
  -1   6  -4    0.00    0.10
  -2  -6  -4   21.29    0.92
  -2  -6  -4   19.53    0.97
   2  -6   4   24.71    1.43
  -2  -6  -4   21.25    1.14
  -2  -6  -4   20.93    0.92
  -2  -6  -4   19.68    0.95
  -2  -6  -4   19.41    0.91
   2  -6   4   19.81    0.88
  -2  -6  -4   20.89    0.97
  -2  -6  -4   19.77    0.88
  -2   6  -4   20.64    1.04
  -2   6  -4   20.75    0.97
  -2   6  -4   20.58    0.77
   3  -6   4   10.30    0.59
  -3  -6  -4    9.90    0.71
  -3  -6  -4   10.20    0.62
  -3  -6  -4    9.96    0.65
  -3  -6  -4   10.60    0.69
  -3  -6  -4    8.53    0.64
  -3  -6  -4   10.96    0.65
  -3  -6  -4    9.65    0.61
   3  -6   4   11.56    1.00
  -3  -6  -4   10.46    0.61
  -3   6  -4   10.48    0.72
  -3   6  -4    9.92    0.65
   4  -6   4    0.03    0.20
   4  -6   4   -0.04    0.11
  -4  -6  -4    0.10    0.10
  -4  -6  -4    0.30    0.13
  -4  -6  -4    0.29    0.17
  -4  -6  -4    0.04    0.11
  -4  -6  -4    0.19    0.15
  -4   6  -4   -0.04    0.10
  -4   6  -4    0.12    0.14
  -5  -6  -4    1.13    0.25
  -5  -6  -4    1.01    0.28
   5  -6   4    0.78    0.17
   5  -6   4    0.48    0.27
  -5  -6  -4    1.13    0.25
  -5  -6  -4    0.81    0.22
  -5  -6  -4    1.28    0.23
  -5   6  -4    1.22    0.29
  -5   6  -4    1.48    0.28
  -5   6  -4    1.08    0.26
  -6  -6  -4   -0.09    0.10
  -6  -6  -4   -0.09    0.12
  -6  -6  -4   -0.16    0.08
   6  -6   4   -0.32    0.13
  -6   6  -4   -0.17    0.13
  -6   6  -4    0.02    0.14
  -6   6  -4   -0.15    0.11
  -7  -6  -4    0.01    0.13
  -7  -6  -4   -0.21    0.08
  -7   6  -4    0.16    0.14
  -7   6  -4    0.24    0.19
  -7   6  -4   -0.03    0.15
  -8  -6  -4    0.48    0.17
  -8  -6  -4    0.15    0.14
  -8  -6  -4    0.24    0.15
  -8   6  -4    0.37    0.21
  -8   6  -4    0.08    0.17
  -8   6  -4    0.31    0.19
  -9  -6  -4   -0.03    0.11
  -9  -6  -4   -0.06    0.11
  -9   6  -4   -0.20    0.13
  -9   6  -4   -0.19    0.16
  -9   6  -4   -0.32    0.13
 -10  -6  -4   -0.19    0.10
 -10  -6  -4   -0.05    0.11
 -10  -6  -4    0.06    0.16
 -10   6  -4   -0.17    0.11
 -10   6  -4   -0.13    0.11
 -11  -6  -4    0.10    0.13
 -11  -6  -4   -0.12    0.09
 -11   6  -4   -0.14    0.17
 -11   6  -4   -0.14    0.13
 -12  -6  -4   -0.07    0.17
 -12  -6  -4    0.23    0.21
 -12  -6  -4    0.02    0.12
 -12   6  -4    0.14    0.21
 -12   6  -4   -0.27    0.15
 -12  -7   4    0.33    0.18
 -12  -7   4   -0.22    0.15
 -12   7   4   -0.03    0.22
 -12   7   4   -0.37    0.21
  12   7  -4    0.47    0.20
 -11  -7   4   -0.28    0.16
 -11  -7   4    0.05    0.15
 -11   7   4    0.01    0.19
  11   7  -4    0.18    0.17
 -11   7   4    0.40    0.21
 -10  -7   4    0.83    0.25
 -10  -7   4    1.11    0.30
  10   7  -4    0.15    0.33
 -10   7   4    0.76    0.32
 -10   7   4    1.08    0.29
  -9  -7   4    0.15    0.14
  -9  -7   4   -0.05    0.14
  -9  -7   4    0.17    0.17
   9   7  -4   -0.18    0.21
  -9   7   4    0.11    0.15
  -9   7   4    0.04    0.18
  -8  -7   4   -0.15    0.14
  -8  -7   4    0.06    0.15
  -8   7   4    0.40    0.14
  -8   7   4    0.15    0.17
  -7  -7   4    0.62    0.24
  -7  -7   4    0.40    0.17
  -7  -7   4    0.66    0.26
  -7   7   4    0.64    0.25
   7   7  -4    1.14    0.28
  -7   7   4    0.45    0.22
  -6  -7   4    0.01    0.15
  -6  -7   4   -0.16    0.08
  -6  -7   4   -0.03    0.11
  -6   7   4    0.14    0.19
   6   7  -4    0.06    0.17
  -6   7   4   -0.04    0.15
  -5  -7   4    2.57    0.42
  -5  -7   4    2.13    0.37
  -5  -7   4    2.49    0.46
  -5   7   4    2.67    0.45
   5   7  -4    2.41    0.40
   5   7  -4    2.52    0.45
  -5   7   4    2.19    0.41
  -4  -7   4    0.31    0.18
  -4  -7   4   -0.05    0.15
  -4   7   4    0.13    0.18
   4   7  -4    0.11    0.13
   4   7  -4    0.47    0.18
  -4   7   4    0.16    0.14
  -3  -7   4    0.30    0.25
  -3  -7   4    0.04    0.16
  -3   7   4    0.41    0.20
   3   7  -4    0.67    0.17
  -3   7   4    0.30    0.15
   3   7  -4    0.18    0.14
   2  -7  -4    0.05    0.08
  -2  -7   4   -0.08    0.15
  -2  -7   4   -0.01    0.14
   2  -7  -4   -0.12    0.07
   2   7  -4    0.07    0.13
  -2   7   4    0.13    0.12
  -2   7   4    0.03    0.19
   2   7  -4   -0.07    0.15
   1  -7  -4    1.17    0.21
  -1  -7   4    0.72    0.31
   1  -7  -4    0.79    0.18
  -1  -7   4    0.54    0.23
  -1   7   4    0.84    0.26
  -1   7   4    0.85    0.21
   1   7  -4    0.78    0.23
   1   7  -4    0.82    0.25
   1   7  -4    0.91    0.28
   0  -7  -4    8.08    0.61
   0  -7  -4    8.11    0.55
   0  -7  -4    8.32    0.82
   0  -7  -4    7.68    0.54
   0  -7   4    8.25    0.85
   0   7  -4    9.06    0.67
   0   7  -4    6.50    0.51
   0   7  -4    6.83    0.59
  -1  -7  -4    0.40    0.17
   1  -7   4    0.76    0.34
  -1  -7  -4    0.71    0.26
  -1  -7  -4    0.79    0.22
  -1  -7  -4    0.41    0.18
  -1   7  -4    0.78    0.23
  -1   7  -4    0.88    0.25
  -2  -7  -4    3.34    0.39
  -2  -7  -4    3.58    0.37
   2  -7   4    2.34    0.53
  -2  -7  -4    3.36    0.47
  -2  -7  -4    2.92    0.36
  -2   7  -4    2.21    0.40
  -2   7  -4    3.45    0.45
  -3  -7  -4    0.80    0.22
  -3  -7  -4    0.67    0.20
  -3  -7  -4    0.38    0.24
  -3  -7  -4    0.59    0.22
   3  -7   4    0.30    0.25
  -3   7  -4    0.21    0.19
  -3   7  -4    0.36    0.15
  -4  -7  -4    0.61    0.20
  -4  -7  -4    0.57    0.27
   4  -7   4    0.74    0.30
  -4  -7  -4    0.79    0.27
  -4  -7  -4    0.58    0.17
  -4   7  -4    0.25    0.19
  -4   7  -4    0.25    0.17
  -5  -7  -4    2.07    0.34
  -5  -7  -4    2.44    0.43
  -5  -7  -4    2.11    0.34
   5  -7   4    2.47    0.61
  -5   7  -4    1.95    0.32
  -5   7  -4    2.40    0.43
  -6  -7  -4    0.58    0.19
  -6  -7  -4    0.44    0.21
   6  -7   4    0.50    0.28
  -6  -7  -4    0.30    0.16
  -6   7  -4    0.27    0.17
  -6   7  -4    0.40    0.18
   7  -7   4    0.18    0.23
  -7  -7  -4    0.04    0.13
  -7  -7  -4   -0.01    0.12
  -7   7  -4    0.23    0.17
  -7   7  -4   -0.23    0.21
  -8  -7  -4   -0.16    0.13
  -8  -7  -4    0.03    0.11
  -8  -7  -4    0.11    0.09
  -8   7  -4    0.14    0.15
   9  -7   4    0.68    0.28
  -9  -7  -4    0.68    0.29
  -9  -7  -4    0.23    0.16
  -9  -7  -4    0.45    0.19
  -9   7  -4    0.13    0.20
  -9   7  -4    0.36    0.25
 -10  -7  -4    0.19    0.16
  10  -7   4   -0.14    0.29
 -10  -7  -4    0.05    0.14
 -10   7  -4   -0.12    0.14
 -10   7  -4    0.28    0.19
 -11  -7  -4    0.32    0.21
  11  -7   4    0.20    0.32
 -11  -7  -4    0.06    0.15
 -11   7  -4    0.67    0.27
 -11   7  -4    0.50    0.28
 -10  -8   4   -0.12    0.14
  -9  -8   4    0.25    0.15
  -9   8   4    0.67    0.22
   9   8  -4    1.01    0.28
  -9   8   4   -0.22    0.23
  -8   8   4   -0.26    0.19
  -8   8   4    0.24    0.20
   8   8  -4    0.74    0.22
  -7  -8   4    0.15    0.17
   7   8  -4    0.24    0.21
  -7   8   4   -0.05    0.23
  -6  -8   4    0.47    0.18
  -6  -8   4    0.30    0.21
  -6  -8   4    0.50    0.23
   6   8  -4    0.74    0.28
  -6   8   4    0.83    0.27
  -6   8   4    0.84    0.28
  -5  -8   4    0.10    0.14
  -5  -8   4   -0.16    0.11
  -5  -8   4   -0.08    0.17
  -5   8   4    0.07    0.22
   5   8  -4   -0.02    0.24
  -5   8   4   -0.15    0.20
  -4  -8   4   -0.18    0.16
  -4  -8   4   -0.04    0.14
  -4  -8   4    0.19    0.14
   4   8  -4    0.29    0.20
  -4   8   4   -0.11    0.13
  -4   8   4    0.20    0.10
   4   8  -4   -0.13    0.17
  -3  -8   4    0.32    0.20
  -3  -8   4    0.17    0.24
   3   8  -4    0.68    0.18
  -3   8   4    0.37    0.18
   3   8  -4    0.39    0.23
  -3   8   4    1.04    0.28
   2  -8  -4    0.04    0.21
  -2  -8   4   -0.13    0.16
  -2   8   4    0.10    0.15
   2   8  -4   -0.01    0.18
  -2   8   4   -0.08    0.21
  -1  -8   4    0.78    0.27
  -1  -8   4    1.43    0.44
   1  -8  -4    0.87    0.27
   1  -8  -4    0.65    0.33
   1   8  -4    0.81    0.30
  -1   8   4    0.71    0.26
   0  -8  -4   -0.06    0.22
   0  -8   4   -0.09    0.13
   0  -8   4   -0.36    0.17
   0  -8  -4   -0.26    0.12
   0   8  -4    0.18    0.19
   1  -8   4    0.08    0.23
  -1  -8  -4    0.41    0.18
  -1  -8  -4    0.33    0.22
  -1  -8  -4    0.49    0.22
  -1   8  -4    0.22    0.22
  -1   8  -4    0.49    0.27
   2  -8   4    0.51    0.33
  -2  -8  -4    0.23    0.19
  -2  -8  -4    0.32    0.18
  -2  -8  -4    0.06    0.25
  -2  -8  -4    0.16    0.15
  -2   8  -4    0.26    0.22
  -2   8  -4    0.70    0.26
  -3  -8  -4    0.19    0.10
   3  -8   4   -0.38    0.22
  -3  -8  -4   -0.11    0.13
  -3  -8  -4   -0.29    0.13
  -3  -8  -4   -0.08    0.08
  -3   8  -4   -0.23    0.14
  -3   8  -4   -0.12    0.15
  -4  -8  -4   -0.23    0.10
  -4  -8  -4    0.18    0.16
  -4  -8  -4    0.01    0.06
   4  -8   4    0.14    0.17
  -4   8  -4    0.12    0.15
  -4   8  -4   -0.01    0.20
  -5  -8  -4   -0.20    0.10
  -5  -8  -4   -0.25    0.15
   5  -8   4   -0.16    0.17
  -5   8  -4    0.01    0.17
  -6  -8  -4   -0.15    0.16
  -6  -8  -4    0.13    0.21
  -6   8  -4   -0.07    0.15
  -7  -8  -4    0.04    0.13
  -7  -8  -4   -0.33    0.17
   7  -8   4    0.40    0.30
  -7   8  -4    0.32    0.21
  -8  -8  -4   -0.25    0.19
  -8   8  -4    0.58    0.19
  -6  -9   4    0.02    0.22
  -6  -9   4    0.02    0.18
  -6   9   4    0.12    0.25
   6   9  -4   -0.04    0.25
  -6   9   4    0.33    0.23
  -5  -9   4    0.49    0.27
  -5  -9   4    0.47    0.26
   5  -9  -4    0.62    0.41
  -5  -9   4    0.82    0.25
   5   9  -4    1.01    0.38
  -5   9   4    0.65    0.33
  -5   9   4    0.97    0.32
  -4  -9   4    0.34    0.28
  -4  -9   4    0.71    0.26
   4  -9  -4    0.14    0.27
  -4  -9   4    0.26    0.17
  -4   9   4    0.01    0.29
  -4   9   4   -0.14    0.31
   3  -9  -4    0.54    0.35
  -3  -9   4    0.98    0.26
  -3  -9   4    1.36    0.34
  -3  -9   4    0.60    0.24
   3   9  -4    1.25    0.34
  -3   9   4    1.38    0.35
  -2  -9   4    0.42    0.24
   2  -9  -4    0.50    0.35
  -2   9   4    0.39    0.45
   2   9  -4    1.07    0.27
  -1  -9   4   -0.25    0.14
   1  -9  -4   -0.08    0.22
   1   9  -4   -0.26    0.17
   0  -9   4    0.22    0.15
   0  -9   4    0.11    0.24
   0   9  -4    0.28    0.18
   1  -9   4   -0.02    0.20
   1  -9   4   -0.03    0.18
  -1  -9  -4   -0.24    0.15
  -1   9  -4    0.31    0.14
  -1   9  -4    0.22    0.17
   2  -9   4    0.53    0.36
  -2   9  -4    1.30    0.30
   3  -9   4   -0.14    0.18
  -3   9  -4   -0.07    0.21
   4  -9   4    0.17    0.19
  -4  -9  -4    0.19    0.20
  -4   9  -4    0.07    0.18
  -5  -9  -4    0.18    0.19
   5  -9   4   -0.09    0.25
  -5  -9  -4   -0.16    0.14
  -5   9  -4    0.04    0.25
 -17   0   5    1.59    0.33
 -16   0   5   -0.05    0.13
 -15   0   5    0.24    0.18
 -15   0   5    0.29    0.15
 -15   0   5    0.29    0.17
  14   0  -5    0.01    0.11
 -14   0   5    0.00    0.10
 -14   0   5    0.00    0.12
 -13   0   5    0.57    0.17
 -13   0   5    0.63    0.19
 -13   0   5    0.38    0.16
  13   0  -5    0.50    0.17
  12   0  -5    0.10    0.15
  12   0  -5   -0.04    0.08
 -12   0   5   -0.05    0.12
 -12   0   5   -0.16    0.08
 -12   0   5   -0.07    0.05
 -12   0   5    0.07    0.07
 -12   0   5    0.05    0.12
 -11   0   5    0.07    0.09
 -11   0   5    0.22    0.09
  11   0  -5   -0.03    0.13
 -11   0   5    0.04    0.11
 -11   0   5   -0.10    0.11
  11   0  -5    0.06    0.11
 -11   0   5    0.06    0.12
 -10   0   5   -0.07    0.05
 -10   0   5    0.01    0.05
  10   0  -5   -0.04    0.08
  10   0  -5   -0.01    0.07
  10   0  -5   -0.16    0.07
 -10   0   5    0.14    0.06
 -10   0   5    0.00    0.07
 -10   0   5    0.03    0.06
   9   0  -5   39.81    1.33
   9   0  -5   40.82    1.31
  -9   0   5   39.43    1.25
  -9   0   5   40.65    1.18
   9   0  -5   39.26    1.32
  -9   0   5   39.05    1.25
  -9   0   5   38.67    1.28
  -9   0   5   42.00    1.35
   8   0  -5    0.01    0.07
   8   0  -5    0.04    0.05
  -8   0   5   -0.02    0.06
  -8   0   5   -0.01    0.05
  -8   0   5   -0.09    0.03
  -8   0   5   -0.07    0.03
  -8   0   5    0.00    0.05
   8   0  -5   -0.10    0.05
  -7   0   5   20.00    0.72
  -7   0   5   20.68    0.79
   7   0  -5   19.40    0.78
   7   0  -5   20.96    0.79
  -7   0   5   18.94    0.73
  -7   0   5   20.06    0.68
   7   0  -5   18.98    0.73
  -7   0   5   19.63    0.70
   6   0  -5   -0.03    0.03
  -6   0   5    0.01    0.04
   6   0  -5   -0.01    0.03
  -6   0   5   -0.03    0.04
  -6   0   5    0.03    0.05
  -6   0   5    0.03    0.05
  -6   0   5    0.04    0.04
   6   0  -5    0.01    0.05
   5   0  -5    0.96    0.13
   5   0  -5    0.99    0.13
  -5   0   5    0.73    0.14
   5   0  -5    0.64    0.12
  -5   0   5    0.82    0.11
  -5   0   5    0.81    0.11
  -5   0   5    0.73    0.13
  -5   0   5    0.63    0.11
  -4   0   5    0.01    0.03
  -4   0   5    0.01    0.03
   4   0  -5    0.00    0.03
  -4   0   5    0.02    0.03
   4   0  -5    0.01    0.05
  -4   0   5    0.07    0.05
   4   0  -5    0.03    0.04
   4   0  -5   -0.01    0.03
  -3   0   5    2.97    0.20
  -3   0   5    2.62    0.20
   3   0  -5    2.82    0.17
   3   0  -5    3.03    0.22
   3   0  -5    2.80    0.20
   3   0  -5    3.16    0.18
  -3   0   5    2.93    0.17
  -3   0   5    2.88    0.17
   2   0  -5    0.03    0.03
  -2   0   5    0.03    0.04
  -2   0   5    0.03    0.04
  -2   0   5    0.01    0.03
   2   0  -5    0.02    0.04
  -2   0   5    0.03    0.02
   2   0  -5    0.01    0.04
   2   0  -5   -0.02    0.02
  -1   0   5   76.50    1.80
  -1   0   5   72.57    1.68
  -1   0   5   75.35    1.68
   0   0  -5    0.23    0.05
   0   0   5    0.19    0.05
   0   0  -5    0.08    0.05
   0   0   5    0.16    0.04
   0   0   5    0.16    0.05
   0   0  -5    0.16    0.04
   0   0   5    0.13    0.03
   0   0  -5    0.19    0.06
  -1   0  -5  989.02   24.39
   1   0   5 1000.00   48.27
  -1   0  -5  932.34   45.78
   2   0   5    0.03    0.02
   2   0   5    0.04    0.04
   2   0   5    0.01    0.03
  -2   0  -5   -0.03    0.02
   2   0   5   -0.01    0.03
  -2   0  -5    0.00    0.03
  -2   0  -5    0.02    0.03
  -2   0  -5    0.02    0.03
   3   0   5   19.68    0.64
  -3   0  -5   19.00    0.63
  -3   0  -5   19.05    0.64
  -3   0  -5   19.86    0.60
   3   0   5   19.18    0.65
   3   0   5   18.82    0.55
   3   0   5   19.06    0.58
   3   0   5   19.41    0.58
   4   0   5    0.02    0.04
  -4   0  -5   -0.04    0.02
   4   0   5   -0.06    0.03
  -4   0  -5   -0.04    0.02
   4   0   5   -0.01    0.03
   4   0   5    0.04    0.03
   4   0   5   -0.02    0.03
  -4   0  -5    0.00    0.04
   5   0   5    2.87    0.17
  -5   0  -5    2.95    0.23
  -5   0  -5    2.48    0.23
   5   0   5    2.67    0.23
  -5   0  -5    2.97    0.24
   5   0   5    2.89    0.22
  -5   0  -5    3.24    0.19
  -5   0  -5    2.98    0.22
   6   0   5   -0.03    0.04
  -6   0  -5   -0.07    0.03
  -6   0  -5    0.00    0.04
   6   0   5   -0.01    0.03
  -6   0  -5    0.10    0.06
  -6   0  -5    0.01    0.06
   6   0   5   -0.05    0.04
  -6   0  -5   -0.05    0.03
  -7   0  -5   41.64    1.23
   7   0   5   42.72    1.09
   7   0   5   41.04    1.22
  -7   0  -5   40.80    1.26
   7   0   5   41.30    1.29
  -7   0  -5   41.29    1.14
  -7   0  -5   39.38    1.24
  -7   0  -5   38.49    1.27
   8   0   5   -0.03    0.06
   8   0   5   -0.13    0.05
  -8   0  -5   -0.02    0.05
  -8   0  -5    0.00    0.07
   8   0   5    0.01    0.05
  -8   0  -5   -0.03    0.05
  -8   0  -5    0.02    0.07
  -8   0  -5   -0.09    0.04
   9   0   5   -0.03    0.09
   9   0   5   -0.12    0.07
  -9   0  -5   -0.05    0.06
   9   0   5   -0.04    0.06
  -9   0  -5    0.07    0.08
  -9   0  -5    0.03    0.10
  -9   0  -5    0.05    0.07
  -9   0  -5   -0.08    0.05
 -10   0  -5   -0.07    0.08
 -10   0  -5   -0.22    0.12
 -10   0  -5   -0.08    0.07
  10   0   5   -0.02    0.08
 -10   0  -5    0.02    0.06
 -10   0  -5   -0.07    0.06
 -11   0  -5    5.15    0.43
 -11   0  -5    5.35    0.44
 -11   0  -5    5.48    0.44
 -12   0  -5   -0.05    0.10
 -12   0  -5   -0.05    0.12
 -12   0  -5    0.03    0.11
 -13   0  -5    0.01    0.09
 -13   0  -5   -0.14    0.14
 -13   0  -5    0.02    0.09
 -14   0  -5   -0.06    0.14
 -14   0  -5   -0.21    0.12
 -15   0  -5    0.42    0.17
 -15   0  -5    0.28    0.18
 -16   0  -5   -0.24    0.15
 -16   0  -5   -0.15    0.13
 -17  -1   5   -0.13    0.12
 -17   1   5   -0.33    0.16
 -16  -1   5    0.44    0.23
 -16  -1   5    0.29    0.18
 -16   1   5    0.47    0.24
  16   1  -5    0.58    0.24
 -16   1   5    0.32    0.16
 -15  -1   5   -0.04    0.13
 -15  -1   5    0.11    0.11
 -15  -1   5    0.11    0.16
 -15   1   5   -0.06    0.09
  15   1  -5    0.05    0.20
 -15   1   5   -0.08    0.12
 -14  -1   5    0.04    0.13
 -14  -1   5    0.35    0.11
 -14  -1   5    0.10    0.14
 -14   1   5    0.10    0.15
 -14   1   5   -0.17    0.10
  14   1  -5    0.24    0.12
 -14   1   5    0.01    0.15
  13  -1  -5    0.21    0.13
 -13  -1   5    0.38    0.16
 -13  -1   5    0.23    0.13
 -13  -1   5    0.32    0.16
 -13   1   5    0.14    0.14
  13   1  -5    0.09    0.17
 -13   1   5    0.53    0.14
 -13   1   5    0.50    0.16
  12  -1  -5    0.54    0.16
 -12  -1   5    0.39    0.15
 -12  -1   5    0.22    0.17
 -12  -1   5    0.37    0.14
  12  -1  -5    0.44    0.18
 -12  -1   5    0.34    0.15
 -12  -1   5    0.36    0.17
 -12   1   5    0.38    0.16
  12   1  -5   -0.03    0.18
  12   1  -5    0.47    0.19
 -12   1   5    0.52    0.18
 -12   1   5    0.41    0.13
  11  -1  -5    0.74    0.19
 -11  -1   5    0.56    0.17
  11  -1  -5    0.96    0.20
 -11  -1   5    1.11    0.22
 -11  -1   5    1.12    0.21
 -11  -1   5    0.59    0.21
 -11  -1   5    0.74    0.19
 -11   1   5    0.74    0.21
  11   1  -5    0.81    0.24
 -11   1   5    0.87    0.15
  11   1  -5    0.59    0.21
 -11   1   5    0.80    0.19
 -11   1   5    0.93    0.20
 -11   1   5    0.94    0.20
  10  -1  -5    1.06    0.21
 -10  -1   5    0.89    0.19
 -10  -1   5    0.75    0.18
 -10  -1   5    0.95    0.19
 -10  -1   5    0.81    0.16
  10  -1  -5    0.66    0.18
 -10  -1   5    0.85    0.17
  10  -1  -5    0.77    0.17
 -10   1   5    0.81    0.14
 -10   1   5    0.91    0.16
  10   1  -5    0.91    0.20
  10   1  -5    0.84    0.22
  10   1  -5    0.48    0.17
 -10   1   5    0.79    0.19
 -10   1   5    0.71    0.16
 -10   1   5    0.87    0.17
  -9  -1   5    0.05    0.07
   9  -1  -5    0.26    0.10
  -9  -1   5    0.14    0.09
  -9  -1   5    0.12    0.08
  -9  -1   5    0.12    0.07
   9  -1  -5    0.12    0.09
  -9  -1   5   -0.04    0.06
   9  -1  -5    0.08    0.09
  -9   1   5    0.07    0.06
  -9   1   5    0.27    0.09
   9   1  -5    0.08    0.09
  -9   1   5    0.14    0.06
   9   1  -5    0.14    0.10
  -9   1   5    0.14    0.08
  -9   1   5    0.10    0.07
   9   1  -5    0.03    0.09
   8  -1  -5    6.39    0.38
  -8  -1   5    5.98    0.40
  -8  -1   5    6.12    0.39
  -8  -1   5    6.48    0.42
   8  -1  -5    5.99    0.42
   8  -1  -5    6.25    0.37
  -8  -1   5    5.75    0.41
  -8  -1   5    6.15    0.38
  -8   1   5    6.25    0.37
  -8   1   5    5.77    0.32
   8   1  -5    5.33    0.41
  -8   1   5    6.49    0.36
  -8   1   5    6.33    0.30
   8   1  -5    6.13    0.44
   8   1  -5    6.84    0.44
  -8   1   5    6.67    0.45
   7  -1  -5    3.54    0.27
  -7  -1   5    3.53    0.27
  -7  -1   5    2.91    0.25
  -7  -1   5    3.63    0.29
  -7  -1   5    3.49    0.30
   7  -1  -5    3.48    0.26
   7  -1  -5    3.43    0.29
  -7  -1   5    3.02    0.27
  -7   1   5    3.04    0.21
  -7   1   5    3.39    0.20
  -7   1   5    3.18    0.24
   7   1  -5    3.30    0.31
  -7   1   5    3.42    0.30
   7   1  -5    3.12    0.30
   7   1  -5    3.21    0.28
  -7   1   5    3.35    0.26
   6  -1  -5    0.67    0.14
  -6  -1   5    0.55    0.11
  -6  -1   5    0.54    0.14
  -6  -1   5    0.48    0.11
  -6  -1   5    0.55    0.12
   6  -1  -5    0.58    0.11
   6  -1  -5    0.44    0.11
  -6  -1   5    0.54    0.13
  -6   1   5    0.63    0.11
   6   1  -5    0.52    0.13
  -6   1   5    0.71    0.09
  -6   1   5    0.86    0.16
   6   1  -5    0.39    0.11
   6   1  -5    0.54    0.13
   5  -1  -5   -0.04    0.04
   5  -1  -5    0.06    0.04
  -5  -1   5    0.01    0.04
   5  -1  -5    0.04    0.03
  -5  -1   5    0.08    0.07
  -5  -1   5    0.00    0.04
  -5   1   5    0.01    0.03
   5   1  -5    0.12    0.08
  -5   1   5    0.08    0.07
  -5   1   5    0.01    0.02
  -5   1   5    0.00    0.04
   5   1  -5    0.01    0.04
  -5   1   5    0.12    0.06
   5   1  -5    0.06    0.05
   5   1  -5   -0.04    0.05
  -4  -1   5    6.11    0.32
   4  -1  -5    5.67    0.28
   4  -1  -5    5.53    0.32
  -4  -1   5    5.96    0.31
  -4  -1   5    5.80    0.33
   4  -1  -5    5.57    0.26
  -4   1   5    5.55    0.28
  -4   1   5    5.39    0.19
  -4   1   5    5.54    0.33
  -4   1   5    5.37    0.19
   4   1  -5    6.14    0.35
   4   1  -5    5.66    0.32
  -4   1   5    5.69    0.26
   4   1  -5    5.59    0.31
   4   1  -5    5.72    0.35
  -3  -1   5    0.03    0.05
   3  -1  -5    0.06    0.03
   3  -1  -5    0.09    0.05
   3  -1  -5    0.07    0.02
  -3  -1   5    0.13    0.06
  -3  -1   5    0.13    0.05
  -3  -1   5    0.05    0.04
   3  -1  -5    0.11    0.05
   3   1  -5    0.01    0.05
  -3   1   5    0.09    0.02
   3   1  -5    0.02    0.04
  -3   1   5    0.11    0.06
  -3   1   5    0.12    0.04
  -3   1   5    0.05    0.04
   3   1  -5    0.10    0.05
   2   1  -5  130.73    3.01
  -1  -1   5    2.25    0.17
   1  -1  -5    2.32    0.08
   1  -1  -5    2.42    0.12
  -1  -1   5    2.26    0.17
  -1  -1   5    2.39    0.17
   1  -1  -5    2.58    0.17
   1  -1  -5    2.43    0.16
  -1   1   5    2.03    0.11
  -1   1   5    2.46    0.17
   1   1  -5    2.54    0.17
   1   1  -5    2.40    0.18
   1   1  -5    2.25    0.21
  -1   1   5    2.20    0.08
  -1   1   5    2.56    0.18
   1   1  -5    2.29    0.18
   0  -1  -5   21.76    0.62
   0  -1   5   21.94    0.67
   0  -1  -5   22.74    0.61
   0  -1   5   22.28    0.68
   0  -1   5   22.36    0.76
   0  -1  -5   23.46    0.71
   0  -1   5   23.07    0.68
   0   1  -5   22.88    0.70
   0   1   5   22.04    0.61
   0   1   5   23.07    0.71
   0   1   5   23.81    0.64
   0   1  -5   23.37    0.69
   0   1  -5   23.71    0.69
   0   1  -5   23.04    0.78
   1  -1   5    0.53    0.09
  -1  -1  -5    0.64    0.07
  -1  -1  -5    0.60    0.11
   1  -1   5    0.53    0.09
   1  -1   5    0.69    0.13
  -1  -1  -5    0.65    0.08
   1  -1   5    0.70    0.09
  -1  -1  -5    0.68    0.05
  -1   1  -5    0.63    0.10
  -1   1  -5    0.52    0.12
  -1   1  -5    0.71    0.10
  -1   1  -5    0.62    0.10
   1   1   5    0.62    0.11
   1   1   5    0.62    0.07
   1   1   5    0.74    0.09
   1   1   5    0.71    0.06
  -2  -1  -5   17.93    0.63
   2  -1   5   17.71    0.58
   2  -1   5   18.26    0.59
   2  -1   5   17.40    0.62
  -2  -1  -5   17.66    0.44
  -2  -1  -5   18.36    0.58
   2  -1   5   19.48    0.70
   2  -1   5   18.10    0.57
  -2  -1  -5   18.06    0.48
   2   1   5   17.35    0.49
   2   1   5   18.31    0.65
  -2   1  -5   17.95    0.60
   2   1   5   17.40    0.44
  -2   1  -5   17.73    0.56
  -2   1  -5   17.60    0.60
   2   1   5   18.58    0.59
   3  -1   5   -0.02    0.04
  -3  -1  -5    0.01    0.03
  -3  -1  -5    0.02    0.04
   3  -1   5    0.02    0.06
  -3  -1  -5    0.06    0.04
   3  -1   5    0.00    0.04
   3  -1   5    0.02    0.03
   3  -1   5    0.03    0.04
   3   1   5    0.04    0.04
  -3   1  -5    0.03    0.04
  -3   1  -5    0.08    0.05
  -3   1  -5   -0.02    0.03
   3   1   5    0.06    0.04
   3   1   5    0.08    0.06
   4  -1   5    5.63    0.30
  -4  -1  -5    5.70    0.36
  -4  -1  -5    5.82    0.35
  -4  -1  -5    5.49    0.26
   4  -1   5    5.75    0.32
   4  -1   5    5.72    0.31
   4  -1   5    5.77    0.29
  -4  -1  -5    5.05    0.30
  -4   1  -5    5.42    0.32
   4   1   5    5.76    0.28
   4   1   5    5.66    0.33
  -4   1  -5    5.76    0.33
   4   1   5    5.54    0.36
  -4   1  -5    5.48    0.28
  -4   1  -5    6.28    0.34
   5  -1   5    2.30    0.19
  -5  -1  -5    2.35    0.18
   5  -1   5    2.18    0.21
  -5  -1  -5    2.14    0.23
   5  -1   5    1.88    0.19
  -5  -1  -5    2.67    0.23
   5  -1   5    2.24    0.20
  -5  -1  -5    1.91    0.22
   5   1   5    2.12    0.21
  -5   1  -5    2.28    0.18
  -5   1  -5    2.46    0.22
   5   1   5    2.27    0.19
  -5   1  -5    2.14    0.21
  -5   1  -5    2.23    0.21
   6  -1   5    6.14    0.35
  -6  -1  -5    5.67    0.36
   6  -1   5    6.36    0.37
   6  -1   5    6.23    0.36
  -6  -1  -5    5.75    0.39
  -6  -1  -5    6.10    0.34
  -6  -1  -5    5.82    0.41
  -6   1  -5    6.98    0.40
  -6   1  -5    6.48    0.34
  -6   1  -5    5.76    0.36
  -6   1  -5    6.29    0.37
   6   1   5    6.02    0.34
   6   1   5    6.45    0.20
   6   1   5    6.26    0.40
  -6   1  -5    5.77    0.34
   7  -1   5    6.02    0.37
  -7  -1  -5    5.70    0.41
  -7  -1  -5    6.10    0.40
   7  -1   5    6.23    0.39
  -7  -1  -5    6.61    0.25
  -7  -1  -5    6.44    0.45
   7  -1   5    6.27    0.36
  -7  -1  -5    5.99    0.36
   7   1   5    6.51    0.24
  -7   1  -5    7.10    0.43
  -7   1  -5    5.90    0.38
  -7   1  -5    6.00    0.36
  -7   1  -5    7.23    0.42
   7   1   5    6.21    0.42
   7   1   5    6.27    0.38
  -7   1  -5    6.22    0.35
  -8  -1  -5    1.78    0.21
   8  -1   5    1.86    0.23
  -8  -1  -5    1.28    0.23
   8  -1   5    1.37    0.21
   8  -1   5    1.87    0.20
  -8  -1  -5    1.46    0.25
  -8  -1  -5    1.84    0.23
  -8  -1  -5    1.75    0.14
  -8   1  -5    1.14    0.19
  -8   1  -5    1.37    0.21
  -8   1  -5    1.49    0.19
   8   1   5    1.18    0.22
  -8   1  -5    1.64    0.19
  -8   1  -5    1.71    0.22
   8   1   5    1.80    0.22
   8   1   5    1.73    0.14
  -9  -1  -5    0.29    0.11
   9  -1   5   -0.02    0.10
   9  -1   5    0.10    0.10
  -9  -1  -5    0.04    0.09
  -9  -1  -5    0.06    0.09
   9  -1   5    0.11    0.10
  -9  -1  -5    0.19    0.11
  -9  -1  -5    0.23    0.07
   9   1   5   -0.05    0.06
   9   1   5    0.05    0.07
  -9   1  -5   -0.05    0.08
  -9   1  -5    0.13    0.09
  -9   1  -5    0.10    0.11
   9   1   5    0.07    0.07
  -9   1  -5    0.20    0.12
  -9   1  -5    0.08    0.09
 -10  -1  -5    0.16    0.10
 -10  -1  -5    0.21    0.12
 -10  -1  -5    0.21    0.17
 -10  -1  -5    0.13    0.12
 -10   1  -5   -0.04    0.07
 -10   1  -5    0.01    0.10
  10   1   5    0.01    0.10
 -10   1  -5    0.06    0.09
 -10   1  -5   -0.05    0.09
 -11  -1  -5   -0.09    0.08
 -11  -1  -5   -0.09    0.08
 -11  -1  -5   -0.16    0.08
 -11   1  -5    0.03    0.10
 -11   1  -5   -0.06    0.09
 -11   1  -5   -0.15    0.08
 -11   1  -5   -0.20    0.09
 -12  -1  -5   -0.18    0.12
 -12  -1  -5    0.09    0.11
 -12  -1  -5   -0.02    0.11
 -12   1  -5    0.15    0.14
 -12   1  -5    0.07    0.10
 -13  -1  -5    0.32    0.20
 -13  -1  -5    0.97    0.26
 -13  -1  -5    0.60    0.18
 -13   1  -5    0.96    0.26
 -13   1  -5    0.51    0.17
 -14  -1  -5   -0.35    0.19
 -14  -1  -5    0.05    0.15
 -14   1  -5   -0.12    0.11
 -15  -1  -5   -0.01    0.18
 -15  -1  -5    0.02    0.13
 -15   1  -5   -0.05    0.16
 -15   1  -5    0.21    0.17
 -16  -1  -5   -0.22    0.13
 -16   1  -5   -0.37    0.14
 -16   1  -5   -0.04    0.14
 -17  -2   5    0.16    0.08
 -17  -2   5   -0.38    0.20
  17   2  -5   -0.09    0.17
 -17   2   5    0.11    0.15
 -16  -2   5   -0.15    0.12
 -16  -2   5   -0.01    0.13
 -16   2   5    0.07    0.16
  16   2  -5    0.08    0.20
 -16   2   5    0.14    0.12
 -15  -2   5   -0.22    0.16
 -15  -2   5   -0.17    0.06
  15   2  -5    0.00    0.17
 -15   2   5   -0.06    0.12
 -14  -2   5    0.22    0.17
 -14  -2   5    0.20    0.10
 -14  -2   5    0.15    0.10
  14   2  -5   -0.07    0.15
 -14   2   5    0.14    0.17
 -14   2   5    0.24    0.16
 -13  -2   5   -0.21    0.11
 -13  -2   5   -0.01    0.12
 -13  -2   5   -0.20    0.14
  13   2  -5    0.12    0.14
 -13   2   5   -0.03    0.13
 -13   2   5    0.00    0.12
 -12  -2   5    0.20    0.14
 -12  -2   5    0.32    0.14
 -12  -2   5    0.11    0.15
 -12   2   5    0.34    0.11
  12   2  -5    0.24    0.20
  12   2  -5    0.51    0.23
 -12   2   5    0.21    0.15
 -12   2   5    0.08    0.15
 -11  -2   5    0.77    0.21
 -11  -2   5    0.59    0.17
  11  -2  -5    0.42    0.13
 -11  -2   5    0.56    0.16
 -11  -2   5    0.53    0.17
  11  -2  -5    0.31    0.28
  11   2  -5    0.29    0.17
 -11   2   5    0.82    0.19
  11   2  -5    0.87    0.23
 -11   2   5    0.72    0.13
 -11   2   5    0.53    0.20
 -10  -2   5    4.63    0.43
 -10  -2   5    5.11    0.45
 -10  -2   5    4.84    0.40
  10  -2  -5    4.76    0.43
 -10  -2   5    5.24    0.42
  10  -2  -5    5.88    0.37
  10  -2  -5    4.96    0.32
  10  -2  -5    4.87    0.39
 -10  -2   5    5.36    0.40
 -10   2   5    5.21    0.40
 -10   2   5    4.93    0.32
 -10   2   5    5.26    0.29
 -10   2   5    4.67    0.46
  10   2  -5    4.30    0.43
  10   2  -5    5.29    0.46
  10   2  -5    5.67    0.49
  -9  -2   5    1.09    0.20
   9  -2  -5    1.99    0.21
  -9  -2   5    1.24    0.21
   9  -2  -5    1.53    0.20
  -9  -2   5    1.36    0.23
  -9  -2   5    1.58    0.26
   9  -2  -5    1.59    0.16
  -9  -2   5    1.39    0.25
   9  -2  -5    1.52    0.25
  -9   2   5    1.69    0.15
  -9   2   5    1.70    0.17
   9   2  -5    1.39    0.25
   9   2  -5    1.59    0.27
  -9   2   5    1.26    0.25
  -9   2   5    1.48    0.23
   9   2  -5    1.61    0.29
  -8  -2   5    1.91    0.25
  -8  -2   5    2.08    0.24
   8  -2  -5    1.86    0.16
  -8  -2   5    1.96    0.25
   8  -2  -5    1.91    0.19
   8  -2  -5    1.81    0.23
  -8  -2   5    2.53    0.28
   8  -2  -5    2.07    0.22
  -8  -2   5    2.40    0.26
  -8   2   5    2.28    0.24
  -8   2   5    1.87    0.14
  -8   2   5    1.93    0.17
   8   2  -5    1.35    0.25
   8   2  -5    2.06    0.28
  -8   2   5    2.17    0.29
   8   2  -5    2.28    0.28
   7  -2  -5   24.03    0.93
   7  -2  -5   24.52    0.82
  -7  -2   5   24.13    0.89
  -7  -2   5   23.84    0.92
  -7  -2   5   23.11    0.95
   7  -2  -5   24.70    0.78
   7  -2  -5   24.67    0.68
  -7  -2   5   24.46    0.91
  -7  -2   5   23.96    0.94
   7   2  -5   23.29    0.98
  -7   2   5   24.57    1.00
   7   2  -5   24.26    0.95
  -7   2   5   24.10    0.75
   7   2  -5   23.80    0.99
  -7   2   5   24.20    0.85
  -7   2   5   24.37    0.64
  -6  -2   5    4.54    0.33
  -6  -2   5    4.30    0.35
   6  -2  -5    4.35    0.34
  -6  -2   5    4.13    0.33
   6  -2  -5    4.22    0.25
  -6  -2   5    4.33    0.33
  -6  -2   5    4.16    0.34
   6  -2  -5    4.11    0.26
  -6   2   5    3.75    0.16
   6   2  -5    4.10    0.32
   6   2  -5    4.52    0.35
   6   2  -5    3.97    0.35
   6   2  -5    3.96    0.36
  -6   2   5    4.01    0.35
  -6   2   5    3.70    0.23
  -6   2   5    3.93    0.27
   5  -2  -5    9.31    0.49
  -5  -2   5    9.16    0.50
   5  -2  -5    9.99    0.40
  -5  -2   5    9.32    0.49
   5  -2  -5    9.24    0.38
  -5  -2   5    9.67    0.48
  -5   2   5    9.74    0.25
   5   2  -5    9.76    0.50
   5   2  -5    9.62    0.55
  -5   2   5    9.82    0.39
   5   2  -5    9.87    0.54
  -5   2   5    9.91    0.54
  -5   2   5    9.74    0.24
   5   2  -5    9.58    0.51
  -5   2   5    9.64    0.42
  -4  -2   5   84.95    2.26
   4  -2  -5   88.09    2.07
   4  -2  -5   90.59    2.09
  -4  -2   5   89.88    2.32
  -4  -2   5   88.36    2.26
  -4  -2   5   84.70    2.22
   4  -2  -5   84.29    2.23
   4   2  -5   86.30    2.37
  -4   2   5   89.70    2.09
  -4   2   5   87.70    2.11
  -4   2   5   90.59    2.32
   4   2  -5   92.50    2.32
   4   2  -5   88.41    2.28
   4   2  -5   88.99    2.26
   3  -2  -5    0.38    0.07
  -3  -2   5    0.39    0.10
   3  -2  -5    0.47    0.11
  -3  -2   5    0.36    0.10
  -3  -2   5    0.37    0.10
  -3  -2   5    0.32    0.11
   3  -2  -5    0.33    0.07
  -3  -2   5    0.41    0.11
  -3   2   5    0.43    0.09
  -3   2   5    0.30    0.10
   3   2  -5    0.26    0.09
   3   2  -5    0.45    0.11
   3   2  -5    0.42    0.14
  -3   2   5    0.46    0.08
   2  -2  -5   31.04    0.73
   2  -2  -5   29.00    0.76
  -2  -2   5   30.58    0.95
  -2  -2   5   29.91    0.93
   2  -2  -5   30.47    0.86
  -2  -2   5   30.11    0.96
  -2  -2   5   30.87    1.04
   2  -2  -5   30.08    0.70
  -2  -2   5   29.31    0.94
   2  -2  -5   29.51    0.91
   2   2  -5   30.16    0.96
  -2   2   5   30.43    0.88
  -2   2   5   30.64    0.96
  -2   2   5   29.97    0.80
   2   2  -5   29.82    1.08
   2   2  -5   32.76    0.97
  -1  -2   5    0.03    0.04
   1  -2  -5   -0.02    0.02
  -1  -2   5    0.00    0.04
  -1  -2   5   -0.02    0.03
   1  -2  -5    0.01    0.02
   1  -2  -5   -0.02    0.03
  -1  -2   5   -0.02    0.04
   1  -2  -5    0.00    0.02
  -1   2   5    0.04    0.03
  -1   2   5   -0.03    0.02
  -1   2   5   -0.01    0.04
  -1   2   5   -0.05    0.03
   1   2  -5    0.03    0.05
   1   2  -5   -0.01    0.03
   1   2  -5   -0.01    0.04
   1   2  -5    0.02    0.05
   0  -2   5   34.78    1.05
   0  -2   5   36.33    0.98
   0  -2  -5   34.28    0.94
   0  -2   5   32.83    1.01
   0  -2  -5   33.93    0.85
   0  -2  -5   36.53    0.91
   0  -2   5   35.31    1.18
   0  -2  -5   34.96    0.86
   0  -2  -5   35.37    1.02
   0   2   5   35.64    1.00
   0   2  -5   35.18    0.98
   0   2  -5   36.51    1.06
   0   2  -5   34.40    1.18
   0   2  -5   35.12    1.05
   0   2   5   35.84    1.03
   0   2   5   33.88    0.92
  -1  -2  -5    6.39    0.23
   1  -2   5    6.22    0.43
   1  -2   5    6.18    0.28
  -1  -2  -5    6.06    0.26
   1  -2   5    5.86    0.34
  -1  -2  -5    6.02    0.28
   1  -2   5    6.42    0.33
  -1  -2  -5    6.17    0.35
   1  -2   5    5.89    0.38
  -1  -2  -5    6.45    0.25
  -1   2  -5    6.04    0.35
   1   2   5    5.76    0.29
   1   2   5    5.89    0.34
  -1   2  -5    6.05    0.29
   1   2   5    6.32    0.29
  -2  -2  -5   42.95    1.07
  -2  -2  -5   45.78    1.31
   2  -2   5   46.03    1.24
   2  -2   5   48.52    1.49
   2  -2   5   44.24    1.35
  -2  -2  -5   45.78    1.10
   2  -2   5   43.66    1.25
  -2  -2  -5   44.11    1.19
   2  -2   5   45.49    1.14
  -2   2  -5   44.41    1.27
  -2   2  -5   44.86    1.29
   2   2   5   42.94    1.30
  -2   2  -5   43.28    1.13
   2   2   5   43.28    1.11
   2   2   5   45.00    1.23
   2   2   5   44.18    1.14
  -3  -2  -5    9.88    0.33
   3  -2   5    9.75    0.51
  -3  -2  -5    9.49    0.50
  -3  -2  -5    9.71    0.36
  -3  -2  -5   10.46    0.45
   3  -2   5    9.90    0.60
  -3  -2  -5    9.82    0.29
   3  -2   5    9.32    0.43
  -3  -2  -5   10.80    0.51
   3  -2   5    9.42    0.45
   3  -2   5   10.34    0.37
  -3   2  -5    9.85    0.47
   3   2   5   10.59    0.48
   3   2   5    9.86    0.40
  -3   2  -5    9.72    0.36
   4  -2   5    2.26    0.21
   4  -2   5    2.48    0.17
  -4  -2  -5    2.58    0.18
  -4  -2  -5    2.36    0.25
  -4  -2  -5    2.42    0.22
   4  -2   5    2.27    0.24
  -4  -2  -5    2.60    0.27
   4  -2   5    2.63    0.21
   4   2   5    2.39    0.24
  -4   2  -5    2.63    0.17
  -4   2  -5    2.46    0.26
  -4   2  -5    2.24    0.24
   4   2   5    2.28    0.20
  -4   2  -5    2.35    0.22
  -5  -2  -5    5.05    0.38
   5  -2   5    5.26    0.26
  -5  -2  -5    4.85    0.33
   5  -2   5    5.06    0.33
  -5  -2  -5    4.49    0.37
   5  -2   5    5.08    0.36
  -5  -2  -5    4.78    0.27
   5  -2   5    5.51    0.33
   5   2   5    4.30    0.29
  -5   2  -5    4.89    0.33
   5   2   5    5.06    0.36
  -5   2  -5    5.13    0.38
  -5   2  -5    4.96    0.36
  -5   2  -5    4.44    0.24
   6  -2   5    0.07    0.06
  -6  -2  -5   -0.01    0.05
  -6  -2  -5    0.09    0.06
  -6  -2  -5    0.04    0.06
   6  -2   5    0.08    0.05
   6  -2   5    0.06    0.05
  -6  -2  -5   -0.01    0.06
   6   2   5    0.11    0.07
   6   2   5    0.05    0.07
  -6   2  -5   -0.02    0.07
  -6   2  -5   -0.02    0.06
  -6   2  -5    0.04    0.07
  -6   2  -5   -0.01    0.05
  -6   2  -5    0.06    0.05
  -7  -2  -5    3.18    0.30
   7  -2   5    3.18    0.28
   7  -2   5    3.64    0.29
  -7  -2  -5    3.46    0.27
   7  -2   5    3.41    0.30
  -7  -2  -5    2.70    0.31
  -7  -2  -5    3.25    0.33
  -7   2  -5    3.40    0.30
   7   2   5    3.31    0.33
  -7   2  -5    3.42    0.33
  -7   2  -5    3.51    0.32
  -7   2  -5    3.23    0.22
   7   2   5    3.38    0.29
  -7   2  -5    2.93    0.22
   8  -2   5    0.40    0.14
  -8  -2  -5    0.58    0.14
   8  -2   5    0.37    0.12
  -8  -2  -5    0.50    0.17
  -8  -2  -5    0.39    0.15
  -8  -2  -5    0.43    0.14
  -8   2  -5    0.46    0.15
  -8   2  -5    0.45    0.15
  -8   2  -5    0.58    0.15
  -8   2  -5    0.56    0.12
  -8   2  -5    0.39    0.10
   8   2   5    0.67    0.17
   8   2   5    0.26    0.13
  -9  -2  -5    1.09    0.21
   9  -2   5    0.98    0.19
   9  -2   5    0.82    0.20
  -9  -2  -5    1.20    0.20
  -9  -2  -5    1.08    0.24
  -9  -2  -5    1.15    0.25
  -9   2  -5    1.05    0.22
  -9   2  -5    1.07    0.22
   9   2   5    1.24    0.25
  -9   2  -5    1.40    0.18
  -9   2  -5    1.07    0.19
 -10  -2  -5    1.65    0.32
 -10  -2  -5    1.54    0.24
 -10  -2  -5    1.51    0.25
 -10   2  -5    1.82    0.28
 -10   2  -5    1.46    0.29
 -10   2  -5    1.71    0.28
 -10   2  -5    2.01    0.23
  10   2   5    1.38    0.26
 -11  -2  -5   -0.05    0.13
 -11  -2  -5   -0.03    0.07
 -11  -2  -5   -0.06    0.10
 -11   2  -5   -0.10    0.10
 -11   2  -5    0.03    0.13
 -11   2  -5   -0.03    0.07
 -12  -2  -5    3.55    0.37
 -12  -2  -5    3.41    0.43
 -12  -2  -5    3.13    0.37
 -12   2  -5    3.88    0.45
 -12   2  -5    4.03    0.39
 -13  -2  -5    0.44    0.17
 -13  -2  -5    0.30    0.18
 -13  -2  -5    0.16    0.13
 -13   2  -5    0.34    0.18
 -13   2  -5    0.27    0.14
 -14  -2  -5   -0.18    0.12
 -14  -2  -5   -0.14    0.12
 -14  -2  -5   -0.27    0.12
 -14   2  -5    0.00    0.10
 -14   2  -5   -0.25    0.15
 -15  -2  -5   -0.18    0.08
 -15  -2  -5   -0.37    0.20
 -15  -2  -5    0.05    0.10
 -15   2  -5   -0.04    0.12
 -15   2  -5    0.04    0.10
 -16  -3   5   -0.37    0.20
 -16  -3   5   -0.05    0.15
 -16   3   5   -0.17    0.16
 -16   3   5   -0.25    0.13
  16   3  -5   -0.02    0.16
 -15  -3   5    0.00    0.12
 -15  -3   5    0.23    0.13
 -15   3   5    0.40    0.15
  15   3  -5    0.15    0.19
 -14  -3   5    0.00    0.15
 -14  -3   5   -0.30    0.13
  14   3  -5    0.13    0.17
 -14   3   5    0.08    0.17
 -14   3   5   -0.04    0.13
 -13  -3   5    0.55    0.18
  13   3  -5    0.78    0.26
 -13   3   5    0.57    0.20
 -12  -3   5   -0.09    0.09
 -12  -3   5   -0.10    0.12
 -12  -3   5   -0.03    0.07
  12   3  -5    0.01    0.16
 -12   3   5    0.04    0.12
 -11  -3   5   -0.08    0.09
 -11  -3   5    0.02    0.09
 -11  -3   5   -0.18    0.12
 -11   3   5   -0.16    0.10
 -11   3   5   -0.03    0.11
  11   3  -5    0.03    0.13
  11   3  -5   -0.03    0.12
 -10  -3   5    2.28    0.27
 -10  -3   5    2.30    0.30
  10  -3  -5    2.18    0.24
 -10  -3   5    2.03    0.32
 -10   3   5    2.31    0.20
  10   3  -5    2.27    0.39
 -10   3   5    2.53    0.32
 -10   3   5    2.11    0.36
  -9  -3   5    8.18    0.53
  -9  -3   5    7.74    0.57
   9  -3  -5    7.38    0.53
  -9  -3   5    7.26    0.56
  -9  -3   5    8.53    0.57
   9  -3  -5    8.24    0.38
   9  -3  -5    7.72    0.47
  -9  -3   5    8.02    0.51
  -9   3   5    8.11    0.63
   9   3  -5    7.36    0.58
  -9   3   5    8.46    0.34
   9   3  -5    7.31    0.55
  -9   3   5    8.36    0.36
   9   3  -5    8.24    0.62
  -9   3   5    8.35    0.53
  -8  -3   5   -0.13    0.05
  -8  -3   5    0.05    0.07
  -8  -3   5    0.05    0.06
   8  -3  -5   -0.02    0.06
   8  -3  -5   -0.03    0.08
  -8  -3   5    0.01    0.07
  -8  -3   5   -0.13    0.08
  -8   3   5   -0.08    0.05
   8   3  -5   -0.05    0.10
  -8   3   5    0.08    0.05
  -8   3   5    0.09    0.12
   8   3  -5   -0.07    0.08
  -8   3   5    0.01    0.04
   7  -3  -5   -0.06    0.07
  -7  -3   5   -0.04    0.05
   7  -3  -5   -0.03    0.05
  -7  -3   5    0.02    0.07
   7  -3  -5    0.00    0.04
  -7  -3   5   -0.08    0.06
  -7  -3   5   -0.01    0.09
  -7  -3   5   -0.01    0.08
   7  -3  -5    0.00    0.02
   7   3  -5    0.04    0.08
   7   3  -5    0.02    0.06
  -7   3   5    0.02    0.09
  -7   3   5    0.02    0.04
   7   3  -5    0.02    0.05
  -7   3   5    0.09    0.04
  -7   3   5    0.08    0.08
   6  -3  -5   12.29    0.33
  -6  -3   5   11.32    0.60
   6  -3  -5   12.69    0.53
   6  -3  -5   11.80    0.63
  -6  -3   5   11.93    0.65
   6  -3  -5   12.61    0.45
  -6  -3   5   12.37    0.65
  -6  -3   5   12.56    0.66
  -6   3   5   12.41    0.57
  -6   3   5   12.08    0.34
  -6   3   5   12.72    0.45
   6   3  -5   11.60    0.65
  -6   3   5   13.74    0.73
   6   3  -5   13.06    0.66
   6   3  -5   12.17    0.71
   6   3  -5   12.04    0.67
   5  -3  -5    7.39    0.32
   5  -3  -5    7.86    0.37
   5  -3  -5    7.72    0.19
  -5  -3   5    7.29    0.48
  -5  -3   5    7.10    0.45
   5  -3  -5    7.61    0.47
  -5  -3   5    7.74    0.47
  -5  -3   5    7.75    0.49
  -5  -3   5    7.39    0.47
   5   3  -5    7.70    0.50
  -5   3   5    6.96    0.50
  -5   3   5    7.53    0.33
  -5   3   5    7.56    0.21
  -5   3   5    8.16    0.43
   5   3  -5    7.35    0.54
   5   3  -5    7.35    0.47
   5   3  -5    7.03    0.48
  -4  -3   5    6.56    0.43
   4  -3  -5    7.80    0.33
  -4  -3   5    6.95    0.44
  -4  -3   5    8.65    0.54
   4  -3  -5    7.77    0.21
  -4  -3   5    7.02    0.44
   4  -3  -5    7.32    0.45
   4  -3  -5    7.42    0.34
  -4  -3   5    8.14    0.47
   4  -3  -5    7.49    0.20
  -4   3   5    7.29    0.49
  -4   3   5    7.70    0.39
   4   3  -5    6.89    0.52
  -4   3   5    7.57    0.34
   4   3  -5    8.42    0.50
  -3  -3   5   53.82    1.56
  -3  -3   5   53.92    1.58
   3  -3  -5   54.22    1.23
  -3  -3   5   53.78    1.68
  -3  -3   5   54.74    1.59
   3  -3  -5   52.80    1.37
  -3  -3   5   55.41    1.61
   3  -3  -5   54.22    1.39
   3  -3  -5   52.34    1.54
   3  -3  -5   53.94    1.24
  -3   3   5   53.76    1.44
   3   3  -5   54.80    1.77
  -3   3   5   52.21    1.40
   3   3  -5   54.09    1.59
  -3   3   5   53.71    1.64
   3   3  -5   53.00    1.58
  -2  -3   5   45.15    1.41
  -2  -3   5   46.53    1.52
  -2  -3   5   44.54    1.38
   2  -3  -5   46.69    1.24
  -2  -3   5   44.28    1.32
   2  -3  -5   43.56    1.32
   2  -3  -5   46.54    1.10
   2  -3  -5   44.28    1.17
   2  -3  -5   46.33    1.12
  -2  -3   5   44.49    1.36
   2   3  -5   44.03    1.35
  -2   3   5   45.74    1.26
  -2   3   5   44.13    1.22
   2   3  -5   45.14    1.56
  -2   3   5   47.24    1.43
   2   3  -5   44.78    1.38
   2   3  -5   47.20    1.38
  -1  -3   5    2.64    0.26
   1  -3  -5    2.19    0.21
  -1  -3   5    2.51    0.24
  -1  -3   5    3.06    0.34
   1  -3  -5    2.45    0.17
  -1  -3   5    2.79    0.23
   1  -3  -5    2.44    0.16
   1  -3  -5    2.51    0.18
   1  -3  -5    2.56    0.21
  -1   3   5    2.80    0.23
   1   3  -5    2.44    0.25
  -1   3   5    2.55    0.19
   1   3  -5    2.39    0.25
  -1   3   5    2.67    0.27
   1   3  -5    2.27    0.30
   1   3  -5    3.17    0.25
   0  -3   5   27.87    1.05
   0  -3   5   26.09    0.91
   0  -3  -5   27.51    0.79
   0  -3   5   26.65    0.95
   0  -3  -5   27.88    0.83
   0  -3  -5   26.60    0.87
   0  -3  -5   27.11    0.79
   0  -3  -5   28.66    0.91
   0  -3   5   28.86    1.15
   0  -3   5   27.53    0.84
   0   3   5   25.73    0.90
   0   3  -5   26.97    0.96
   0   3   5   28.54    0.95
   0   3   5   27.21    0.79
   0   3  -5   27.81    0.88
   0   3  -5   26.27    0.94
  -1  -3  -5    0.12    0.06
   1  -3   5    0.14    0.05
   1  -3   5    0.31    0.09
  -1  -3  -5    0.14    0.08
  -1  -3  -5    0.21    0.06
  -1  -3  -5    0.21    0.09
  -1  -3  -5    0.14    0.06
  -1  -3  -5    0.26    0.08
   1  -3   5    0.10    0.06
   1  -3   5    0.12    0.09
  -1  -3  -5    0.19    0.08
   1  -3   5    0.07    0.09
  -1   3  -5    0.19    0.09
  -1   3  -5    0.26    0.09
  -1   3  -5    0.21    0.07
   1   3   5    0.14    0.08
   1   3   5    0.20    0.08
  -2  -3  -5   34.25    0.98
  -2  -3  -5   33.80    1.16
   2  -3   5   33.88    1.06
   2  -3   5   36.46    1.39
   2  -3   5   32.53    1.10
  -2  -3  -5   34.85    0.96
  -2  -3  -5   33.91    0.98
  -2  -3  -5   35.67    1.03
   2  -3   5   34.48    0.93
   2  -3   5   34.99    1.23
  -2  -3  -5   35.34    1.14
  -2   3  -5   34.08    1.11
  -2   3  -5   33.77    1.15
   2   3   5   33.86    1.08
   2   3   5   34.51    1.02
  -2   3  -5   33.79    0.95
   3  -3   5   12.05    0.65
  -3  -3  -5   11.63    0.50
   3  -3   5   10.86    0.50
  -3  -3  -5   11.20    0.51
   3  -3   5   11.58    0.41
   3  -3   5   12.15    0.57
   3  -3   5   12.23    0.77
  -3  -3  -5   11.78    0.46
  -3  -3  -5   11.67    0.44
  -3  -3  -5   11.89    0.62
  -3  -3  -5   11.99    0.60
  -3   3  -5   11.98    0.57
   3   3   5   11.88    0.51
  -3   3  -5   11.96    0.42
   3   3   5   11.90    0.57
  -3   3  -5   11.97    0.60
  -4  -3  -5   11.27    0.40
  -4  -3  -5   10.77    0.62
   4  -3   5   11.71    0.52
  -4  -3  -5   11.44    0.53
   4  -3   5   10.07    0.53
  -4  -3  -5   10.84    0.46
   4  -3   5   10.63    0.62
  -4  -3  -5   10.81    0.60
  -4  -3  -5   11.12    0.43
   4  -3   5   13.30    0.81
   4  -3   5   11.26    0.38
   4   3   5   10.85    0.57
  -4   3  -5   11.57    0.56
  -4   3  -5   11.90    0.66
   4   3   5   10.95    0.51
  -4   3  -5   11.58    0.61
  -4   3  -5   10.85    0.38
  -5  -3  -5    0.38    0.16
   5  -3   5    0.45    0.08
   5  -3   5    0.40    0.16
   5  -3   5    0.39    0.11
  -5  -3  -5    0.25    0.06
  -5  -3  -5    0.47    0.12
  -5  -3  -5    0.39    0.13
  -5  -3  -5    0.28    0.06
   5  -3   5    0.45    0.13
  -5  -3  -5    0.36    0.10
  -5   3  -5    0.50    0.14
  -5   3  -5    0.57    0.08
   5   3   5    0.30    0.13
   5   3   5    0.39    0.09
  -5   3  -5    0.43    0.14
  -5   3  -5    0.77    0.17
  -6  -3  -5    2.20    0.24
  -6  -3  -5    2.30    0.21
   6  -3   5    2.26    0.24
   6  -3   5    1.82    0.29
  -6  -3  -5    2.03    0.28
  -6  -3  -5    1.95    0.12
  -6  -3  -5    1.68    0.29
  -6  -3  -5    1.98    0.13
   6  -3   5    1.92    0.23
  -6   3  -5    1.69    0.27
   6   3   5    2.55    0.30
  -6   3  -5    1.70    0.28
  -6   3  -5    1.93    0.14
  -6   3  -5    2.45    0.26
  -6   3  -5    2.05    0.14
   6   3   5    2.24    0.24
  -7  -3  -5    5.35    0.46
   7  -3   5    6.12    0.47
  -7  -3  -5    5.59    0.42
   7  -3   5    5.47    0.39
   7  -3   5    5.43    0.37
  -7  -3  -5    5.44    0.47
  -7  -3  -5    5.33    0.34
  -7  -3  -5    5.75    0.19
  -7  -3  -5    5.71    0.21
   7   3   5    5.05    0.43
  -7   3  -5    5.65    0.23
  -7   3  -5    6.20    0.48
   7   3   5    5.72    0.42
  -7   3  -5    5.75    0.41
  -7   3  -5    5.67    0.48
  -7   3  -5    5.29    0.25
  -8  -3  -5    0.00    0.08
   8  -3   5   -0.07    0.10
  -8  -3  -5   -0.13    0.05
   8  -3   5    0.06    0.10
  -8  -3  -5    0.06    0.05
  -8  -3  -5   -0.04    0.06
  -8   3  -5    0.15    0.09
  -8   3  -5   -0.03    0.05
  -8   3  -5    0.08    0.10
   8   3   5   -0.02    0.09
  -8   3  -5   -0.01    0.06
  -9  -3  -5   -0.07    0.10
   9  -3   5   -0.01    0.08
  -9  -3  -5   -0.07    0.05
   9  -3   5   -0.06    0.10
  -9  -3  -5    0.01    0.11
   9   3   5   -0.10    0.12
  -9   3  -5    0.12    0.09
  -9   3  -5   -0.07    0.08
  -9   3  -5   -0.18    0.09
 -10  -3  -5    0.93    0.22
 -10  -3  -5    0.56    0.22
 -10  -3  -5    0.87    0.18
  10  -3   5    0.98    0.26
 -10   3  -5    1.06    0.24
 -10   3  -5    0.91    0.21
 -10   3  -5    1.03    0.25
 -11  -3  -5   -0.09    0.10
 -11  -3  -5   -0.04    0.09
 -11  -3  -5   -0.08    0.10
 -11   3  -5    0.00    0.12
 -11   3  -5    0.09    0.12
 -12  -3  -5   -0.11    0.13
 -12  -3  -5   -0.13    0.14
 -12  -3  -5   -0.02    0.12
 -12   3  -5   -0.15    0.12
 -12   3  -5   -0.01    0.11
 -12   3  -5   -0.07    0.13
 -13  -3  -5   -0.26    0.14
 -13  -3  -5   -0.05    0.13
 -13  -3  -5   -0.18    0.11
 -13   3  -5   -0.12    0.13
 -14  -3  -5   -0.03    0.12
 -14  -3  -5    0.01    0.12
 -14   3  -5    0.09    0.14
 -14   3  -5   -0.25    0.14
 -15  -3  -5   -0.24    0.12
 -15  -3  -5    0.32    0.16
 -15  -3  -5    0.26    0.18
 -15   3  -5    0.08    0.18
 -16  -4   5    0.12    0.24
 -16  -4   5    0.07    0.18
 -16   4   5    0.21    0.20
 -16   4   5    0.68    0.20
  16   4  -5    0.16    0.22
 -15  -4   5    0.13    0.17
 -15   4   5    0.25    0.14
 -15   4   5    0.33    0.15
  15   4  -5    0.07    0.21
 -14  -4   5   -0.03    0.11
 -14  -4   5    0.29    0.12
 -14   4   5    0.01    0.11
 -14   4   5    0.02    0.14
  14   4  -5   -0.08    0.15
 -13  -4   5    0.07    0.14
 -13   4   5   -0.20    0.16
  13   4  -5    0.09    0.14
 -12  -4   5    0.01    0.16
 -12  -4   5    0.11    0.11
 -12  -4   5    0.29    0.13
 -12   4   5    0.29    0.17
  12   4  -5    0.03    0.11
 -12   4   5    0.44    0.19
 -11  -4   5    0.49    0.19
 -11  -4   5    0.64    0.22
 -11  -4   5    0.17    0.15
 -11   4   5    0.35    0.21
 -11   4   5    0.27    0.20
  11   4  -5    0.74    0.26
 -10  -4   5    0.78    0.19
 -10  -4   5    0.98    0.19
 -10  -4   5    1.05    0.25
  10   4  -5    1.16    0.30
 -10   4   5    0.93    0.28
  10   4  -5    0.57    0.28
 -10   4   5    1.37    0.28
  -9  -4   5    0.04    0.11
  -9  -4   5   -0.11    0.10
  -9  -4   5    0.08    0.10
   9   4  -5   -0.02    0.13
  -9   4   5    0.12    0.06
   9   4  -5    0.22    0.19
  -9   4   5    0.09    0.17
  -8  -4   5    5.42    0.59
  -8  -4   5    4.24    0.45
  -8  -4   5    5.04    0.43
   8  -4  -5    4.57    0.25
  -8  -4   5    5.04    0.43
   8  -4  -5    4.31    0.35
  -8   4   5    5.39    0.54
  -8   4   5    4.65    0.24
  -8   4   5    4.91    0.43
   8   4  -5    4.38    0.50
   8   4  -5    4.39    0.47
   7  -4  -5   10.94    0.53
  -7  -4   5   11.15    0.64
  -7  -4   5   11.62    0.67
   7  -4  -5   10.03    0.64
  -7  -4   5    9.32    0.62
  -7  -4   5   10.40    0.66
   7  -4  -5   10.77    0.39
  -7  -4   5    9.72    0.65
   7  -4  -5   11.01    0.33
  -7  -4   5    9.37    0.63
   7   4  -5    9.52    0.70
  -7   4   5   11.23    0.76
  -7   4   5    9.87    0.58
  -7   4   5   10.25    0.39
  -7   4   5   10.78    0.36
   7   4  -5    8.73    0.64
   7   4  -5   10.83    0.70
   6  -4  -5    0.16    0.09
  -6  -4   5    0.19    0.10
   6  -4  -5    0.23    0.13
  -6  -4   5    0.16    0.11
  -6  -4   5    0.18    0.13
  -6  -4   5    0.40    0.14
   6  -4  -5    0.24    0.07
  -6  -4   5    0.13    0.10
  -6   4   5    0.17    0.13
   6   4  -5    0.40    0.12
   6   4  -5    0.46    0.16
  -6   4   5    0.32    0.06
  -6   4   5    0.29    0.11
  -6   4   5    0.17    0.07
   6   4  -5    0.23    0.14
  -5  -4   5    1.08    0.21
  -5  -4   5    0.87    0.19
  -5  -4   5    1.39    0.25
   5  -4  -5    1.25    0.12
  -5  -4   5    1.01    0.22
  -5  -4   5    1.26    0.24
   5  -4  -5    1.28    0.09
   5  -4  -5    1.58    0.18
   5  -4  -5    1.09    0.21
   5   4  -5    1.22    0.24
  -5   4   5    1.15    0.14
  -5   4   5    1.07    0.24
   5   4  -5    0.98    0.22
  -5   4   5    1.31    0.11
   5   4  -5    0.90    0.26
  -5   4   5    1.12    0.20
  -4  -4   5    0.00    0.07
  -4  -4   5   -0.06    0.04
   4  -4  -5    0.02    0.03
   4  -4  -5   -0.01    0.04
   4  -4  -5   -0.02    0.02
   4  -4  -5   -0.05    0.07
  -4  -4   5   -0.01    0.05
  -4  -4   5   -0.07    0.05
   4  -4  -5   -0.04    0.05
  -4  -4   5    0.04    0.06
   4   4  -5    0.04    0.05
   4   4  -5    0.03    0.07
  -4   4   5    0.04    0.08
  -4   4   5   -0.02    0.06
   4   4  -5   -0.10    0.07
  -4   4   5   -0.02    0.04
   3  -4  -5    7.59    0.49
   3  -4  -5    7.51    0.31
   3  -4  -5    7.04    0.35
   3  -4  -5    7.50    0.39
  -3  -4   5    6.67    0.44
  -3  -4   5    7.13    0.49
   3  -4  -5    7.32    0.30
  -3  -4   5    6.72    0.53
  -3  -4   5    7.64    0.49
   3  -4  -5    6.89    0.36
  -3  -4   5    6.83    0.49
   3   4  -5    6.91    0.48
   3   4  -5    7.10    0.47
  -3   4   5    7.03    0.38
  -3   4   5    7.63    0.54
  -3   4   5    8.53    0.45
   3   4  -5    6.81    0.56
   2  -4  -5    0.02    0.06
   2  -4  -5    0.21    0.08
  -2  -4   5    0.11    0.08
  -2  -4   5    0.20    0.11
   2  -4  -5    0.20    0.06
  -2  -4   5    0.14    0.10
   2  -4  -5    0.13    0.06
   2  -4  -5    0.18    0.09
  -2  -4   5    0.16    0.09
  -2  -4   5    0.05    0.08
   2  -4  -5    0.18    0.07
   2   4  -5    0.03    0.07
   2   4  -5    0.03    0.07
  -2   4   5    0.17    0.07
   2   4  -5    0.14    0.12
  -2   4   5    0.02    0.06
   2   4  -5    0.14    0.08
  -1  -4   5   -0.01    0.06
  -1  -4   5    0.01    0.05
  -1  -4   5   -0.04    0.08
   1  -4  -5    0.00    0.05
   1  -4  -5    0.08    0.05
  -1  -4   5   -0.09    0.10
   1  -4  -5   -0.05    0.04
   1  -4  -5    0.00    0.03
   1  -4  -5   -0.09    0.04
  -1  -4   5   -0.06    0.05
   1  -4  -5   -0.01    0.05
   1   4  -5    0.03    0.07
   1   4  -5    0.10    0.07
   1   4  -5   -0.05    0.06
  -1   4   5    0.05    0.06
  -1   4   5    0.08    0.07
   0  -4  -5    0.20    0.10
   0  -4  -5    0.12    0.07
   0  -4   5    0.32    0.10
   0  -4  -5    0.23    0.09
   0  -4  -5    0.25    0.07
   0  -4   5    0.08    0.08
   0  -4   5    0.32    0.17
   0  -4  -5    0.18    0.09
   0  -4   5    0.13    0.09
   0  -4   5    0.24    0.10
   0  -4  -5    0.24    0.08
   0   4   5    0.33    0.12
   0   4  -5    0.15    0.09
   0   4  -5    0.23    0.10
   0   4  -5    0.34    0.11
   0   4   5    0.23    0.08
  -1  -4  -5    5.29    0.40
  -1  -4  -5    5.22    0.34
  -1  -4  -5    5.13    0.37
   1  -4   5    4.83    0.29
  -1  -4  -5    5.17    0.35
   1  -4   5    4.96    0.44
  -1  -4  -5    5.08    0.32
   1  -4   5    4.74    0.35
   1  -4   5    4.39    0.49
  -1  -4  -5    4.70    0.30
   1  -4   5    4.80    0.39
  -1   4  -5    5.07    0.40
   1   4   5    4.87    0.37
  -1   4  -5    4.93    0.38
  -1   4  -5    5.01    0.31
   2  -4   5    0.53    0.15
  -2  -4  -5    0.52    0.11
  -2  -4  -5    0.42    0.10
  -2  -4  -5    0.51    0.12
   2  -4   5    0.73    0.15
   2  -4   5    0.39    0.15
  -2  -4  -5    0.69    0.16
  -2  -4  -5    0.38    0.12
  -2  -4  -5    0.38    0.11
   2  -4   5    0.69    0.09
  -2  -4  -5    0.70    0.17
   2  -4   5    0.53    0.20
   2   4   5    0.55    0.14
  -2   4  -5    0.71    0.12
  -2   4  -5    0.52    0.14
  -2   4  -5    0.40    0.13
  -3  -4  -5    0.07    0.07
   3  -4   5    0.31    0.12
   3  -4   5    0.11    0.05
  -3  -4  -5    0.16    0.10
   3  -4   5    0.06    0.08
  -3  -4  -5   -0.03    0.07
  -3  -4  -5    0.02    0.06
   3  -4   5    0.04    0.10
  -3  -4  -5    0.19    0.09
  -3  -4  -5    0.14    0.08
  -3  -4  -5    0.11    0.09
  -3  -4  -5    0.37    0.14
   3  -4   5    0.18    0.09
  -3   4  -5    0.12    0.06
  -3   4  -5    0.13    0.10
  -3   4  -5    0.16    0.11
   4  -4   5    2.03    0.25
  -4  -4  -5    2.29    0.22
  -4  -4  -5    2.32    0.24
   4  -4   5    2.06    0.23
   4  -4   5    2.06    0.40
   4  -4   5    2.03    0.33
  -4  -4  -5    2.37    0.21
   4  -4   5    2.39    0.15
  -4  -4  -5    2.48    0.25
  -4  -4  -5    2.15    0.24
  -4  -4  -5    1.90    0.31
  -4  -4  -5    1.99    0.26
  -4  -4  -5    2.23    0.29
  -4   4  -5    2.43    0.30
  -4   4  -5    2.24    0.27
  -4   4  -5    2.31    0.16
  -4   4  -5    1.93    0.32
  -5  -4  -5    4.82    0.31
  -5  -4  -5    4.06    0.41
  -5  -4  -5    4.29    0.39
  -5  -4  -5    4.34    0.31
   5  -4   5    4.67    0.34
   5  -4   5    4.34    0.44
  -5  -4  -5    4.48    0.28
  -5  -4  -5    4.87    0.38
  -5  -4  -5    5.05    0.45
   5  -4   5    4.34    0.18
   5  -4   5    4.11    0.35
   5   4   5    4.08    0.35
   5   4   5    4.03    0.39
  -5   4  -5    4.63    0.43
  -5   4  -5    4.28    0.19
  -5   4  -5    4.15    0.36
  -5   4  -5    4.55    0.46
  -6  -4  -5    1.56    0.29
  -6  -4  -5    1.81    0.19
  -6  -4  -5    2.01    0.18
  -6  -4  -5    1.61    0.28
   6  -4   5    2.18    0.26
   6  -4   5    1.88    0.23
  -6  -4  -5    1.98    0.25
  -6  -4  -5    2.24    0.23
   6  -4   5    1.73    0.31
  -6  -4  -5    1.53    0.31
   6   4   5    1.70    0.30
  -6   4  -5    2.01    0.26
   6   4   5    1.64    0.27
  -6   4  -5    1.95    0.35
  -6   4  -5    1.89    0.33
   7  -4   5    1.83    0.31
  -7  -4  -5    2.77    0.32
  -7  -4  -5    1.43    0.30
  -7  -4  -5    2.36    0.26
   7  -4   5    2.20    0.24
  -7  -4  -5    2.64    0.27
  -7   4  -5    2.04    0.34
  -7   4  -5    1.65    0.33
  -7   4  -5    2.32    0.31
   7   4   5    1.94    0.31
  -8  -4  -5    2.00    0.23
   8  -4   5    1.50    0.23
   8  -4   5    1.05    0.26
  -8  -4  -5    1.67    0.33
  -8   4  -5    1.61    0.30
  -8   4  -5    2.54    0.32
  -8   4  -5    1.85    0.35
   8   4   5    1.63    0.27
  -9  -4  -5    4.63    0.44
   9  -4   5    3.36    0.34
  -9  -4  -5    4.08    0.46
  -9  -4  -5    3.80    0.35
   9   4   5    3.80    0.44
  -9   4  -5    4.76    0.52
  -9   4  -5    4.22    0.39
  -9   4  -5    5.23    0.53
 -10  -4  -5    1.23    0.27
 -10   4  -5    1.11    0.27
 -10   4  -5    1.03    0.28
 -10   4  -5    0.92    0.27
 -11  -4  -5    1.97    0.39
 -11  -4  -5    1.68    0.30
 -11  -4  -5    1.64    0.27
 -11   4  -5    1.59    0.35
 -11   4  -5    1.89    0.32
 -11   4  -5    2.15    0.39
 -12  -4  -5    0.14    0.16
 -12  -4  -5   -0.08    0.13
 -12  -4  -5    0.21    0.08
 -12   4  -5    0.44    0.22
 -12   4  -5    0.56    0.19
 -12   4  -5    0.02    0.17
 -13  -4  -5    0.53    0.19
 -13  -4  -5    0.21    0.12
 -13  -4  -5   -0.02    0.17
 -13   4  -5    0.20    0.18
 -13   4  -5    0.25    0.16
 -14  -4  -5    0.12    0.13
 -14   4  -5   -0.25    0.14
 -15  -5   5   -0.34    0.13
 -15  -5   5   -0.21    0.16
  15   5  -5    0.49    0.25
 -15   5   5   -0.01    0.19
 -15   5   5    0.27    0.17
 -14  -5   5    1.50    0.30
 -14  -5   5    1.71    0.33
  14   5  -5    2.40    0.49
 -14   5   5    1.66    0.38
 -14   5   5    1.95    0.39
 -13  -5   5    0.38    0.19
 -13  -5   5    0.67    0.24
 -13   5   5    1.04    0.30
  13   5  -5    0.90    0.33
 -13   5   5    1.19    0.39
 -12  -5   5    1.57    0.33
 -12  -5   5    1.54    0.32
  12   5  -5    1.70    0.42
 -12   5   5    1.22    0.31
 -12   5   5    1.50    0.38
 -11  -5   5    6.90    0.57
 -11  -5   5    6.59    0.62
 -11  -5   5    7.04    0.55
 -11   5   5    8.95    0.79
  11   5  -5    8.00    0.72
 -11   5   5    6.98    0.61
 -10  -5   5    0.50    0.14
 -10  -5   5    0.34    0.23
 -10  -5   5    0.25    0.16
 -10   5   5    0.44    0.19
 -10   5   5    0.01    0.19
  10   5  -5    0.15    0.10
  -9  -5   5   -0.03    0.10
  -9  -5   5   -0.03    0.12
  -9  -5   5    0.12    0.13
  -9   5   5    0.14    0.16
   9   5  -5   -0.51    0.21
   9   5  -5    0.08    0.15
  -9   5   5    0.01    0.15
  -8  -5   5    1.33    0.27
  -8  -5   5    1.42    0.26
  -8  -5   5    1.53    0.31
  -8   5   5    2.08    0.39
   8   5  -5    2.50    0.43
  -8   5   5    1.71    0.31
   8   5  -5    1.53    0.37
  -7  -5   5    0.10    0.13
  -7  -5   5    0.00    0.10
  -7  -5   5    0.09    0.12
   7  -5  -5   -0.05    0.07
   7   5  -5   -0.02    0.16
   7   5  -5   -0.03    0.09
  -7   5   5    0.04    0.12
  -7   5   5   -0.06    0.10
   6  -5  -5    0.47    0.09
   6  -5  -5    0.40    0.13
  -6  -5   5    0.57    0.20
  -6  -5   5    0.54    0.19
  -6  -5   5    0.06    0.15
  -6   5   5    0.55    0.18
   6   5  -5    0.84    0.23
   6   5  -5    0.11    0.18
   6   5  -5    0.42    0.20
  -6   5   5    0.33    0.08
  -6   5   5    0.42    0.19
   5  -5  -5    0.15    0.10
   5  -5  -5    0.07    0.08
  -5  -5   5    0.08    0.12
  -5  -5   5    0.09    0.09
   5  -5  -5    0.15    0.06
  -5  -5   5    0.18    0.14
   5  -5  -5    0.14    0.12
  -5  -5   5    0.26    0.14
  -5  -5   5    0.25    0.15
   5   5  -5    0.11    0.13
   5   5  -5    0.09    0.10
  -5   5   5    0.24    0.12
   5   5  -5    0.17    0.12
  -5   5   5    0.46    0.19
  -5   5   5    0.17    0.07
  -4  -5   5    0.15    0.14
  -4  -5   5    0.14    0.12
   4  -5  -5    0.32    0.11
   4  -5  -5    0.21    0.07
  -4  -5   5    0.32    0.12
[truncated: 693,136 more chars]
