# Supplementary material for: Crystal structure and Hirshfeld surface analysis of ethyl 2-amino-4-(4-chloro­phen­yl)-5,6,7,8,9,10-hexa­hydro­cyclo­octa­[b]pyridine-3-carboxyl­ate
Source: Acta Crystallogr E Crystallogr Commun. 2026 Mar 27;82(Pt 4):413–7. doi: 10.1107/S2056989026003087 (PMC13055980; doi:10.1107/S2056989026003087)
Supplement: Supplementary file 2 [file e-82-00413-Isup2.hkl]

data_I                                                                          
_shelx_title ' 4_Cl_060226_0m_a.res in P2(1)/n'                                 
_shelx_refln_list_code          4                                               
_shelx_F_calc_maximum      223.81                                               
_exptl_crystal_F_000       760.00                                               
_reflns_d_resolution_high  0.7479                                               
                                                                                
loop_                                                                           
 _space_group_symop_operation_xyz                                               
 'x, y, z'                                                                      
 '-x+1/2, y+1/2, -z+1/2'                                                        
 '-x, -y, -z'                                                                   
 'x-1/2, -y-1/2, z-1/2'                                                         
                                                                                
_cell_length_a    13.2386                                                       
_cell_length_b     7.2770                                                       
_cell_length_c    19.7223                                                       
_cell_angle_alpha  90.000                                                       
_cell_angle_beta  101.461                                                       
_cell_angle_gamma  90.000                                                       
                                                                                
_shelx_F_squared_multiplier     1.000                                           
                                                                                
loop_                                                                           
 _refln_index_h                                                                 
 _refln_index_k                                                                 
 _refln_index_l                                                                 
 _refln_F_squared_calc                                                          
 _refln_F_squared_meas                                                          
 _refln_F_squared_sigma                                                         
 _refln_observed_status                                                         
   2   0   0        589.28        591.93         5.99 o                         
   4   0   0       6465.04       6196.17       191.84 o                         
   6   0   0       1440.81       1321.87        15.59 o                         
   8   0   0        139.41        159.56         4.70 o                         
  10   0   0        139.43        145.62         5.03 o                         
  12   0   0          1.20          1.38         2.22 o                         
  14   0   0          0.94         -3.20         4.51 o                         
  16   0   0         47.17         46.72         8.99 o                         
   1   1   0       7527.31       7571.88        97.30 o                         
   2   1   0        145.26        200.41         2.51 o                         
   3   1   0        803.23        813.08         6.68 o                         
   4   1   0        169.41        244.87         3.09 o                         
   5   1   0        652.92        611.48         5.80 o                         
   6   1   0        157.53        167.33         2.93 o                         
   7   1   0        322.46        336.84         4.61 o                         
   8   1   0          0.23         -0.65         0.65 o                         
   9   1   0        138.08        144.53         3.36 o                         
  10   1   0         31.15         27.48         1.78 o                         
  11   1   0          0.05         -0.34         1.06 o                         
  12   1   0          4.94          4.73         2.11 o                         
  13   1   0         28.29         28.63         3.05 o                         
  14   1   0          0.50          0.86         2.61 o                         
  15   1   0          0.01         -2.74         2.74 o                         
  16   1   0          2.32          0.42         2.96 o                         
  17   1   0          2.90         -3.21        10.61 o                         
   0   2   0        435.16        441.73         6.28 o                         
   1   2   0       1593.42       1628.95        10.95 o                         
   2   2   0       3302.76       3095.77        18.75 o                         
   3   2   0        369.60        378.86         4.76 o                         
   4   2   0         74.86         66.70         1.98 o                         
   5   2   0       2005.29       2143.88        14.39 o                         
   6   2   0        319.90        346.14         4.29 o                         
   7   2   0         18.32         27.42         1.40 o                         
   8   2   0         26.91         33.92         1.67 o                         
   9   2   0          0.02         -0.33         0.84 o                         
  10   2   0         62.41         48.39         2.49 o                         
  11   2   0        529.66        594.17        12.34 o                         
  12   2   0         17.30         15.42         3.09 o                         
  13   2   0          4.49          6.08         2.83 o                         
  14   2   0         27.00         22.06         3.56 o                         
  15   2   0         15.58          5.63         8.00 o                         
  16   2   0          0.03         -1.62         2.94 o                         
   1   3   0        386.32        367.22         4.69 o                         
   2   3   0       1393.53       1294.83        11.01 o                         
   3   3   0        395.60        463.02         5.13 o                         
   4   3   0       1415.39       1469.15        13.10 o                         
   5   3   0       2396.76       2496.62        19.60 o                         
   6   3   0         99.22         87.26         2.82 o                         
   7   3   0          0.08         -0.29         0.75 o                         
   8   3   0         19.16         18.80         1.67 o                         
   9   3   0         82.82         79.59         3.25 o                         
  10   3   0         54.67         45.37         3.64 o                         
  11   3   0        164.69        181.36         7.11 o                         
  12   3   0         47.52         46.04         4.60 o                         
  13   3   0          0.30          1.17         2.59 o                         
  14   3   0         29.33         24.44         4.18 o                         
  15   3   0          2.19         -2.98         2.98 o                         
  16   3   0          0.11         -4.38         4.38 o                         
   0   4   0       1921.89       1729.06        19.03 o                         
   1   4   0          5.65         14.15         1.25 o                         
   2   4   0        232.50        223.23         4.02 o                         
   3   4   0        108.31         89.44         2.51 o                         
   4   4   0        217.11        239.70         3.61 o                         
   5   4   0          4.14          0.78         0.88 o                         
   6   4   0         39.71         43.02         2.22 o                         
   7   4   0         65.69         50.05         2.65 o                         
   8   4   0         75.24         60.22         3.13 o                         
   9   4   0         74.32         94.58         5.29 o                         
  10   4   0         20.50         26.34         3.86 o                         
  11   4   0         32.16         29.95         4.35 o                         
  12   4   0          0.39         -2.63         2.63 o                         
  13   4   0         10.53          0.24         3.64 o                         
  14   4   0          0.50         -2.95         2.95 o                         
  15   4   0          0.06         11.94         4.62 o                         
   1   5   0         83.52         74.86         2.80 o                         
   2   5   0       1996.25       2104.06        17.25 o                         
   3   5   0        521.40        559.73         7.30 o                         
   4   5   0        339.29        392.75         5.67 o                         
   5   5   0        219.92        251.98         5.63 o                         
   6   5   0          2.28         -0.58         1.19 o                         
   7   5   0          3.81         -0.55         1.72 o                         
   8   5   0        120.65        127.37         6.38 o                         
   9   5   0          8.31          3.00         1.99 o                         
  10   5   0          1.81         -0.04         3.42 o                         
  11   5   0          2.13         -2.75         2.75 o                         
  12   5   0         23.31         29.58         8.31 o                         
  13   5   0         15.01         14.95         4.07 o                         
  14   5   0          4.38         -2.18         6.19 o                         
   0   6   0        304.84        369.54         9.34 o                         
   1   6   0        246.43        246.27         5.13 o                         
   2   6   0         94.75         90.45         3.59 o                         
   3   6   0        207.06        223.98         5.39 o                         
   4   6   0          2.63         -1.73         1.73 o                         
   5   6   0         15.86         20.58         3.13 o                         
   6   6   0         43.92         44.83         4.30 o                         
   7   6   0          0.53         -1.96         1.96 o                         
   8   6   0          0.78         -2.32         2.35 o                         
   9   6   0          1.41          2.45         2.07 o                         
  10   6   0          2.89         -2.50         3.14 o                         
  11   6   0          3.34          6.48         3.59 o                         
  12   6   0          4.00         -0.07         2.71 o                         
  13   6   0          3.21         -4.06         4.06 o                         
   1   7   0          1.06         -0.32         1.93 o                         
   2   7   0          1.70         -2.27         2.27 o                         
   3   7   0         16.23          6.69         2.54 o                         
   4   7   0         12.37          3.53         2.14 o                         
   5   7   0          3.92         -0.50         2.27 o                         
   6   7   0          6.50          1.57         2.80 o                         
   7   7   0        124.70        168.89         9.54 o                         
   8   7   0          3.44         -3.23         3.23 o                         
   9   7   0         48.80         49.55         7.69 o                         
  10   7   0          4.62         -0.06         3.94 o                         
  11   7   0          0.05         -3.44         3.44 o                         
  12   7   0          2.06         -1.93         5.30 o                         
   0   8   0        152.30        233.47        13.54 o                         
   1   8   0          6.83          0.09         4.06 o                         
   2   8   0          1.61          1.14         2.12 o                         
   3   8   0         10.99         15.16         4.42 o                         
   4   8   0         11.89         13.01         3.65 o                         
   5   8   0          9.02          4.81         3.13 o                         
   6   8   0          0.54          0.02         4.18 o                         
   7   8   0          0.80          3.65         4.74 o                         
   8   8   0         45.06         40.59         6.20 o                         
   9   8   0          1.76         -5.12         5.16 o                         
   1   9   0          0.79         -0.02         2.78 o                         
   2   9   0          1.12         -0.57         8.33 o                         
   3   9   0          5.59          4.11         3.49 o                         
   4   9   0          6.58          3.89         4.55 o                         
   5   9   0         12.57         17.89         4.96 o                         
   6   9   0          0.01         -1.38         3.35 o                         
 -17   0   1          7.49          8.20         5.79 o                         
 -15   0   1         29.63         27.45         6.98 o                         
 -13   0   1          2.16          3.48         3.27 o                         
 -11   0   1        165.12        214.32         6.94 o                         
  -9   0   1        689.73        681.03        10.93 o                         
  -7   0   1         43.21         35.71         2.31 o                         
  -5   0   1         22.05         21.49         1.50 o                         
  -3   0   1       9047.45       8240.17       238.43 o                         
   1   0   1       2793.64       2718.60        75.31 o                         
   3   0   1       7337.19       6971.32       189.88 o                         
   5   0   1       2461.80       2542.55        23.27 o                         
   7   0   1         20.41         51.90         2.62 o                         
   9   0   1          0.06         -0.20         1.12 o                         
  11   0   1        215.80        232.45         6.73 o                         
  13   0   1          0.53          7.23         4.77 o                         
  15   0   1          2.19         -4.58         4.58 o                         
  17   0   1          0.98          3.86         8.68 o                         
 -17   1   1          6.08          3.47         3.92 o                         
 -16   1   1         12.31          5.97         4.60 o                         
 -15   1   1          5.29          5.06         3.07 o                         
 -14   1   1         83.16         75.53         5.60 o                         
 -13   1   1        175.55        221.34         7.67 o                         
 -12   1   1         51.21         45.04         3.07 o                         
 -11   1   1         28.45         28.89         2.15 o                         
 -10   1   1          0.51         -0.81         0.81 o                         
  -9   1   1         29.23         28.94         1.67 o                         
  -8   1   1        379.49        360.87         5.10 o                         
  -7   1   1        808.77        847.23         8.06 o                         
  -6   1   1        229.44        250.02         3.65 o                         
  -5   1   1        868.52        899.95         7.52 o                         
  -4   1   1      11060.69      10124.73       184.44 o                         
  -3   1   1      16932.87      17112.40       317.71 o                         
  -2   1   1      13303.47      13486.72       201.56 o                         
  -1   1   1         26.81         18.75         0.63 o                         
   0   1   1       1026.26       1021.76         6.77 o                         
   1   1   1        150.96        155.75         1.88 o                         
   2   1   1       1466.47       1344.36         8.78 o                         
   3   1   1       3246.53       3390.77        31.78 o                         
   4   1   1          4.70         18.62         0.90 o                         
   5   1   1        126.62         90.66         1.98 o                         
   6   1   1         33.05         26.62         1.29 o                         
   7   1   1         45.17         49.59         1.83 o                         
   8   1   1         39.02         42.92         1.88 o                         
   9   1   1        129.65        111.85         2.95 o                         
  10   1   1        339.49        378.34         5.83 o                         
  11   1   1        390.45        435.79         8.44 o                         
  12   1   1          9.34          8.08         1.78 o                         
  13   1   1         80.78         76.89         5.63 o                         
  14   1   1        101.35        116.23        11.14 o                         
  15   1   1          1.53         -2.66         2.67 o                         
  16   1   1          0.70         -3.61         3.61 o                         
  17   1   1          1.93         22.18        10.12 o                         
 -17   2   1          0.31         -4.65         4.65 o                         
 -16   2   1          5.95          1.76         5.62 o                         
 -15   2   1         56.70         60.86         5.77 o                         
 -14   2   1          7.18          4.47         3.04 o                         
 -13   2   1         82.11         81.50         6.04 o                         
 -12   2   1          3.17         -0.81         1.67 o                         
 -11   2   1        417.33        490.38         8.90 o                         
 -10   2   1         25.55         26.81         1.76 o                         
  -9   2   1         47.19         32.64         1.79 o                         
  -8   2   1        178.02        172.57         3.44 o                         
  -7   2   1          0.25          0.85         0.59 o                         
  -6   2   1        640.89        619.41         6.30 o                         
  -5   2   1        602.85        660.99         6.38 o                         
  -4   2   1       1238.00       1063.69         8.52 o                         
  -3   2   1        548.22        568.64         5.10 o                         
  -2   2   1        187.76        179.38         2.58 o                         
  -1   2   1        757.89        850.03         6.96 o                         
   0   2   1         19.76          4.19         0.50 o                         
   1   2   1        612.05        535.91         4.93 o                         
   2   2   1      10152.91      10162.36       166.04 o                         
   3   2   1         19.67         22.49         1.25 o                         
   4   2   1        108.45        116.95         2.72 o                         
   5   2   1         81.90         84.17         2.12 o                         
   6   2   1        889.54        859.83         7.85 o                         
   7   2   1         23.39         33.59         1.56 o                         
   8   2   1         91.79         91.91         2.56 o                         
   9   2   1         12.56          6.63         1.19 o                         
  10   2   1         18.80         13.69         1.61 o                         
  11   2   1        265.83        304.04         6.88 o                         
  12   2   1         60.92         59.45         4.73 o                         
  13   2   1         83.11         76.36         6.30 o                         
  14   2   1          3.52          1.29         2.48 o                         
  15   2   1          4.99          4.34         3.20 o                         
  16   2   1          4.45          1.38         3.14 o                         
 -16   3   1          0.17         -0.64         3.36 o                         
 -15   3   1         11.35         12.46         3.43 o                         
 -14   3   1          0.00         -3.26         3.97 o                         
 -13   3   1         28.04         16.86         3.74 o                         
 -12   3   1         26.04         22.94         3.67 o                         
 -11   3   1        252.13        268.47         9.22 o                         
 -10   3   1         82.31         97.02         5.51 o                         
  -9   3   1          1.71         -0.93         0.93 o                         
  -8   3   1       1311.18       1403.94        13.82 o                         
  -7   3   1         43.52         34.52         1.98 o                         
  -6   3   1        352.98        321.17         5.34 o                         
  -5   3   1        279.32        271.13         4.70 o                         
  -4   3   1       2210.04       2076.72        14.84 o                         
  -3   3   1         99.90        119.53         2.42 o                         
  -2   3   1       1353.38       1304.22        10.54 o                         
  -1   3   1        574.58        633.92         6.52 o                         
   0   3   1       1162.26       1146.51         9.37 o                         
   1   3   1        203.06        185.91         3.04 o                         
   2   3   1        271.36        310.46         4.20 o                         
   3   3   1         45.32         43.60         1.38 o                         
   4   3   1       1205.53       1291.29        11.95 o                         
   5   3   1        138.48        174.97         3.82 o                         
   6   3   1         30.95         22.13         1.61 o                         
   7   3   1        151.83        171.52         4.01 o                         
   8   3   1        215.29        240.31         4.97 o                         
   9   3   1         27.61         24.58         1.93 o                         
  10   3   1         93.14         98.49         5.88 o                         
  11   3   1         10.20         10.99         2.79 o                         
  12   3   1          1.24         -1.43         1.89 o                         
  13   3   1          5.75         -2.28         2.28 o                         
  14   3   1          7.02         17.24         3.17 o                         
  15   3   1          6.47         -0.59         3.79 o                         
  16   3   1          9.10         -2.23         3.62 o                         
 -15   4   1          0.99         -1.19         3.52 o                         
 -14   4   1          4.96          2.99         4.94 o                         
 -13   4   1         10.57         12.22         3.51 o                         
 -12   4   1         29.66         34.17         5.77 o                         
 -11   4   1         18.87         10.93         3.49 o                         
 -10   4   1          3.36          0.79         1.81 o                         
  -9   4   1       1099.35       1223.87        19.32 o                         
  -8   4   1          0.78         -1.01         1.01 o                         
  -7   4   1        113.82        111.45         3.56 o                         
  -6   4   1         73.30         77.68         3.79 o                         
  -5   4   1         19.15         12.79         1.39 o                         
  -4   4   1         77.31         97.48         2.43 o                         
  -3   4   1       1079.88       1115.47        10.29 o                         
  -2   4   1          7.00          7.69         0.97 o                         
  -1   4   1        747.93        761.64         8.99 o                         
   0   4   1        365.55        397.24         5.40 o                         
   1   4   1         48.72         35.22         1.75 o                         
   2   4   1         31.42         40.92         1.87 o                         
   3   4   1        619.78        605.07         6.88 o                         
   4   4   1        226.66        277.07         5.25 o                         
   5   4   1          7.37          4.17         1.06 o                         
   6   4   1        109.61        102.80         3.41 o                         
   7   4   1        566.00        612.37         8.31 o                         
   8   4   1        621.78        684.57        10.51 o                         
   9   4   1       1169.30       1348.44        20.46 o                         
  10   4   1          2.40          1.00         2.24 o                         
  11   4   1         18.27         10.55         2.88 o                         
  12   4   1         18.70         16.61         4.17 o                         
  13   4   1          6.34          6.00         2.80 o                         
  14   4   1          0.93         -3.00         3.00 o                         
  15   4   1          5.41         -3.71         4.31 o                         
 -14   5   1          3.34          2.35         2.92 o                         
 -13   5   1          4.34          1.28         4.50 o                         
 -12   5   1         16.22         15.10         4.28 o                         
 -11   5   1          1.51          0.53         4.44 o                         
 -10   5   1         17.77         14.60         3.95 o                         
  -9   5   1          6.79          2.81         2.34 o                         
  -8   5   1         12.22         10.27         2.30 o                         
  -7   5   1         83.55         81.22         5.27 o                         
  -6   5   1         69.27         60.75         3.12 o                         
  -5   5   1        139.95        139.90         4.19 o                         
  -4   5   1          9.91          5.01         1.03 o                         
  -3   5   1        111.93        111.07         4.08 o                         
  -2   5   1         43.49         33.55         1.96 o                         
  -1   5   1         97.25        108.05         3.20 o                         
   0   5   1         35.85         38.08         2.08 o                         
   1   5   1          9.05         12.47         1.28 o                         
   2   5   1         16.18         16.96         1.50 o                         
   3   5   1         60.24         54.16         2.35 o                         
   4   5   1         33.32         22.98         1.50 o                         
   5   5   1        280.94        282.39         5.95 o                         
   6   5   1         14.92          9.77         1.68 o                         
   7   5   1         61.66         54.05         4.37 o                         
   8   5   1        112.57        103.31         5.89 o                         
   9   5   1         50.44         38.93         4.49 o                         
  10   5   1         67.90         73.76         6.58 o                         
  11   5   1         11.82         11.67         2.89 o                         
  12   5   1          1.97         -1.99         2.86 o                         
  13   5   1         10.31          4.49         3.85 o                         
  14   5   1          0.55          1.63         3.76 o                         
 -13   6   1          6.83          1.46         3.51 o                         
 -12   6   1          8.66          6.63         4.58 o                         
 -11   6   1         25.14         27.71         4.86 o                         
 -10   6   1          6.35          5.34         3.89 o                         
  -9   6   1         29.69         22.28         4.19 o                         
  -8   6   1         17.39         20.96         3.85 o                         
  -7   6   1         24.53         30.36         4.50 o                         
  -6   6   1        140.60        176.88         7.81 o                         
  -5   6   1         21.53         18.84         3.00 o                         
  -4   6   1        198.88        195.15         6.58 o                         
  -3   6   1         22.94         19.97         1.93 o                         
  -2   6   1          5.00          2.53         1.27 o                         
  -1   6   1         36.34         41.34         2.42 o                         
   0   6   1        153.70        163.97         4.38 o                         
   1   6   1          0.00         -1.00         1.00 o                         
   2   6   1        430.07        479.81         9.31 o                         
   3   6   1         47.10         37.16         2.48 o                         
   4   6   1         14.80         11.20         1.99 o                         
   5   6   1        368.38        405.75        10.10 o                         
   6   6   1         13.77          8.61         2.54 o                         
   7   6   1          3.08         -0.47         1.90 o                         
   8   6   1          0.10         -1.69         2.25 o                         
   9   6   1          3.37          3.69         3.25 o                         
  10   6   1         16.03         11.21         3.31 o                         
  11   6   1          9.28          5.58         4.46 o                         
  12   6   1          7.27         11.41         4.77 o                         
  13   6   1          1.02         -0.97         3.52 o                         
 -12   7   1          7.37         -3.44         4.49 o                         
 -11   7   1          0.05         -3.06         3.06 o                         
 -10   7   1          0.11         -4.43         4.43 o                         
  -9   7   1         19.13         15.12         4.46 o                         
  -8   7   1          0.09          0.33         4.38 o                         
  -7   7   1         11.41         12.45         2.90 o                         
  -6   7   1         28.79         20.98         4.10 o                         
  -5   7   1        102.76         85.47         7.07 o                         
  -4   7   1        219.64        252.55         9.64 o                         
  -3   7   1          0.86         -2.20         2.20 o                         
  -2   7   1         11.42         11.00         2.68 o                         
  -1   7   1          0.87         -1.76         1.76 o                         
   0   7   1         23.39         33.31         3.00 o                         
   1   7   1         68.59         55.35         4.06 o                         
   2   7   1          0.05         -2.35         2.35 o                         
   3   7   1          1.73         -1.92         1.92 o                         
   4   7   1         27.30         13.83         2.86 o                         
   5   7   1         46.95         40.46         5.00 o                         
   6   7   1         65.33         63.82         5.74 o                         
   7   7   1          4.95         -0.96         3.66 o                         
   8   7   1          0.40         -1.92         1.92 o                         
   9   7   1          6.14         -1.89         5.64 o                         
  10   7   1          0.86         -2.56         2.56 o                         
  11   7   1         15.99         11.74         3.98 o                         
  -9   8   1          0.31         -3.29         3.29 o                         
  -8   8   1          5.37          7.69         4.02 o                         
  -7   8   1          0.39         -3.30         3.30 o                         
  -6   8   1         12.27         26.63         4.55 o                         
  -5   8   1          0.15          1.10         2.09 o                         
  -4   8   1          0.04         -2.49         2.49 o                         
  -3   8   1         12.43          5.56         2.68 o                         
  -2   8   1         16.45         19.54         5.28 o                         
  -1   8   1         12.23         11.64         2.95 o                         
   0   8   1         16.43         13.25         3.00 o                         
   1   8   1          5.06         -1.18         2.75 o                         
   2   8   1          7.50          4.30         2.89 o                         
   3   8   1          2.48         -2.73         3.73 o                         
   4   8   1          4.24         12.86         2.79 o                         
   5   8   1         20.05         12.98         4.53 o                         
   6   8   1          0.32         -0.63         3.37 o                         
   7   8   1         14.04         18.64         5.03 o                         
   8   8   1          0.14         -2.93         2.93 o                         
   9   8   1          1.01         -3.69         3.69 o                         
  -6   9   1         15.25         19.03         4.52 o                         
  -5   9   1         43.70         52.82        10.30 o                         
  -4   9   1          3.98         18.37        12.05 o                         
  -3   9   1          3.91         -0.46         4.34 o                         
  -2   9   1          0.10         -3.23         4.20 o                         
  -1   9   1          6.46          1.29         3.57 o                         
   0   9   1          7.57          6.98         5.08 o                         
   1   9   1          0.43         -3.66         3.66 o                         
   2   9   1          1.00          3.53         6.82 o                         
   3   9   1          0.20         -2.96         7.49 o                         
   4   9   1          4.12          8.20         5.83 o                         
   5   9   1         22.16         19.91         5.22 o                         
   6   9   1         32.56         24.27         5.79 o                         
 -16   0   2         56.42         45.44        14.71 o                         
 -14   0   2          2.08          2.83         3.48 o                         
 -12   0   2         54.24         53.64         4.37 o                         
 -10   0   2        241.59        254.32         6.69 o                         
  -8   0   2          2.03          0.29         0.96 o                         
  -6   0   2        908.16        733.43         9.77 o                         
  -4   0   2       1062.87        893.73         9.90 o                         
  -2   0   2       1614.49       1362.61        12.12 o                         
   0   0   2      16164.63      17291.08       338.46 o                         
   2   0   2        152.37        111.34         2.17 o                         
   4   0   2       1316.27       1275.70        12.88 o                         
   6   0   2       2223.77       2301.18        25.03 o                         
   8   0   2       1498.47       1512.44        19.61 o                         
  10   0   2          1.43         -1.24         1.24 o                         
  12   0   2        130.89        135.94         7.81 o                         
  14   0   2         22.99          7.69         4.35 o                         
  16   0   2          4.32         -3.37         6.27 o                         
 -17   1   2         22.26         13.60         8.73 o                         
 -16   1   2          6.13         19.85         3.84 o                         
 -15   1   2          2.72          1.37         3.61 o                         
 -14   1   2          0.04         -1.05         2.23 o                         
 -13   1   2        256.62        315.16         8.73 o                         
 -12   1   2         11.81         10.00         1.87 o                         
 -11   1   2         42.55         41.16         2.37 o                         
 -10   1   2         40.88         44.46         2.27 o                         
  -9   1   2         29.99         30.90         1.77 o                         
  -8   1   2        562.32        569.09         6.44 o                         
  -7   1   2          5.39          8.65         0.90 o                         
  -6   1   2       3006.21       2914.63        26.07 o                         
  -5   1   2        278.57        300.23         3.78 o                         
  -4   1   2       9011.55       8156.61       160.07 o                         
  -3   1   2       2683.42       2460.61        17.52 o                         
  -2   1   2      28509.27      29585.04       393.02 o                         
  -1   1   2       2334.68       2142.16        18.49 o                         
   0   1   2       2979.72       2732.35        33.56 o                         
   1   1   2         27.99         41.21         0.96 o                         
   2   1   2          0.23          2.18         0.36 o                         
   3   1   2       1180.44       1212.25         8.27 o                         
   4   1   2       3260.55       3146.52        19.77 o                         
   5   1   2         49.13         48.57         1.52 o                         
   6   1   2        261.10        228.88         3.45 o                         
   7   1   2        130.48        141.85         2.91 o                         
   8   1   2        339.75        342.82         4.81 o                         
   9   1   2        106.09        114.92         2.96 o                         
  10   1   2          9.93          7.38         1.20 o                         
  11   1   2          3.89          7.58         1.75 o                         
  12   1   2          0.71         -1.71         1.76 o                         
  13   1   2         42.65         39.61         4.71 o                         
  14   1   2         20.87         14.11         3.27 o                         
  15   1   2          4.43          5.24         3.43 o                         
  16   1   2          5.92          1.40         4.38 o                         
 -17   2   2          0.20          4.84         4.69 o                         
 -16   2   2          3.11          3.10         4.68 o                         
 -15   2   2          3.28          2.95         2.97 o                         
 -14   2   2         49.23         51.75         6.67 o                         
 -13   2   2         26.61         20.89         3.52 o                         
 -12   2   2         16.40         16.87         2.70 o                         
 -11   2   2        123.92        143.51         4.81 o                         
 -10   2   2         20.26         25.29         1.75 o                         
  -9   2   2        294.12        322.66         5.08 o                         
  -8   2   2         13.07         12.26         1.11 o                         
  -7   2   2       3322.46       3336.41        23.02 o                         
  -6   2   2       3045.94       3266.83        21.43 o                         
  -5   2   2       1071.17       1144.24        10.60 o                         
  -4   2   2        827.62        887.70         7.41 o                         
  -3   2   2        408.26        376.62         4.19 o                         
  -2   2   2       5904.59       5862.73       143.74 o                         
  -1   2   2        728.36        771.52         6.71 o                         
   0   2   2        198.00        224.66         3.10 o                         
   1   2   2        704.48        626.54         5.78 o                         
   2   2   2         29.53         46.59         1.56 o                         
   3   2   2       1385.67       1281.38         9.50 o                         
   4   2   2        146.24        179.10         2.64 o                         
   5   2   2         70.78         75.28         1.83 o                         
   6   2   2          1.54          0.24         0.54 o                         
   7   2   2        462.32        455.89         5.52 o                         
   8   2   2          6.24          8.12         1.01 o                         
   9   2   2        246.34        236.59         4.23 o                         
  10   2   2         40.49         32.26         2.21 o                         
  11   2   2        175.30        241.25         7.61 o                         
  12   2   2          0.03         -1.33         2.41 o                         
  13   2   2          0.11         -1.91         2.22 o                         
  14   2   2          8.09         10.91         3.63 o                         
  15   2   2          8.49          7.23         3.08 o                         
  16   2   2          0.02         -4.48         4.48 o                         
 -16   3   2          0.57          3.83         6.24 o                         
 -15   3   2          0.00         -2.66         2.66 o                         
 -14   3   2          0.63          3.50         3.02 o                         
 -13   3   2         29.85         38.33         5.06 o                         
 -12   3   2         33.23         28.81         3.51 o                         
 -11   3   2        117.82        142.47         6.10 o                         
 -10   3   2         17.03         13.93         2.14 o                         
  -9   3   2         70.21         62.63         2.17 o                         
  -8   3   2          9.91          7.66         1.06 o                         
  -7   3   2          3.43          3.98         0.64 o                         
  -6   3   2       1674.38       1723.64        17.02 o                         
  -5   3   2        153.95        203.97         3.48 o                         
  -4   3   2        596.60        609.96         6.87 o                         
  -3   3   2       1565.96       1614.20        12.72 o                         
  -2   3   2        810.20        780.47         7.27 o                         
  -1   3   2       1435.06       1530.54        11.88 o                         
   0   3   2       1670.13       1791.64        13.36 o                         
   1   3   2         12.92          6.67         0.72 o                         
   2   3   2       1016.43       1064.99         9.16 o                         
   3   3   2          2.01          0.75         0.46 o                         
   4   3   2        947.65        885.55         9.32 o                         
   5   3   2       1211.93       1282.93        11.76 o                         
   6   3   2        138.61        155.52         3.61 o                         
   7   3   2          7.75         12.76         1.27 o                         
   8   3   2          4.08          4.62         1.13 o                         
   9   3   2         28.23         17.52         1.91 o                         
  10   3   2         80.01         73.91         4.34 o                         
  11   3   2         34.70         22.56         3.24 o                         
  12   3   2         13.98          7.78         2.91 o                         
  13   3   2         21.89         18.74         3.18 o                         
  14   3   2          3.12         -3.55         3.55 o                         
  15   3   2          1.37         -3.83         3.83 o                         
  16   3   2          0.01         -3.41         3.41 o                         
 -16   4   2          3.12         -6.27         6.27 o                         
 -15   4   2          9.88         15.70         4.46 o                         
 -14   4   2          1.97          2.04         2.99 o                         
 -13   4   2          0.50         -0.07         2.95 o                         
 -12   4   2         53.92         62.19         6.65 o                         
 -11   4   2          5.76          6.86         2.70 o                         
 -10   4   2        144.69        163.81         6.80 o                         
  -9   4   2         61.98         78.28         4.53 o                         
  -8   4   2        138.07        123.90         4.09 o                         
  -7   4   2         14.46         10.44         1.40 o                         
  -6   4   2        447.06        425.78         6.57 o                         
  -5   4   2          7.08          3.61         0.90 o                         
  -4   4   2       1006.01        989.24         9.24 o                         
  -3   4   2         36.10         35.23         1.72 o                         
  -2   4   2         40.82         47.91         2.01 o                         
  -1   4   2        358.65        388.35         5.49 o                         
   0   4   2        660.28        696.32         7.74 o                         
   1   4   2         55.43         44.67         1.84 o                         
   2   4   2        120.97         98.01         2.61 o                         
   3   4   2          0.04         -0.45         0.53 o                         
   4   4   2         47.70         49.78         1.90 o                         
   5   4   2         37.81         31.22         1.97 o                         
   6   4   2        119.23        108.10         4.08 o                         
   7   4   2        218.58        229.68         5.08 o                         
   8   4   2         27.35         35.97         2.70 o                         
   9   4   2         18.58         16.90         2.77 o                         
  10   4   2         20.14         20.19         3.13 o                         
  11   4   2         33.59         34.50         3.91 o                         
  12   4   2         42.03         34.08         4.48 o                         
  13   4   2          1.94         -2.25         2.25 o                         
  14   4   2         16.93         23.78         4.40 o                         
  15   4   2          1.09         16.00         4.91 o                         
 -15   5   2          0.83         -3.46         3.46 o                         
 -14   5   2         17.88         26.66         5.89 o                         
 -13   5   2          0.06         -3.79         6.27 o                         
 -12   5   2         28.13         30.58         5.16 o                         
 -11   5   2         69.79         56.13         6.92 o                         
 -10   5   2          7.67          1.65         2.84 o                         
  -9   5   2          3.46          3.23         2.40 o                         
  -8   5   2          0.02         -1.05         2.23 o                         
  -7   5   2         54.54         56.24         3.65 o                         
  -6   5   2        173.07        190.54         5.48 o                         
  -5   5   2         34.01         33.52         1.73 o                         
  -4   5   2         43.61         48.00         2.08 o                         
  -3   5   2        268.35        246.15         4.71 o                         
  -2   5   2        180.04        166.99         3.89 o                         
  -1   5   2         61.07         46.90         2.35 o                         
   0   5   2         13.80          8.37         1.25 o                         
   1   5   2         81.64         80.28         2.89 o                         
   2   5   2        689.64        742.52         8.64 o                         
   3   5   2        196.96        210.94         4.20 o                         
   4   5   2        395.21        390.15         5.47 o                         
   5   5   2       1090.27       1083.83        15.96 o                         
   6   5   2        372.91        373.28         7.86 o                         
   7   5   2        146.15        166.71         6.71 o                         
   8   5   2        191.15        211.80         7.79 o                         
   9   5   2          0.72         -2.27         2.27 o                         
  10   5   2          0.01         -0.50         2.14 o                         
  11   5   2         43.93         47.27         5.48 o                         
  12   5   2         18.62         18.14         7.46 o                         
  13   5   2          0.03         -0.90         3.82 o                         
  14   5   2          0.69         -2.05         3.15 o                         
 -13   6   2          0.07         -3.22         3.22 o                         
 -12   6   2          1.01          0.42         2.99 o                         
 -11   6   2         28.87         30.00         6.23 o                         
 -10   6   2          0.34         -3.03         3.03 o                         
  -9   6   2         78.16         90.20         6.86 o                         
  -8   6   2          4.61         -0.07         2.31 o                         
  -7   6   2         33.57         38.75         4.74 o                         
  -6   6   2         86.79         86.45         5.25 o                         
  -5   6   2         34.66         25.73         3.17 o                         
  -4   6   2        129.98        127.83         5.84 o                         
  -3   6   2        211.21        208.76         5.34 o                         
  -2   6   2        276.89        267.84         7.11 o                         
  -1   6   2         91.37         74.86         3.20 o                         
   0   6   2         40.45         36.19         2.22 o                         
   1   6   2        168.19        187.73         4.78 o                         
   2   6   2        237.83        275.68         6.24 o                         
   3   6   2          4.37          0.07         1.43 o                         
   4   6   2         87.38         72.77         4.92 o                         
   5   6   2          5.67          5.73         2.53 o                         
   6   6   2         11.43          5.45         2.39 o                         
   7   6   2          6.97          2.10         2.66 o                         
   8   6   2         15.20         14.88         3.87 o                         
   9   6   2          2.33          1.28         3.75 o                         
  10   6   2          0.34          5.54         2.89 o                         
  11   6   2         33.91         33.01         5.18 o                         
  12   6   2          7.63          9.40         3.49 o                         
  13   6   2          5.32          1.50         4.83 o                         
 -12   7   2          1.60         -2.32         3.83 o                         
 -11   7   2          1.28         -0.74         3.64 o                         
 -10   7   2         41.08         42.56         6.04 o                         
  -9   7   2         52.07         56.88         6.88 o                         
  -8   7   2         12.31         17.62         6.73 o                         
  -7   7   2         16.75         15.71         3.47 o                         
  -6   7   2          7.47          5.41         2.90 o                         
  -5   7   2         35.56         35.57         4.94 o                         
  -4   7   2         28.69         24.84         4.06 o                         
  -3   7   2         47.73         42.05         4.27 o                         
  -2   7   2          0.05         -2.34         2.34 o                         
  -1   7   2          1.88         -1.71         1.71 o                         
   0   7   2         50.74         32.66         3.26 o                         
   1   7   2          1.12         -1.98         1.98 o                         
   2   7   2          2.59         -0.29         2.23 o                         
   3   7   2         54.71         60.14         5.41 o                         
   4   7   2          0.25         -2.29         2.29 o                         
   5   7   2         20.34         24.78         3.72 o                         
   6   7   2          1.50         -1.22         2.03 o                         
   7   7   2         24.01         23.38         4.64 o                         
   8   7   2          2.75         -2.18         3.50 o                         
   9   7   2          0.42         -2.63         2.63 o                         
  10   7   2          1.97          5.12         5.57 o                         
  11   7   2          0.13         -4.29         4.29 o                         
 -10   8   2          4.47         14.95         7.71 o                         
  -9   8   2          0.00         -4.49         4.49 o                         
  -8   8   2         57.96         71.93         7.50 o                         
  -7   8   2          3.46          9.79         3.94 o                         
  -6   8   2         32.41         31.25         4.55 o                         
  -5   8   2         12.63         25.77         4.67 o                         
  -4   8   2          6.85          5.48         3.23 o                         
  -3   8   2          3.05         -1.12         2.18 o                         
  -2   8   2         17.65         21.10         4.40 o                         
  -1   8   2          3.56          3.75         2.50 o                         
   0   8   2         27.87         22.80         4.72 o                         
   1   8   2          2.82          1.32         3.67 o                         
   2   8   2          9.59          1.44         3.39 o                         
   3   8   2          5.65          2.88         2.86 o                         
   4   8   2          1.48          2.18         2.63 o                         
   5   8   2         11.79         14.11         6.50 o                         
   6   8   2         17.00          8.13         4.77 o                         
   7   8   2         16.40         18.57         4.28 o                         
   8   8   2         28.02         32.83         5.21 o                         
   9   8   2          0.03         -3.98         3.98 o                         
  -6   9   2          4.38          5.79         5.38 o                         
  -5   9   2         27.25         36.39         4.61 o                         
  -4   9   2          0.05          6.58         6.12 o                         
  -3   9   2          0.15          3.55         2.71 o                         
  -2   9   2         27.64         24.57         7.43 o                         
  -1   9   2          1.81         -3.24         3.24 o                         
   0   9   2          5.40         -3.71         3.71 o                         
   1   9   2          0.01         -5.08         5.08 o                         
   2   9   2         51.81         48.49         9.21 o                         
   3   9   2          0.21         -4.66         6.75 o                         
   4   9   2          1.31         -3.38         3.38 o                         
   5   9   2          0.46          4.36         6.13 o                         
   6   9   2          0.88         -5.17         5.17 o                         
 -17   0   3         77.00         73.77        14.47 o                         
 -15   0   3         70.92         98.27        11.24 o                         
 -13   0   3          4.53          1.93         3.41 o                         
 -11   0   3         47.66         42.36         3.48 o                         
  -9   0   3         27.59         33.04         2.57 o                         
  -7   0   3        167.79        204.36         4.97 o                         
  -5   0   3       1415.55       1270.27        12.83 o                         
  -3   0   3       3775.84       3469.57        73.40 o                         
  -1   0   3        302.87        425.97         5.07 o                         
   1   0   3        804.30        789.86         7.70 o                         
   3   0   3        594.30        563.65         8.13 o                         
   5   0   3       2339.08       2326.29        21.94 o                         
   7   0   3        198.02        213.59         5.10 o                         
   9   0   3        250.63        297.42         6.82 o                         
  11   0   3         40.14         30.77         3.59 o                         
  13   0   3         23.12         31.36         5.66 o                         
  15   0   3          3.13         -4.17         4.17 o                         
 -17   1   3          7.61          4.98         3.85 o                         
 -16   1   3         21.28         26.79         7.32 o                         
 -15   1   3         25.87         29.14         4.64 o                         
 -14   1   3         16.75          7.97         2.63 o                         
 -13   1   3         54.02         47.54         3.83 o                         
 -12   1   3        205.98        227.42         7.26 o                         
 -11   1   3        193.40        187.77         4.61 o                         
 -10   1   3        141.34        149.62         3.64 o                         
  -9   1   3          8.98          9.89         1.11 o                         
  -8   1   3        160.59        150.44         3.23 o                         
  -7   1   3        485.09        504.31         5.87 o                         
  -6   1   3        471.54        547.86         5.81 o                         
  -5   1   3        271.55        259.94         3.51 o                         
  -4   1   3        550.93        595.94         5.26 o                         
  -3   1   3        352.47        400.12         4.02 o                         
  -2   1   3       7810.16       7782.11       151.64 o                         
  -1   1   3       1529.40       1511.63         9.42 o                         
   0   1   3       1870.77       1709.78        10.73 o                         
   1   1   3       4768.55       4313.99        71.61 o                         
   2   1   3        295.20        285.32         2.85 o                         
   3   1   3       1326.01       1243.71        10.01 o                         
   4   1   3       3789.69       3683.12        21.58 o                         
   5   1   3         62.84         97.55         2.46 o                         
   6   1   3        637.74        570.61         5.90 o                         
   7   1   3        814.78        871.15         8.19 o                         
   8   1   3        566.45        593.96         6.77 o                         
   9   1   3        413.23        484.07         6.32 o                         
  10   1   3         13.62         13.57         1.48 o                         
  11   1   3        141.86        163.59         5.93 o                         
  12   1   3          1.42         -2.04         2.04 o                         
  13   1   3          0.98         -1.47         2.31 o                         
  14   1   3         28.56         31.41         4.43 o                         
  15   1   3          4.71         -1.47         2.83 o                         
  16   1   3          0.04         -3.26         3.26 o                         
 -17   2   3          0.02          0.37         3.52 o                         
 -16   2   3         20.60         21.44         4.57 o                         
 -15   2   3         34.72         39.27         7.93 o                         
 -14   2   3         32.56         36.67         5.08 o                         
 -13   2   3         31.97         34.16         3.73 o                         
 -12   2   3          0.70         -0.80         1.58 o                         
 -11   2   3         32.26         33.63         2.54 o                         
 -10   2   3        569.56        630.66         8.24 o                         
  -9   2   3        104.30        107.47         2.95 o                         
  -8   2   3         38.85         40.66         1.82 o                         
  -7   2   3        441.66        489.17         5.83 o                         
  -6   2   3       1007.84        994.99         8.98 o                         
  -5   2   3        626.97        573.76         5.95 o                         
  -4   2   3       1719.39       1621.60        11.69 o                         
  -3   2   3       1030.63        971.26         7.97 o                         
  -2   2   3        980.88        883.77         7.35 o                         
  -1   2   3        448.96        395.62         4.23 o                         
   0   2   3       2429.09       2372.65        15.05 o                         
   1   2   3         10.88          5.73         0.60 o                         
   2   2   3       2732.41       2500.57        16.24 o                         
   3   2   3        141.08        104.32         2.02 o                         
   4   2   3         57.14         41.42         1.42 o                         
   5   2   3         22.87         16.79         0.99 o                         
   6   2   3          6.73         13.38         1.04 o                         
   7   2   3        253.18        269.43         4.05 o                         
   8   2   3        601.79        614.76         6.96 o                         
   9   2   3         24.86         26.75         1.70 o                         
  10   2   3         13.47         15.42         1.75 o                         
  11   2   3         20.60         10.60         2.45 o                         
  12   2   3         30.89         29.15         4.05 o                         
  13   2   3         41.33         42.92         4.27 o                         
  14   2   3          0.00         -2.51         2.51 o                         
  15   2   3          4.24         -1.44         3.81 o                         
  16   2   3          5.64          4.48         5.57 o                         
 -16   3   3          0.10         -3.19         3.19 o                         
 -15   3   3          0.15         -3.88         3.88 o                         
 -14   3   3         17.65         17.21         4.28 o                         
 -13   3   3         13.36         14.64         3.79 o                         
 -12   3   3          7.27         17.78         3.59 o                         
 -11   3   3        107.21        134.88         5.97 o                         
 -10   3   3          1.24         -0.83         1.38 o                         
  -9   3   3        363.70        402.96         5.84 o                         
  -8   3   3        135.85        131.23         2.96 o                         
  -7   3   3        125.90        154.16         3.07 o                         
  -6   3   3        691.69        690.93         7.07 o                         
  -5   3   3       1126.65       1122.85         9.43 o                         
  -4   3   3        364.23        315.38         4.22 o                         
  -3   3   3        670.63        756.08         7.30 o                         
  -2   3   3         29.14         27.64         1.33 o                         
  -1   3   3        145.12        115.07         2.44 o                         
   0   3   3        179.47        196.06         3.35 o                         
   1   3   3         18.41         24.16         1.34 o                         
   2   3   3        878.08        905.62         8.27 o                         
   3   3   3        159.84        176.70         2.99 o                         
   4   3   3       1520.21       1632.80        12.61 o                         
   5   3   3        232.65        243.42         4.35 o                         
   6   3   3        445.63        422.49         6.02 o                         
   7   3   3        758.71        765.94        12.40 o                         
   8   3   3         49.32         42.11         1.64 o                         
   9   3   3          0.12          0.33         1.20 o                         
  10   3   3        412.70        448.62        10.20 o                         
  11   3   3          0.66         -1.86         1.86 o                         
  12   3   3         13.69          8.56         2.67 o                         
  13   3   3          2.43         -1.12         2.33 o                         
  14   3   3          0.07         -2.41         2.41 o                         
  15   3   3          0.10         -3.38         3.38 o                         
 -16   4   3          1.85         -3.96         3.96 o                         
 -15   4   3          0.12          0.36         3.22 o                         
 -14   4   3         13.28          8.02         3.96 o                         
 -13   4   3         25.31         32.10         4.65 o                         
 -12   4   3          0.17         -1.65         3.40 o                         
 -11   4   3          0.09         -2.68         2.68 o                         
 -10   4   3         54.10         59.93         5.12 o                         
  -9   4   3        181.05        211.57         7.04 o                         
  -8   4   3        334.06        346.32         7.21 o                         
  -7   4   3        187.32        159.06         4.09 o                         
  -6   4   3          0.03         -0.44         0.60 o                         
  -5   4   3         64.19         61.22         2.03 o                         
  -4   4   3          8.50         13.47         1.14 o                         
  -3   4   3        224.77        234.02         4.01 o                         
  -2   4   3         26.54         38.67         1.87 o                         
  -1   4   3        794.51        834.69         8.63 o                         
   0   4   3        623.78        697.66         7.74 o                         
   1   4   3         60.28         55.95         2.31 o                         
   2   4   3          7.84          6.69         0.93 o                         
   3   4   3        140.75        153.07         3.25 o                         
   4   4   3         19.48         27.01         1.24 o                         
   5   4   3        112.39         97.70         3.18 o                         
   6   4   3         16.41         17.59         1.68 o                         
   7   4   3        121.78        114.36         3.73 o                         
   8   4   3        137.85        143.76         4.88 o                         
   9   4   3          0.81          1.35         2.23 o                         
  10   4   3         10.63          7.96         2.66 o                         
  11   4   3         38.04         28.46         4.38 o                         
  12   4   3          9.25         10.33         3.18 o                         
  13   4   3          0.03         -1.97         3.34 o                         
  14   4   3          0.76          2.96         3.45 o                         
  15   4   3         10.17         10.23         4.80 o                         
 -15   5   3          3.47         -3.26         3.26 o                         
 -14   5   3         42.56         52.84        11.20 o                         
 -13   5   3          7.64          5.16         3.92 o                         
 -12   5   3          1.36         -1.17         3.06 o                         
 -11   5   3        137.37        159.13        14.66 o                         
 -10   5   3          1.03          3.97         2.80 o                         
  -9   5   3          1.50         -0.43         2.13 o                         
  -8   5   3         14.63          9.01         2.73 o                         
  -7   5   3         88.02         80.71         4.51 o                         
  -6   5   3         94.54         75.57         3.65 o                         
  -5   5   3         33.26         40.12         1.90 o                         
  -4   5   3         94.00         87.82         2.85 o                         
  -3   5   3          7.03          5.51         1.06 o                         
  -2   5   3          0.60          0.65         0.87 o                         
  -1   5   3        798.57        828.61         9.04 o                         
   0   5   3          2.92          3.12         0.87 o                         
   1   5   3         15.20         15.19         1.45 o                         
   2   5   3        137.36        154.33         3.83 o                         
   3   5   3         47.76         43.73         2.10 o                         
   4   5   3         14.79         11.53         1.27 o                         
   5   5   3        968.37       1049.55        13.45 o                         
   6   5   3         76.77         72.69         4.23 o                         
   7   5   3        213.35        240.36         6.69 o                         
   8   5   3          6.20          5.48         2.53 o                         
   9   5   3          1.88         -1.17         1.95 o                         
  10   5   3          6.86          1.75         2.06 o                         
  11   5   3         29.43         34.38         4.09 o                         
  12   5   3          3.09         11.62         3.50 o                         
  13   5   3          0.90         -3.31         3.31 o                         
  14   5   3          2.35          2.14         4.50 o                         
 -13   6   3          2.14         -3.28         3.28 o                         
 -12   6   3          2.42          4.89         3.65 o                         
 -11   6   3         57.20         71.85         8.38 o                         
 -10   6   3         36.76         30.96         5.26 o                         
  -9   6   3          8.01          5.45         2.91 o                         
  -8   6   3          1.77         -1.46         2.32 o                         
  -7   6   3         76.82         74.88         6.36 o                         
  -6   6   3          4.64          6.27         2.73 o                         
  -5   6   3         21.65         20.69         2.80 o                         
  -4   6   3          1.75         -1.02         1.65 o                         
  -3   6   3         16.08         11.06         1.79 o                         
  -2   6   3          4.21         -1.10         1.10 o                         
  -1   6   3          0.79          0.34         1.27 o                         
   0   6   3        535.12        563.20         8.45 o                         
   1   6   3          2.21         -0.07         1.31 o                         
   2   6   3        910.03        994.01        12.82 o                         
   3   6   3        813.50        866.26        13.06 o                         
   4   6   3         54.05         44.87         3.56 o                         
   5   6   3        208.47        214.13         7.52 o                         
   6   6   3         78.41         79.30         5.54 o                         
   7   6   3         27.23         19.65         3.35 o                         
   8   6   3         49.17         44.30         4.31 o                         
   9   6   3          0.90          1.64         3.47 o                         
  10   6   3         18.05         24.24         4.29 o                         
  11   6   3         28.10         32.21         4.77 o                         
  12   6   3          0.01          3.76         4.45 o                         
  13   6   3          0.11         -1.47         3.90 o                         
 -12   7   3         46.68         65.05         7.67 o                         
 -11   7   3          0.77         -2.96         3.14 o                         
 -10   7   3          0.42         -2.98         2.98 o                         
  -9   7   3          0.40          3.10         6.61 o                         
  -8   7   3         20.53         19.79         3.51 o                         
  -7   7   3          7.58          1.86         3.14 o                         
  -6   7   3          2.54          1.06         2.36 o                         
  -5   7   3         11.25          5.37         2.98 o                         
  -4   7   3         42.63         52.32         4.96 o                         
  -3   7   3         11.30          7.24         2.65 o                         
  -2   7   3         10.07          8.13         2.82 o                         
  -1   7   3          8.45          7.06         2.37 o                         
   0   7   3          3.35          3.82         2.52 o                         
   1   7   3         58.31         48.75         4.19 o                         
   2   7   3         53.13         43.58         4.62 o                         
   3   7   3        103.84        104.36         8.62 o                         
   4   7   3         14.86         15.43         3.31 o                         
   5   7   3          7.14          3.62         2.97 o                         
   6   7   3         38.35         37.52         4.50 o                         
   7   7   3          6.11         -0.81         2.95 o                         
   8   7   3          1.91         -3.12         3.12 o                         
   9   7   3          4.69          2.92         5.98 o                         
  10   7   3          7.52          8.03         3.77 o                         
  11   7   3         13.92         13.00         5.08 o                         
 -10   8   3          0.02         -5.69         5.69 o                         
  -9   8   3          4.78          9.33         4.80 o                         
  -8   8   3          0.61         -3.77         5.01 o                         
  -7   8   3         38.03         35.41         5.48 o                         
  -6   8   3          7.40          3.56         4.08 o                         
  -5   8   3         37.18         37.74         5.52 o                         
  -4   8   3          0.29         -3.71         3.71 o                         
  -3   8   3          1.49          2.59         2.35 o                         
  -2   8   3          1.45         -3.56         3.56 o                         
  -1   8   3         15.98          8.36         3.93 o                         
   0   8   3        108.44        122.93         8.73 o                         
   1   8   3         23.23         21.64         4.15 o                         
   2   8   3          0.16         -2.79         2.79 o                         
   3   8   3         25.60         31.47         5.51 o                         
   4   8   3          0.07          7.21         3.16 o                         
   5   8   3         12.28         13.24         3.90 o                         
   6   8   3          3.27         -0.46         3.75 o                         
   7   8   3          2.72         -3.26         3.26 o                         
   8   8   3          3.21         -1.18         4.28 o                         
   9   8   3          5.10          7.76         7.26 o                         
  -6   9   3          0.03          4.32         5.39 o                         
  -5   9   3          2.72         -3.61         3.61 o                         
  -4   9   3          8.46         -2.25         4.76 o                         
  -3   9   3          2.94         -2.91         2.91 o                         
  -2   9   3          4.69         -2.72         2.72 o                         
  -1   9   3         28.70         24.43         6.35 o                         
   0   9   3          0.32          8.20        10.61 o                         
   1   9   3          6.39         -3.14         3.14 o                         
   2   9   3         12.01         -1.26        11.09 o                         
   3   9   3          0.36        -10.12        10.12 o                         
   4   9   3          2.58          4.30         5.42 o                         
   5   9   3          0.04         -5.58         5.73 o                         
 -16   0   4          7.42         -4.82         5.79 o                         
 -14   0   4         33.27         37.61         4.70 o                         
 -12   0   4          6.16          6.82         2.42 o                         
 -10   0   4         34.65         35.29         3.16 o                         
  -8   0   4         69.92         63.75         4.57 o                         
  -6   0   4         52.88         46.43         2.37 o                         
  -4   0   4       5064.72       4643.51        48.90 o                         
  -2   0   4      13657.19      12582.04       484.47 o                         
   0   0   4       4497.92       4009.84       122.36 o                         
   2   0   4      33014.07      34020.55      1273.82 o                         
   4   0   4        337.03        248.25         4.26 o                         
   6   0   4        204.69        193.43         4.53 o                         
   8   0   4        925.78       1067.36        16.11 o                         
  10   0   4         41.23         32.31         3.82 o                         
  12   0   4          5.21          3.20         3.32 o                         
  14   0   4          0.91          5.06         4.77 o                         
  16   0   4          5.13         -5.33         5.33 o                         
 -17   1   4         13.21         14.06         5.53 o                         
 -16   1   4          9.15         20.12         6.09 o                         
 -15   1   4          0.23          2.90         2.73 o                         
 -14   1   4          5.34          2.38         2.84 o                         
 -13   1   4         95.99        111.21         5.83 o                         
 -12   1   4         29.75         34.83         2.49 o                         
 -11   1   4          2.23          1.58         1.12 o                         
 -10   1   4        334.24        340.10         5.53 o                         
  -9   1   4        133.27        130.22         3.24 o                         
  -8   1   4         15.24          4.60         0.78 o                         
  -7   1   4         77.93         80.50         2.27 o                         
  -6   1   4         96.83         89.07         2.20 o                         
  -5   1   4       3288.12       3308.77        21.00 o                         
  -4   1   4       2469.67       2470.31        16.48 o                         
  -3   1   4         55.47         64.17         1.33 o                         
  -2   1   4        730.27        610.24         4.93 o                         
  -1   1   4       1256.74       1300.78         9.23 o                         
   0   1   4       1421.42       1245.62         8.37 o                         
   1   1   4       6818.47       6759.58       123.94 o                         
   2   1   4       1399.81       1276.57         8.80 o                         
   3   1   4         87.33         87.34         1.91 o                         
   4   1   4       1371.25       1421.12        11.35 o                         
   5   1   4          9.23          1.36         0.46 o                         
   6   1   4        245.95        217.97         3.35 o                         
   7   1   4         13.16          8.03         0.97 o                         
   8   1   4         54.21         60.68         2.16 o                         
   9   1   4         40.51         40.57         1.97 o                         
  10   1   4         74.87         63.57         2.92 o                         
  11   1   4          4.25          0.19         1.63 o                         
  12   1   4          0.57         -1.81         1.81 o                         
  13   1   4         42.72         40.20         4.51 o                         
  14   1   4         10.71          8.10         3.24 o                         
  15   1   4          5.98         -2.51         2.94 o                         
  16   1   4          1.71         -3.64         3.64 o                         
 -17   2   4          0.26          4.36         5.08 o                         
 -16   2   4          0.04         -0.48         3.00 o                         
 -15   2   4          2.81         -1.62         6.32 o                         
 -14   2   4         22.41         15.07         4.28 o                         
 -13   2   4         65.90         66.54         5.46 o                         
 -12   2   4         31.15         32.25         3.27 o                         
 -11   2   4         20.72         23.09         2.19 o                         
 -10   2   4         20.33         16.99         1.48 o                         
  -9   2   4        342.33        353.71         6.03 o                         
  -8   2   4         14.35         17.61         1.29 o                         
  -7   2   4        213.50        229.37         3.80 o                         
  -6   2   4       2486.55       2619.10        18.60 o                         
  -5   2   4         90.23         78.98         2.13 o                         
  -4   2   4        979.11       1108.32         8.91 o                         
  -3   2   4        213.82        224.93         3.50 o                         
  -2   2   4        535.31        522.96         4.99 o                         
  -1   2   4       2339.84       2357.72        15.45 o                         
   0   2   4        423.58        424.60         4.47 o                         
   1   2   4        897.76        763.65         6.80 o                         
   2   2   4         33.98         19.80         1.10 o                         
   3   2   4        114.57        103.26         2.07 o                         
   4   2   4        605.95        549.65         5.43 o                         
   5   2   4        774.82        889.78         7.70 o                         
   6   2   4        139.78        152.75         3.00 o                         
   7   2   4        548.90        595.74         6.47 o                         
   8   2   4         34.16         27.48         1.52 o                         
   9   2   4        409.09        427.23         6.14 o                         
  10   2   4          0.17         -1.28         1.28 o                         
  11   2   4         10.77          4.70         2.48 o                         
  12   2   4         42.77         37.93         4.04 o                         
  13   2   4          9.74          6.90         2.93 o                         
  14   2   4          0.08          0.66         4.57 o                         
  15   2   4          0.25         -3.10         3.10 o                         
  16   2   4          2.60         -1.88         6.05 o                         
 -16   3   4          0.62         -0.68         3.33 o                         
 -15   3   4          4.08          0.56         2.91 o                         
 -14   3   4         29.73         31.88         4.22 o                         
 -13   3   4         24.92         28.76         3.92 o                         
 -12   3   4          0.86         -2.15         2.15 o                         
 -11   3   4          8.45          6.62         2.17 o                         
 -10   3   4         21.71         16.77         2.45 o                         
  -9   3   4         96.37         87.89         3.09 o                         
  -8   3   4        297.31        323.20         4.89 o                         
  -7   3   4         23.02         21.34         1.43 o                         
  -6   3   4        853.31        894.44         8.28 o                         
  -5   3   4         62.88         51.96         1.82 o                         
  -4   3   4          7.59         11.16         0.92 o                         
  -3   3   4       4764.72       5054.12        32.41 o                         
  -2   3   4        153.55        148.94         2.89 o                         
  -1   3   4       1006.53        984.90         8.92 o                         
   0   3   4        729.46        668.63         7.14 o                         
   1   3   4        673.18        619.26         6.52 o                         
   2   3   4        289.98        324.38         4.29 o                         
   3   3   4         24.13         30.23         1.43 o                         
   4   3   4         16.29         14.66         1.00 o                         
   5   3   4        116.26         94.73         2.27 o                         
   6   3   4        341.61        361.10         4.89 o                         
   7   3   4          0.22         -0.26         0.56 o                         
   8   3   4          0.62         -0.93         0.93 o                         
   9   3   4        104.99        115.56         5.01 o                         
  10   3   4          2.69          0.97         1.66 o                         
  11   3   4         13.09         14.17         3.77 o                         
  12   3   4          9.65         10.36         2.92 o                         
  13   3   4         31.65         39.85         5.22 o                         
  14   3   4          1.34         -2.95         2.95 o                         
  15   3   4          2.65         -1.43         4.11 o                         
 -16   4   4         18.96         22.55         4.75 o                         
 -15   4   4          7.12         10.28         3.71 o                         
 -14   4   4          4.81          4.02         3.60 o                         
 -13   4   4         11.88          6.88         3.41 o                         
 -12   4   4         51.00         55.46         7.47 o                         
 -11   4   4          7.97          9.56         2.70 o                         
 -10   4   4         25.17         16.50         3.17 o                         
  -9   4   4        358.51        391.25        12.20 o                         
  -8   4   4       1176.87       1192.78        18.18 o                         
  -7   4   4          2.64          2.14         0.87 o                         
  -6   4   4         98.53        111.77         3.35 o                         
  -5   4   4          4.42          0.91         0.67 o                         
  -4   4   4        106.15        127.35         2.97 o                         
  -3   4   4          3.84          4.97         0.85 o                         
  -2   4   4         39.02         25.15         1.55 o                         
  -1   4   4         89.42         96.50         2.66 o                         
   0   4   4        582.10        544.67         6.90 o                         
   1   4   4          0.64          1.09         0.65 o                         
   2   4   4       1029.11        941.57         9.16 o                         
   3   4   4         93.38        111.66         2.81 o                         
   4   4   4       1319.94       1391.62        11.95 o                         
   5   4   4        239.80        283.66         5.45 o                         
   6   4   4         23.42         19.74         1.66 o                         
   7   4   4        290.19        303.66         6.59 o                         
   8   4   4         24.08         23.37         2.61 o                         
   9   4   4          0.12         -1.50         1.78 o                         
  10   4   4         95.23         96.62         6.54 o                         
  11   4   4          4.36          4.25         2.47 o                         
  12   4   4          0.02          1.33         3.14 o                         
  13   4   4          8.59         -2.22         4.31 o                         
  14   4   4          7.66         14.20         4.64 o                         
  15   4   4          1.39         -3.89         3.89 o                         
 -15   5   4          0.02         -4.74         5.59 o                         
 -14   5   4          0.62          6.10         3.95 o                         
 -13   5   4          3.17          3.14         2.85 o                         
 -12   5   4          4.25          6.12         3.39 o                         
 -11   5   4         17.09         27.13         4.14 o                         
 -10   5   4          1.08          1.26         2.43 o                         
  -9   5   4         51.88         52.80         5.22 o                         
  -8   5   4          5.83         -1.16         2.49 o                         
  -7   5   4         34.75         22.78         2.75 o                         
  -6   5   4         50.21         55.51         3.00 o                         
  -5   5   4        215.70        219.45         4.28 o                         
  -4   5   4         11.60         12.97         1.37 o                         
  -3   5   4         17.33         24.08         1.69 o                         
  -2   5   4        554.00        594.80         7.72 o                         
  -1   5   4        166.12        187.90         4.19 o                         
   0   5   4        283.98        287.36         5.20 o                         
   1   5   4         43.42         36.46         2.07 o                         
   2   5   4          0.01         -0.73         0.73 o                         
   3   5   4          0.58         -0.73         0.73 o                         
   4   5   4         70.82         62.57         2.66 o                         
   5   5   4        302.24        324.80         7.34 o                         
   6   5   4          0.04         -1.21         1.53 o                         
   7   5   4         17.51          5.48         1.97 o                         
   8   5   4         15.21         11.45         2.77 o                         
   9   5   4         11.43         17.11         5.09 o                         
  10   5   4         69.91         59.03         5.53 o                         
  11   5   4         29.14         28.11         4.47 o                         
  12   5   4          0.37         -1.83         3.96 o                         
  13   5   4         11.72         24.52         5.06 o                         
  14   5   4          0.10         -2.76         2.76 o                         
 -13   6   4         10.06          7.83         4.36 o                         
 -12   6   4          1.52          3.50         3.92 o                         
 -11   6   4          7.91          8.88         4.13 o                         
 -10   6   4          0.42         -2.26         3.29 o                         
  -9   6   4         47.34         42.72         4.74 o                         
  -8   6   4          9.54          6.61         3.21 o                         
  -7   6   4         18.90         23.74         4.16 o                         
  -6   6   4          3.74          1.74         2.26 o                         
  -5   6   4         40.20         24.83         3.30 o                         
  -4   6   4         58.92         47.78         3.14 o                         
  -3   6   4          1.97          0.60         1.24 o                         
  -2   6   4          0.46          0.32         1.58 o                         
  -1   6   4        589.00        671.56         9.84 o                         
   0   6   4         72.10         67.74         3.19 o                         
   1   6   4          3.53          1.08         1.33 o                         
   2   6   4        896.62        992.01        12.76 o                         
   3   6   4        468.83        490.94         9.22 o                         
   4   6   4         12.91          4.71         2.00 o                         
   5   6   4         61.81         51.00         3.68 o                         
   6   6   4          0.02         -2.01         2.01 o                         
   7   6   4          1.98         -0.42         3.18 o                         
   8   6   4          7.28         12.68         3.29 o                         
   9   6   4          0.52         -2.68         2.68 o                         
  10   6   4          1.21         -2.45         2.45 o                         
  11   6   4          0.09         -2.90         2.90 o                         
  12   6   4          2.83         -0.45         3.56 o                         
 -12   7   4          7.89          1.49         7.00 o                         
 -11   7   4          3.00          2.68         4.12 o                         
 -10   7   4         42.46         39.87         6.33 o                         
  -9   7   4          5.39          2.35         3.15 o                         
  -8   7   4          0.03          5.51         4.45 o                         
  -7   7   4         23.13         31.11         4.47 o                         
  -6   7   4          0.38         -1.45         2.44 o                         
  -5   7   4        114.29        116.64         7.65 o                         
  -4   7   4         13.16          8.48         3.07 o                         
  -3   7   4          4.31         15.68         3.33 o                         
  -2   7   4          4.62         -0.27         1.88 o                         
  -1   7   4         48.03         41.27         3.72 o                         
   0   7   4        341.65        375.28        11.97 o                         
   1   7   4         25.40         31.67         4.01 o                         
   2   7   4        123.83        151.44         8.77 o                         
   3   7   4         35.10         23.10         3.68 o                         
   4   7   4         29.80         24.74         3.81 o                         
   5   7   4        108.11        105.44         7.57 o                         
   6   7   4         26.93         19.47         3.72 o                         
   7   7   4          7.28          1.97         3.37 o                         
   8   7   4          0.70          1.67         2.74 o                         
   9   7   4         23.27         18.68         4.19 o                         
  10   7   4          4.50          2.77         3.59 o                         
  11   7   4          4.26         15.05         4.74 o                         
 -10   8   4          0.13         -5.79         6.75 o                         
  -9   8   4          4.50         19.70        11.48 o                         
  -8   8   4          3.41         11.31        11.43 o                         
  -7   8   4          1.89          5.81         5.52 o                         
  -6   8   4         31.35         28.26         4.56 o                         
  -5   8   4          2.88         -2.32         3.17 o                         
  -4   8   4          0.85          1.75         3.31 o                         
  -3   8   4         18.18         24.38         5.32 o                         
  -2   8   4          1.24         -0.67         3.81 o                         
  -1   8   4         68.91         40.92         5.86 o                         
   0   8   4          0.09         -3.79         3.79 o                         
   1   8   4         14.16         16.22         4.30 o                         
   2   8   4         20.39         14.23         3.77 o                         
   3   8   4          1.15         -2.55         2.55 o                         
   4   8   4          2.40          0.54         2.41 o                         
   5   8   4          1.76         -3.30         3.30 o                         
   6   8   4          4.20         -2.14         4.68 o                         
   7   8   4          1.99          2.72         7.03 o                         
   8   8   4          0.32          8.13        20.01 o                         
  -6   9   4          3.28          4.20         4.76 o                         
  -5   9   4         27.20         34.13         5.52 o                         
  -4   9   4         19.54         11.35         4.87 o                         
  -3   9   4         45.40         49.60         6.72 o                         
  -2   9   4         21.45         31.65         7.47 o                         
  -1   9   4          0.17         -4.68         4.68 o                         
   0   9   4          5.80         10.24         5.01 o                         
   1   9   4          2.65          2.62         4.22 o                         
   2   9   4         31.44         49.10        18.56 o                         
   3   9   4          3.09         -5.19         6.59 o                         
   4   9   4          3.38          6.81         5.27 o                         
   5   9   4          8.96         -0.93         4.58 o                         
 -17   0   5         62.43         76.66        15.91 o                         
 -15   0   5         14.81         13.24         4.60 o                         
 -13   0   5         24.66         25.02         4.13 o                         
 -11   0   5          3.58          2.57         1.93 o                         
  -9   0   5       1743.32       1933.81        21.90 o                         
  -7   0   5       1122.02        958.58        12.60 o                         
  -5   0   5         17.63         38.65         2.06 o                         
  -3   0   5        166.27        140.40         3.18 o                         
  -1   0   5       4255.79       3685.13        52.43 o                         
   1   0   5      50090.97      57464.20      1151.67 o                         
   3   0   5        972.92        931.51        10.36 o                         
   5   0   5        145.20        140.53         3.62 o                         
   7   0   5       1839.68       1982.52        20.74 o                         
   9   0   5          1.61         -1.15         1.15 o                         
  11   0   5        219.50        256.94        12.16 o                         
  13   0   5          0.07         -1.09         2.79 o                         
  15   0   5         18.81         16.97         5.96 o                         
 -17   1   5          2.37         -4.82         4.82 o                         
 -16   1   5         26.77         19.49         4.34 o                         
 -15   1   5          0.89          0.30         2.41 o                         
 -14   1   5          4.11          4.66         2.29 o                         
 -13   1   5         14.48         14.80         2.50 o                         
 -12   1   5         24.50         17.90         2.23 o                         
 -11   1   5         37.27         40.84         2.52 o                         
 -10   1   5         35.45         39.80         2.11 o                         
  -9   1   5         11.90          5.17         0.93 o                         
  -8   1   5        291.54        298.74         4.63 o                         
  -7   1   5        113.21        159.74         3.17 o                         
  -6   1   5         19.08         28.24         1.52 o                         
  -5   1   5          1.51          1.24         0.54 o                         
  -4   1   5        275.97        271.71         3.45 o                         
  -3   1   5          0.26          3.70         0.45 o                         
  -2   1   5       6887.33       6491.86       149.47 o                         
  -1   1   5        162.24        112.11         1.68 o                         
   0   1   5       1148.15       1105.75         8.77 o                         
   1   1   5         23.57         31.53         1.00 o                         
   2   1   5        872.88        867.19         6.72 o                         
   3   1   5          1.36          1.24         0.50 o                         
   4   1   5        227.81        272.60         3.88 o                         
   5   1   5         88.12        107.99         2.62 o                         
   6   1   5        281.97        298.72         4.22 o                         
   7   1   5        343.60        305.90         4.29 o                         
   8   1   5         83.83         78.67         2.67 o                         
   9   1   5          3.31          4.24         1.04 o                         
  10   1   5          6.64          2.93         1.59 o                         
  11   1   5          2.21         -1.55         1.55 o                         
  12   1   5          6.35          1.00         2.45 o                         
  13   1   5         34.26         31.73         5.58 o                         
  14   1   5          0.05         -4.59         4.59 o                         
  15   1   5          2.78          1.94         3.77 o                         
  16   1   5          0.03         -3.86         3.86 o                         
 -17   2   5          0.50          0.49         5.15 o                         
 -16   2   5          0.69          0.92         2.98 o                         
 -15   2   5          3.21         -2.35         2.35 o                         
 -14   2   5         12.61          7.18         2.57 o                         
 -13   2   5          0.80         -2.46         2.46 o                         
 -12   2   5         17.06         11.81         2.53 o                         
 -11   2   5         39.11         29.15         2.51 o                         
 -10   2   5        217.77        245.94         4.72 o                         
  -9   2   5         65.61         74.90         2.56 o                         
  -8   2   5         71.91         96.86         2.62 o                         
  -7   2   5       1184.22       1169.68        10.28 o                         
  -6   2   5        213.47        196.06         3.43 o                         
  -5   2   5        370.51        466.19         4.99 o                         
  -4   2   5       4133.18       4308.93        28.99 o                         
  -3   2   5          8.83         18.66         1.21 o                         
  -2   2   5       1703.50       1468.47        10.70 o                         
  -1   2   5          1.42         -0.29         0.35 o                         
   0   2   5       1871.48       1701.52        12.00 o                         
   1   2   5        331.32        296.77         3.75 o                         
   2   2   5       2062.56       2163.37        14.71 o                         
   3   2   5        466.03        478.78         5.13 o                         
   4   2   5         74.72        118.07         2.75 o                         
   5   2   5        199.84        236.73         4.09 o                         
   6   2   5          3.53          1.81         0.74 o                         
   7   2   5        163.64        158.32         3.67 o                         
   8   2   5         19.54         22.61         1.82 o                         
   9   2   5         62.17         54.33         3.05 o                         
  10   2   5         84.02         80.54         4.51 o                         
  11   2   5          0.00         -1.79         1.79 o                         
  12   2   5        162.85        174.12         8.59 o                         
  13   2   5         14.27         14.09         3.35 o                         
  14   2   5          0.78         -2.57         2.57 o                         
  15   2   5          2.06         -3.26         3.26 o                         
 -16   3   5          2.29         -3.35         3.35 o                         
 -15   3   5          3.60          9.01         3.40 o                         
 -14   3   5          1.01         -1.97         3.17 o                         
 -13   3   5         21.54         29.79         5.74 o                         
 -12   3   5          0.23         -1.86         2.14 o                         
 -11   3   5          0.20         -1.92         1.92 o                         
 -10   3   5         98.89        109.26         4.80 o                         
  -9   3   5        339.22        388.61         6.07 o                         
  -8   3   5          0.09         -0.84         0.84 o                         
  -7   3   5          0.17          0.26         0.57 o                         
  -6   3   5        489.53        595.52         6.37 o                         
  -5   3   5        364.49        365.13         4.24 o                         
  -4   3   5        308.26        365.38         5.75 o                         
  -3   3   5       2515.83       2609.89        18.07 o                         
  -2   3   5       2189.28       2200.83        15.37 o                         
  -1   3   5        104.46        124.14         2.66 o                         
   0   3   5       1524.26       1322.77        10.82 o                         
   1   3   5          5.19          8.43         0.85 o                         
   2   3   5       1640.32       1663.36        12.86 o                         
   3   3   5        582.21        567.62         6.30 o                         
   4   3   5        478.43        539.05         5.96 o                         
   5   3   5         22.99         20.07         1.19 o                         
   6   3   5        103.60         98.62         2.68 o                         
   7   3   5        257.42        270.63         3.90 o                         
   8   3   5          0.07         -0.21         0.97 o                         
   9   3   5          0.23         -1.33         1.33 o                         
  10   3   5         44.10         43.98         4.03 o                         
  11   3   5          2.75         -1.41         2.24 o                         
  12   3   5          0.57         -2.44         2.44 o                         
  13   3   5          0.41         -3.04         3.04 o                         
  14   3   5          0.01         -2.04         3.11 o                         
  15   3   5          4.25          3.54         5.24 o                         
 -16   4   5          9.59         12.61         4.42 o                         
 -15   4   5          0.62         10.02         3.90 o                         
 -14   4   5          0.23          2.21         2.65 o                         
 -13   4   5          3.98         -0.25         4.15 o                         
 -12   4   5         13.34          8.45         3.13 o                         
 -11   4   5         34.09         20.01         3.88 o                         
 -10   4   5         42.89         47.66         4.39 o                         
  -9   4   5          2.20          2.68         1.85 o                         
  -8   4   5        219.51        226.61         5.49 o                         
  -7   4   5        469.44        506.67         8.25 o                         
  -6   4   5         11.43         12.00         1.22 o                         
  -5   4   5         64.37         59.23         2.00 o                         
  -4   4   5          0.21         -0.52         0.52 o                         
  -3   4   5        342.35        350.54         4.91 o                         
  -2   4   5         18.87          5.76         0.87 o                         
  -1   4   5          0.78         -0.27         0.62 o                         
   0   4   5          8.46         10.44         1.09 o                         
   1   4   5        253.05        239.33         4.44 o                         
   2   4   5         28.16         27.13         1.53 o                         
   3   4   5          2.60          5.67         0.95 o                         
   4   4   5        109.98        108.44         2.79 o                         
   5   4   5        186.27        212.33         3.69 o                         
   6   4   5         92.84         91.69         3.18 o                         
   7   4   5        102.10        106.89         5.52 o                         
   8   4   5         94.41         86.07         5.69 o                         
   9   4   5        182.97        200.71         8.66 o                         
  10   4   5         48.39         52.33         6.57 o                         
  11   4   5         79.97         86.91         6.45 o                         
  12   4   5          7.29          9.10         4.06 o                         
  13   4   5         13.26         10.94         3.40 o                         
  14   4   5          0.02         -2.80         8.92 o                         
 -15   5   5          2.89         -0.72         6.34 o                         
 -14   5   5         64.86         86.72         7.83 o                         
 -13   5   5         29.37         37.28         6.30 o                         
 -12   5   5         73.35         72.31         7.44 o                         
 -11   5   5        291.82        352.86        14.64 o                         
 -10   5   5         16.62         13.58         3.13 o                         
  -9   5   5          2.00         -0.56         2.62 o                         
  -8   5   5         82.47         81.52         6.10 o                         
  -7   5   5          3.08          0.05         1.74 o                         
  -6   5   5         25.75         19.97         2.31 o                         
  -5   5   5          5.82          7.66         1.26 o                         
  -4   5   5         14.19         13.00         1.32 o                         
  -3   5   5          5.05          2.18         1.09 o                         
  -2   5   5        509.23        492.16         6.78 o                         
  -1   5   5        558.09        635.20         8.09 o                         
   0   5   5          0.56         -0.76         0.76 o                         
   1   5   5         11.12         10.09         1.29 o                         
   2   5   5        127.74        132.35         4.22 o                         
   3   5   5        264.85        258.88         4.84 o                         
   4   5   5          0.07         -1.09         1.09 o                         
   5   5   5        213.57        222.60         6.16 o                         
   6   5   5          2.00         -0.34         1.51 o                         
   7   5   5         26.15         12.21         2.36 o                         
   8   5   5          3.71         -0.70         2.15 o                         
   9   5   5          0.26         -1.77         1.77 o                         
  10   5   5          6.16          4.38         2.53 o                         
  11   5   5         30.00         39.26         5.65 o                         
  12   5   5          0.01         -2.17         3.35 o                         
  13   5   5         29.04         30.44         4.54 o                         
 -13   6   5          0.76         -4.02         4.02 o                         
 -12   6   5          1.70         -3.54         3.54 o                         
 -11   6   5         33.01         34.18         5.11 o                         
 -10   6   5         33.93         27.67         4.30 o                         
  -9   6   5          3.56         -0.54         2.77 o                         
  -8   6   5          0.01         -1.96         1.96 o                         
  -7   6   5         10.65          7.32         2.93 o                         
  -6   6   5          0.68         -1.87         1.87 o                         
  -5   6   5         20.36         20.64         3.99 o                         
  -4   6   5        171.46        190.70         6.61 o                         
  -3   6   5          9.54          2.94         1.67 o                         
  -2   6   5         94.81         93.52         4.30 o                         
  -1   6   5         37.68         33.98         2.50 o                         
   0   6   5         40.11         35.59         2.45 o                         
   1   6   5         10.15         12.20         1.78 o                         
   2   6   5          2.65         -0.83         1.20 o                         
   3   6   5        168.51        179.36         7.38 o                         
   4   6   5         22.70         21.56         3.01 o                         
   5   6   5          0.74         -1.92         1.92 o                         
   6   6   5          1.18         -1.68         2.75 o                         
   7   6   5         25.52         18.16         3.58 o                         
   8   6   5          4.00          4.54         2.82 o                         
   9   6   5          7.11          8.06         2.93 o                         
  10   6   5         26.22         39.53         5.50 o                         
  11   6   5          0.28         -3.15         3.15 o                         
  12   6   5         11.85          6.74         5.25 o                         
 -12   7   5         15.09         16.81         5.45 o                         
 -11   7   5          0.46         -0.18         3.34 o                         
 -10   7   5          0.38         -3.65         3.65 o                         
  -9   7   5          4.34         -1.48         2.88 o                         
  -8   7   5         17.05         11.17         5.39 o                         
  -7   7   5         26.88         28.21         5.14 o                         
  -6   7   5         72.72         90.20         6.70 o                         
  -5   7   5          7.79          4.93         3.47 o                         
  -4   7   5          3.48         -0.55         2.89 o                         
  -3   7   5        266.41        280.27        11.40 o                         
  -2   7   5        298.34        333.92        10.67 o                         
  -1   7   5        194.48        233.72         7.76 o                         
   0   7   5        112.31        173.30         9.62 o                         
   1   7   5         11.12          3.90         2.41 o                         
   2   7   5         11.34          3.67         2.20 o                         
   3   7   5         18.50         16.96         4.64 o                         
   4   7   5          2.89         -0.61         2.53 o                         
   5   7   5          0.01         -0.90         2.65 o                         
   6   7   5          0.76         -2.11         2.11 o                         
   7   7   5          0.02         -2.19         2.19 o                         
   8   7   5          4.31          6.49         9.14 o                         
   9   7   5          2.76         -0.47         3.84 o                         
  10   7   5          2.81         -3.98         4.11 o                         
  -9   8   5          9.42          4.43         4.43 o                         
  -8   8   5          4.12         -4.08         4.97 o                         
  -7   8   5         24.83         43.53         6.12 o                         
  -6   8   5          2.55         -3.29         3.29 o                         
  -5   8   5          5.89          1.16         3.16 o                         
  -4   8   5         37.93         27.14         4.63 o                         
  -3   8   5          0.47         -3.81         3.81 o                         
  -2   8   5         22.69         37.87         5.67 o                         
  -1   8   5          3.64          0.26         3.16 o                         
   0   8   5        119.65        121.45         9.88 o                         
   1   8   5        116.77        152.68         9.45 o                         
   2   8   5          0.16         -2.48         2.48 o                         
   3   8   5          0.78         -1.37         2.92 o                         
   4   8   5         14.05         20.42         5.48 o                         
   5   8   5          0.34          4.56         4.73 o                         
   6   8   5          0.08         -0.18         5.08 o                         
   7   8   5          1.13         31.98         7.47 o                         
   8   8   5          7.33         -5.50         5.62 o                         
  -6   9   5          0.31         -4.74         4.74 o                         
  -5   9   5         10.71         10.09         5.22 o                         
  -4   9   5         10.24         11.77         4.36 o                         
  -3   9   5          1.44          1.07         4.80 o                         
  -2   9   5          0.65         -0.94         5.44 o                         
  -1   9   5          5.89          6.94         6.12 o                         
   0   9   5          0.02          0.96         6.75 o                         
   1   9   5          5.56         -0.81         6.73 o                         
   2   9   5          9.77         11.82         9.94 o                         
   3   9   5          0.21         -7.51         8.20 o                         
   4   9   5          1.96         16.69         8.68 o                         
   5   9   5          1.45         -8.68        10.61 o                         
 -16   0   6          0.52         -0.44         4.34 o                         
 -14   0   6          3.41          0.70         3.13 o                         
 -12   0   6         54.20         45.64         4.10 o                         
 -10   0   6          7.75          9.98         1.91 o                         
  -8   0   6          0.81         -0.75         0.88 o                         
  -6   0   6        355.31        377.23         6.82 o                         
  -4   0   6        836.84        689.25         8.98 o                         
  -2   0   6        862.92        790.86         9.27 o                         
   0   0   6       1130.22       1242.18        12.64 o                         
   2   0   6       3039.20       2786.28        24.65 o                         
   4   0   6        241.96        231.40         4.69 o                         
   6   0   6        149.50        148.59         4.09 o                         
   8   0   6          1.16         -0.88         0.88 o                         
  10   0   6         17.05         11.63         2.89 o                         
  12   0   6         20.70         19.34         5.03 o                         
  14   0   6         16.44         14.27        11.57 o                         
  16   0   6         28.01         38.76         8.29 o                         
 -17   1   6          0.02          0.36         4.05 o                         
 -16   1   6          5.41         -0.45         3.05 o                         
 -15   1   6          0.11         -2.66         2.66 o                         
 -14   1   6          0.02         -1.92         2.21 o                         
 -13   1   6          0.01         -0.32         1.69 o                         
 -12   1   6        139.91        174.21         5.39 o                         
 -11   1   6        427.40        461.75         7.59 o                         
 -10   1   6        284.77        341.16         6.50 o                         
  -9   1   6         36.89         37.56         1.95 o                         
  -8   1   6          5.06          2.83         0.80 o                         
  -7   1   6        359.42        298.21         4.44 o                         
  -6   1   6       3437.16       3285.20        21.65 o                         
  -5   1   6        203.38        242.82         3.63 o                         
  -4   1   6       1380.16       1247.55        10.14 o                         
  -3   1   6         71.87         70.77         1.59 o                         
  -2   1   6        957.48       1087.50         8.15 o                         
  -1   1   6         29.77         43.56         1.04 o                         
   0   1   6       2768.51       2895.10        19.49 o                         
   1   1   6        382.06        316.22         3.43 o                         
   2   1   6        807.64        865.94         6.96 o                         
   3   1   6        165.46        191.98         3.23 o                         
   4   1   6       1804.50       1838.62        14.34 o                         
   5   1   6        627.17        638.04         7.20 o                         
   6   1   6        364.79        373.93         5.47 o                         
   7   1   6        135.73        140.42         3.46 o                         
   8   1   6         94.09         95.82         2.71 o                         
   9   1   6         58.49         45.65         2.49 o                         
  10   1   6         65.91         45.54         3.51 o                         
  11   1   6         36.78         39.18         4.03 o                         
  12   1   6          4.83          1.80         2.66 o                         
  13   1   6         35.85         46.72         5.02 o                         
  14   1   6          0.22         -2.74         2.74 o                         
  15   1   6         32.84         42.84         6.05 o                         
 -17   2   6          3.77         -0.18         3.69 o                         
 -16   2   6          0.41          7.90         4.78 o                         
 -15   2   6          5.63          2.08         2.82 o                         
 -14   2   6         16.68         16.06         3.51 o                         
 -13   2   6         11.78         10.57         2.54 o                         
 -12   2   6         12.08          9.37         2.47 o                         
 -11   2   6         70.49         81.05         3.91 o                         
 -10   2   6        207.93        214.20         4.55 o                         
  -9   2   6         52.10         56.91         2.30 o                         
  -8   2   6          9.93         10.89         1.13 o                         
  -7   2   6        570.32        567.71         6.37 o                         
  -6   2   6        116.36        149.63         2.60 o                         
  -5   2   6       2513.19       2478.06        19.01 o                         
  -4   2   6         60.02        107.31         2.70 o                         
  -3   2   6          1.26          2.65         0.66 o                         
  -2   2   6       1326.27       1319.33        10.19 o                         
  -1   2   6         71.44         56.58         1.51 o                         
   0   2   6          1.58          2.37         0.43 o                         
   1   2   6       1382.33       1445.15        10.52 o                         
   2   2   6        548.27        590.51         6.19 o                         
   3   2   6       1290.62       1064.78         8.72 o                         
   4   2   6         21.57         26.89         1.57 o                         
   5   2   6       1030.03       1034.11        10.12 o                         
   6   2   6          5.10          6.61         0.99 o                         
   7   2   6        165.98        194.12         4.16 o                         
   8   2   6         22.11         23.32         1.73 o                         
   9   2   6         74.64         54.68         3.15 o                         
  10   2   6          0.79         -1.55         1.55 o                         
  11   2   6         27.00         23.23         3.43 o                         
  12   2   6         41.99         37.48         4.62 o                         
  13   2   6          6.16          6.51         4.04 o                         
  14   2   6          0.02         -0.35         3.13 o                         
  15   2   6          0.02          0.35         4.28 o                         
 -16   3   6          4.71         -4.60         4.60 o                         
 -15   3   6          1.19         -3.43         4.42 o                         
 -14   3   6         12.09          4.44         3.41 o                         
 -13   3   6          2.78         -1.41         1.98 o                         
 -12   3   6          2.60          4.75         2.52 o                         
 -11   3   6        132.23        128.83         6.70 o                         
 -10   3   6         89.72         90.22         4.88 o                         
  -9   3   6        140.48        144.83         3.76 o                         
  -8   3   6         45.08         42.22         2.10 o                         
  -7   3   6        603.84        585.96         7.73 o                         
  -6   3   6        116.06        160.01         4.26 o                         
  -5   3   6         30.23         20.36         1.50 o                         
  -4   3   6        575.44        567.17         7.23 o                         
  -3   3   6         11.70         16.13         0.97 o                         
  -2   3   6         13.60          6.23         0.74 o                         
  -1   3   6        551.51        606.49         6.60 o                         
   0   3   6        838.85        885.84         8.06 o                         
   1   3   6          7.14         19.23         1.19 o                         
   2   3   6        674.06        734.28         7.38 o                         
   3   3   6          5.12          4.60         0.74 o                         
   4   3   6        474.82        481.27         5.69 o                         
   5   3   6       1819.20       1787.50        15.35 o                         
   6   3   6        278.33        313.09         5.94 o                         
   7   3   6        261.85        264.01         4.96 o                         
   8   3   6          7.56          2.08         1.26 o                         
   9   3   6          1.60         -0.83         1.49 o                         
  10   3   6         46.80         38.94         4.24 o                         
  11   3   6         15.21         15.52         3.22 o                         
  12   3   6          3.27          1.57         3.19 o                         
  13   3   6         14.21          7.32         3.05 o                         
  14   3   6          0.19         -1.41         4.66 o                         
  15   3   6          0.26          5.65         3.35 o                         
 -16   4   6         17.35         17.08         6.30 o                         
 -15   4   6          0.52         -3.83         3.83 o                         
 -14   4   6          2.85         -1.06         3.30 o                         
 -13   4   6          0.91         -2.17         2.37 o                         
 -12   4   6         11.14         10.66         3.09 o                         
 -11   4   6         13.82          9.87         2.99 o                         
 -10   4   6          6.34          4.88         2.68 o                         
  -9   4   6        164.24        157.35         6.52 o                         
  -8   4   6        821.62        936.89        15.83 o                         
  -7   4   6         45.64         37.80         2.30 o                         
  -6   4   6         67.20         47.56         2.72 o                         
  -5   4   6          0.04         -0.62         0.62 o                         
  -4   4   6         18.92         14.18         1.03 o                         
  -3   4   6          4.87          4.40         0.83 o                         
  -2   4   6       1297.42       1328.34        11.53 o                         
  -1   4   6        376.01        391.57         5.40 o                         
   0   4   6        263.48        291.00         4.75 o                         
   1   4   6         44.27         34.98         1.83 o                         
   2   4   6         68.28         74.90         2.49 o                         
   3   4   6         96.43         84.17         2.61 o                         
   4   4   6         37.84         44.36         2.00 o                         
   5   4   6         35.58         28.98         1.56 o                         
   6   4   6          0.34         -0.96         0.96 o                         
   7   4   6          6.29          1.54         1.52 o                         
   8   4   6          0.51         -1.44         1.44 o                         
   9   4   6         10.23          8.13         2.84 o                         
  10   4   6        172.75        248.76        13.30 o                         
  11   4   6          2.07         -3.62         3.62 o                         
  12   4   6          6.31          2.83         2.70 o                         
  13   4   6          1.93         -2.20         2.92 o                         
  14   4   6          5.94          1.59         3.56 o                         
 -15   5   6          3.45         -4.26         4.26 o                         
 -14   5   6         12.93          9.16         5.54 o                         
 -13   5   6          0.53         -4.62         4.84 o                         
 -12   5   6          3.25          0.66         2.65 o                         
 -11   5   6          1.08          0.04         2.23 o                         
 -10   5   6          6.68          2.87         3.23 o                         
  -9   5   6         55.22         67.24         5.83 o                         
  -8   5   6          5.16         -1.80         2.53 o                         
  -7   5   6          8.93          2.91         2.37 o                         
  -6   5   6         89.85         90.43         4.63 o                         
  -5   5   6         30.05         33.09         2.19 o                         
  -4   5   6         78.98         76.04         3.54 o                         
  -3   5   6          7.60          7.38         1.14 o                         
  -2   5   6        127.91        136.18         3.50 o                         
  -1   5   6         49.12         36.88         2.08 o                         
   0   5   6         18.38         12.91         1.41 o                         
   1   5   6          7.05          6.14         1.05 o                         
   2   5   6         12.63         14.32         1.42 o                         
   3   5   6        165.72        172.16         4.30 o                         
   4   5   6        151.21        165.93         4.66 o                         
   5   5   6         11.79          6.14         1.70 o                         
   6   5   6         53.08         41.11         3.86 o                         
   7   5   6         46.65         40.89         4.09 o                         
   8   5   6          3.45          1.58         2.44 o                         
   9   5   6         37.75         29.22         3.98 o                         
  10   5   6         19.64         11.89         3.33 o                         
  11   5   6         12.70          1.80         3.11 o                         
  12   5   6          0.60         -3.20         3.46 o                         
  13   5   6          1.55         30.27         6.93 o                         
 -13   6   6         14.96         16.58         4.71 o                         
 -12   6   6          6.42          2.71         3.56 o                         
 -11   6   6          0.00         -2.13         2.75 o                         
 -10   6   6          4.55         -3.26         3.26 o                         
  -9   6   6          9.20          0.31         3.63 o                         
  -8   6   6         21.18         21.66         4.19 o                         
  -7   6   6        124.38        131.48         7.88 o                         
  -6   6   6         22.65         15.66         3.89 o                         
  -5   6   6         80.32         96.92         7.00 o                         
  -4   6   6          1.82          3.48         1.62 o                         
  -3   6   6          0.03         -1.56         1.56 o                         
  -2   6   6          0.60         -1.23         1.23 o                         
  -1   6   6        185.33        189.13         5.31 o                         
   0   6   6          2.54          0.85         1.41 o                         
   1   6   6         44.87         34.82         2.91 o                         
   2   6   6         65.89         64.99         3.92 o                         
   3   6   6        388.85        467.34        16.62 o                         
   4   6   6          1.57         -1.05         2.28 o                         
   5   6   6          1.81         -0.10         2.21 o                         
   6   6   6          1.48          5.29         3.05 o                         
   7   6   6         47.20         43.29         4.88 o                         
   8   6   6         10.81         10.10         3.03 o                         
   9   6   6          7.13          4.93         3.65 o                         
  10   6   6          0.19         -3.24         3.24 o                         
  11   6   6         15.71          9.15         4.69 o                         
  12   6   6          0.55         -1.41         5.21 o                         
 -12   7   6          9.96          8.16         6.13 o                         
 -11   7   6         29.60         43.67         9.15 o                         
 -10   7   6          0.10         14.99         5.98 o                         
  -9   7   6          0.24          0.57         3.08 o                         
  -8   7   6         47.25         41.01         5.44 o                         
  -7   7   6         22.73         31.18         4.68 o                         
  -6   7   6         10.58          8.02         3.22 o                         
  -5   7   6         29.24         23.30         4.20 o                         
  -4   7   6         36.12         32.95         4.69 o                         
  -3   7   6         18.86         24.46         4.93 o                         
  -2   7   6          3.52          2.83         2.50 o                         
  -1   7   6         54.29         57.35         4.56 o                         
   0   7   6        132.92        148.53         6.86 o                         
   1   7   6         13.29         22.98         3.52 o                         
   2   7   6         64.55         51.74         5.01 o                         
   3   7   6          1.35         -1.10         1.83 o                         
   4   7   6          4.06         -2.16         2.16 o                         
   5   7   6         23.23         12.09         3.52 o                         
   6   7   6         13.22         13.79         2.70 o                         
   7   7   6         65.41         75.46         8.12 o                         
   8   7   6         14.20         22.02         5.13 o                         
   9   7   6         10.92         13.82         5.07 o                         
  10   7   6          0.04         -4.24         4.24 o                         
  -9   8   6          9.58          4.73         5.20 o                         
  -8   8   6          6.53          3.22         5.55 o                         
  -7   8   6          4.09         -2.52         3.47 o                         
  -6   8   6          3.60         -4.17         5.06 o                         
  -5   8   6         22.68         35.05         5.83 o                         
  -4   8   6         36.76         48.88         5.46 o                         
  -3   8   6         57.41         55.29         6.12 o                         
  -2   8   6         27.73         18.72         5.71 o                         
  -1   8   6         28.19         20.49         4.81 o                         
   0   8   6          0.66         -2.82         2.82 o                         
   1   8   6          9.64          4.33         3.75 o                         
   2   8   6         11.98         10.01         4.48 o                         
   3   8   6         12.30         18.88         4.64 o                         
   4   8   6          0.01          2.47         3.23 o                         
   5   8   6          2.53         13.44         5.07 o                         
   6   8   6          2.56          9.47         3.98 o                         
   7   8   6         36.79         47.57         6.87 o                         
   8   8   6         26.98         25.86         9.67 o                         
  -6   9   6          7.99         -5.30         9.16 o                         
  -5   9   6          0.41         -5.01         5.01 o                         
  -4   9   6         47.68         63.28         8.18 o                         
  -3   9   6         71.22         84.04         9.27 o                         
  -2   9   6         12.25         13.60         5.77 o                         
  -1   9   6          2.27         -0.46         4.73 o                         
   0   9   6         15.31          9.46         8.65 o                         
   1   9   6          0.83          3.35         9.21 o                         
   2   9   6          1.73         -0.38        11.16 o                         
   3   9   6          2.04         -2.12         7.64 o                         
   4   9   6          5.15          5.05        10.51 o                         
 -17   0   7          6.09          3.37         6.27 o                         
 -15   0   7         14.16          8.80         4.32 o                         
 -13   0   7          0.11         -0.64         2.92 o                         
 -11   0   7         38.70         27.54         3.00 o                         
  -9   0   7        939.81       1053.41        14.77 o                         
  -7   0   7        312.06        307.81         6.51 o                         
  -5   0   7        408.19        402.84         6.89 o                         
  -3   0   7       1928.25       1647.91        16.54 o                         
  -1   0   7         14.29          7.90         0.95 o                         
   1   0   7       3382.50       3194.81        27.91 o                         
   3   0   7       3219.69       3339.94        31.53 o                         
   5   0   7         62.83         39.42         2.45 o                         
   7   0   7        735.21        826.72        15.22 o                         
   9   0   7          0.93         -1.76         1.76 o                         
  11   0   7          5.43          4.00         3.60 o                         
  13   0   7         26.19         17.25         6.11 o                         
  15   0   7         10.43         15.08         4.63 o                         
 -17   1   7          0.42         -0.07         4.53 o                         
 -16   1   7          6.30          8.81         3.59 o                         
 -15   1   7         13.57         20.25         4.08 o                         
 -14   1   7          0.10         -2.78         2.78 o                         
 -13   1   7         17.95         16.15         2.58 o                         
 -12   1   7          8.30         11.48         2.13 o                         
 -11   1   7         17.64         18.26         1.78 o                         
 -10   1   7        144.31        162.17         3.92 o                         
  -9   1   7        227.85        226.59         4.33 o                         
  -8   1   7         52.64         48.84         2.06 o                         
  -7   1   7          9.87         10.26         1.04 o                         
  -6   1   7          9.05         11.28         0.93 o                         
  -5   1   7       1604.72       1498.03        11.54 o                         
  -4   1   7          0.12          1.10         0.50 o                         
  -3   1   7          4.06          8.99         0.66 o                         
  -2   1   7        713.39        640.35         5.75 o                         
  -1   1   7       2379.02       2077.42        15.19 o                         
   0   1   7       1977.87       1961.01        14.48 o                         
   1   1   7        308.35        329.09         3.78 o                         
   2   1   7        476.39        452.96         4.67 o                         
   3   1   7        127.43        105.01         2.15 o                         
   4   1   7         38.23         33.42         1.67 o                         
   5   1   7          7.79          6.87         0.89 o                         
   6   1   7        203.67        183.25         3.84 o                         
   7   1   7          0.45          0.05         0.75 o                         
   8   1   7          0.40         -0.84         0.84 o                         
   9   1   7        111.79        132.78         4.62 o                         
  10   1   7          0.00         -0.87         1.63 o                         
  11   1   7          4.22          2.31         2.48 o                         
  12   1   7          1.89         -1.79         2.24 o                         
  13   1   7         71.17         84.88         6.66 o                         
  14   1   7         16.86         14.06         4.01 o                         
  15   1   7          3.63         15.45         4.04 o                         
 -17   2   7          0.01         -2.08         4.13 o                         
 -16   2   7          2.00          0.68         3.78 o                         
 -15   2   7          4.25          3.79         2.71 o                         
 -14   2   7        117.33        124.17        10.78 o                         
 -13   2   7          3.61          2.17         2.48 o                         
 -12   2   7          3.65          0.85         1.85 o                         
 -11   2   7          2.06         -1.28         1.28 o                         
 -10   2   7          6.89          2.89         1.20 o                         
  -9   2   7          1.80         -0.51         0.80 o                         
  -8   2   7        563.68        558.08         6.63 o                         
  -7   2   7        147.15        150.95         2.87 o                         
  -6   2   7        510.82        494.85         6.75 o                         
  -5   2   7        411.09        398.08         5.72 o                         
  -4   2   7          0.07         -0.12         0.50 o                         
  -3   2   7         75.60         48.94         1.47 o                         
  -2   2   7        199.26        158.63         2.66 o                         
  -1   2   7        350.39        336.68         3.96 o                         
   0   2   7        815.71        836.28         7.14 o                         
   1   2   7        265.72        254.36         3.40 o                         
   2   2   7       5062.74       5413.49        36.33 o                         
   3   2   7         22.97         21.04         1.04 o                         
   4   2   7        736.52        717.49         7.73 o                         
   5   2   7          5.87          7.59         0.99 o                         
   6   2   7         11.44          9.81         1.33 o                         
   7   2   7         13.96         11.55         1.37 o                         
   8   2   7        102.13         85.66         3.36 o                         
   9   2   7          6.81          4.96         1.79 o                         
  10   2   7          0.22         -1.53         1.53 o                         
  11   2   7          0.22         -0.90         2.49 o                         
  12   2   7         12.20         22.06         5.10 o                         
  13   2   7         15.44         24.80         4.22 o                         
  14   2   7          5.90         -1.79         4.06 o                         
  15   2   7          0.70          3.25         5.15 o                         
 -16   3   7          2.22          4.38         3.94 o                         
 -15   3   7          2.65         -4.00         4.00 o                         
 -14   3   7          0.01         -2.69         4.59 o                         
 -13   3   7          2.50          0.99         2.50 o                         
 -12   3   7         15.58         15.26         3.49 o                         
 -11   3   7         20.54         16.44         2.92 o                         
 -10   3   7          5.37         -1.47         1.47 o                         
  -9   3   7         10.98          9.22         1.33 o                         
  -8   3   7         19.00         20.44         1.82 o                         
  -7   3   7          2.36          1.12         0.90 o                         
  -6   3   7         23.22         21.11         1.60 o                         
  -5   3   7        116.52        123.69         3.34 o                         
  -4   3   7        142.86        115.77         3.16 o                         
  -3   3   7        191.80        213.74         3.29 o                         
  -2   3   7        300.33        300.18         4.12 o                         
  -1   3   7         31.48         39.83         1.56 o                         
   0   3   7        237.27        287.78         4.21 o                         
   1   3   7       1206.85       1212.84        10.37 o                         
   2   3   7        766.92        777.63         7.54 o                         
   3   3   7        709.77        793.07         7.87 o                         
   4   3   7        729.05        794.16         7.84 o                         
   5   3   7          8.08          7.14         1.12 o                         
   6   3   7        215.16        231.01         4.68 o                         
   7   3   7          2.58         -1.05         1.31 o                         
   8   3   7         59.18         53.61         3.10 o                         
   9   3   7          2.16         -0.65         1.68 o                         
  10   3   7         67.74         48.32         5.15 o                         
  11   3   7          0.92          1.79         3.85 o                         
  12   3   7          0.49         -2.36         2.77 o                         
  13   3   7          1.38          3.12         3.48 o                         
  14   3   7          0.98          6.09         4.03 o                         
 -16   4   7          9.80         17.47         4.93 o                         
 -15   4   7          1.13          4.79         3.77 o                         
 -14   4   7         11.86          7.10         4.08 o                         
 -13   4   7         51.59         46.40         4.96 o                         
 -12   4   7         71.37         62.85         5.64 o                         
 -11   4   7         75.94         72.38         6.46 o                         
 -10   4   7          5.45          3.91         2.49 o                         
  -9   4   7         57.78         38.39         3.76 o                         
  -8   4   7        146.67        165.76         5.54 o                         
  -7   4   7         77.03         73.18         3.17 o                         
  -6   4   7          0.24         -0.80         0.80 o                         
  -5   4   7         79.70         63.57         2.80 o                         
  -4   4   7         68.37         61.99         2.13 o                         
  -3   4   7        324.14        367.22         5.20 o                         
  -2   4   7          8.94          4.56         0.78 o                         
  -1   4   7          0.09         -0.48         0.60 o                         
   0   4   7        187.37        229.08         4.07 o                         
   1   4   7          2.95          0.51         0.70 o                         
   2   4   7         97.51        102.43         2.75 o                         
   3   4   7         24.64         13.85         1.23 o                         
   4   4   7         45.41         33.03         1.78 o                         
   5   4   7         33.08         35.85         2.17 o                         
   6   4   7         18.25         11.61         1.69 o                         
   7   4   7        120.92         99.73         5.28 o                         
   8   4   7         52.42         48.17         4.19 o                         
   9   4   7         38.64         36.52         4.22 o                         
  10   4   7          8.52          5.22         2.42 o                         
  11   4   7          3.20          1.89         3.57 o                         
  12   4   7         13.70         13.02         5.40 o                         
  13   4   7          1.21         -3.05         3.05 o                         
  14   4   7          8.69         -3.64         4.72 o                         
 -15   5   7          0.72         -2.75         3.59 o                         
 -14   5   7         11.12         18.35         4.42 o                         
 -13   5   7         17.56         27.60         4.96 o                         
 -12   5   7         74.74         90.88         7.16 o                         
 -11   5   7         49.57         40.01         5.28 o                         
 -10   5   7         63.27         54.84         5.60 o                         
  -9   5   7        151.57        144.87        10.39 o                         
  -8   5   7         27.17         24.17         3.53 o                         
  -7   5   7         59.58         49.14         4.62 o                         
  -6   5   7        134.02        123.85         6.89 o                         
  -5   5   7        289.86        314.70         9.05 o                         
  -4   5   7         46.58         41.58         2.25 o                         
  -3   5   7        461.08        497.29         6.77 o                         
  -2   5   7        268.48        250.57         4.79 o                         
  -1   5   7         32.50         29.65         1.87 o                         
   0   5   7          3.88          0.48         0.91 o                         
   1   5   7        287.36        272.44         5.12 o                         
   2   5   7          1.17         -0.64         0.91 o                         
   3   5   7        209.20        241.22         5.91 o                         
   4   5   7          5.40          1.54         1.30 o                         
   5   5   7          2.91          2.28         2.26 o                         
   6   5   7        109.25        129.49         6.85 o                         
   7   5   7         43.60         50.96         5.86 o                         
   8   5   7          6.20          3.58         2.46 o                         
   9   5   7         36.70         37.40         4.48 o                         
  10   5   7          0.25         -2.45         2.45 o                         
  11   5   7          5.11         -4.83         4.83 o                         
  12   5   7          9.96          0.03         6.14 o                         
  13   5   7         27.80         34.15         7.05 o                         
 -13   6   7          0.18          3.25         3.63 o                         
 -12   6   7          1.42         -3.22         3.22 o                         
 -11   6   7          3.47         -1.66         2.82 o                         
 -10   6   7          3.81         -2.73         2.73 o                         
  -9   6   7         11.27          7.15         3.10 o                         
  -8   6   7         15.12         15.65         3.69 o                         
  -7   6   7         96.78         76.54         5.86 o                         
  -6   6   7         25.55         13.34         3.16 o                         
  -5   6   7          9.62          9.95         3.66 o                         
  -4   6   7          0.36         -2.21         2.21 o                         
  -3   6   7        109.56        123.18         6.29 o                         
  -2   6   7        218.87        204.13         6.14 o                         
  -1   6   7        111.15         93.11         3.97 o                         
   0   6   7         66.36         53.79         3.81 o                         
   1   6   7          5.37          1.99         1.56 o                         
   2   6   7        132.68        127.32         6.40 o                         
   3   6   7          5.53          4.40         1.99 o                         
   4   6   7        275.69        331.43        11.05 o                         
   5   6   7          7.33          2.72         2.01 o                         
   6   6   7          8.01          3.36         2.20 o                         
   7   6   7         35.11         33.62         4.65 o                         
   8   6   7          3.60         -2.83         3.14 o                         
   9   6   7          0.52         -2.81         3.25 o                         
  10   6   7          5.08          7.96         3.54 o                         
  11   6   7          1.66         -3.63         3.63 o                         
 -12   7   7          0.81         -6.75         6.75 o                         
 -11   7   7          0.47         -2.38         6.47 o                         
 -10   7   7         24.47         32.46         4.86 o                         
  -9   7   7         21.86          8.84         7.47 o                         
  -8   7   7          2.73         -0.13         3.36 o                         
  -7   7   7          1.37          6.40         2.70 o                         
  -6   7   7          2.85          1.81         3.19 o                         
  -5   7   7          0.15          0.03         2.79 o                         
  -4   7   7         53.11         65.21         6.34 o                         
  -3   7   7         17.19         11.21         3.55 o                         
  -2   7   7        137.25        156.72         9.59 o                         
  -1   7   7         35.96         33.13         3.93 o                         
   0   7   7         19.16         21.50         3.20 o                         
   1   7   7          2.84         -0.59         2.42 o                         
   2   7   7          0.81          3.09         3.40 o                         
   3   7   7         58.02         43.94         5.81 o                         
   4   7   7          4.79          4.45         2.59 o                         
   5   7   7         89.69         82.68        10.73 o                         
   6   7   7         21.53         30.79         5.08 o                         
   7   7   7         23.94         21.44         5.71 o                         
   8   7   7          0.45         -2.22         3.19 o                         
   9   7   7          0.50         -0.66         4.79 o                         
  10   7   7         13.93         26.08         8.19 o                         
  -9   8   7          0.95         -0.47         5.68 o                         
  -8   8   7          1.21          9.96         5.59 o                         
  -7   8   7          3.77         -2.06         3.65 o                         
  -6   8   7          4.02         -3.38         4.45 o                         
  -5   8   7         10.25         12.23         6.72 o                         
  -4   8   7         22.68         11.64         4.59 o                         
  -3   8   7          7.10          7.62         3.87 o                         
  -2   8   7          4.02          1.05         3.81 o                         
  -1   8   7         30.90         24.04         5.25 o                         
   0   8   7          6.02         -0.02         3.54 o                         
   1   8   7         22.92         33.19         5.77 o                         
   2   8   7          0.02          0.19         4.04 o                         
   3   8   7         11.41         23.84         7.10 o                         
   4   8   7          0.43          2.89         7.39 o                         
   5   8   7          8.95         17.40         5.50 o                         
   6   8   7          1.47          2.09         5.71 o                         
   7   8   7          0.77         -4.83         4.83 o                         
  -5   9   7         31.48         45.17         7.07 o                         
  -4   9   7          2.38         -1.79         6.23 o                         
  -3   9   7          9.68          5.33         5.15 o                         
  -2   9   7          2.32         -3.71         6.45 o                         
  -1   9   7          1.03         -4.59         4.59 o                         
   0   9   7          2.21         -2.46         7.37 o                         
   1   9   7          0.89         -4.63         4.63 o                         
   2   9   7          0.60         19.69         6.93 o                         
   3   9   7          3.36          4.99        11.81 o                         
 -16   0   8          0.17         -4.86         4.86 o                         
 -14   0   8         57.10         55.69         6.99 o                         
 -12   0   8        103.43        130.97         7.35 o                         
 -10   0   8          8.56         12.51         2.01 o                         
  -8   0   8        181.30        181.25         5.65 o                         
  -6   0   8         38.22         28.95         2.14 o                         
  -4   0   8       1196.78       1121.67        13.80 o                         
  -2   0   8       4518.06       4011.32        34.66 o                         
   0   0   8       4508.43       4683.12        39.46 o                         
   2   0   8        717.81        638.58         8.57 o                         
   4   0   8        846.15        837.75        11.39 o                         
   6   0   8         27.11         12.69         1.54 o                         
   8   0   8          4.77          7.28         1.62 o                         
  10   0   8          0.86         -3.06         3.06 o                         
  12   0   8          4.88         12.24         4.18 o                         
  14   0   8         11.44         10.37         7.96 o                         
 -17   1   8          0.53         -3.66         3.66 o                         
 -16   1   8          0.25          0.69         2.47 o                         
 -15   1   8          0.11         -0.10         2.43 o                         
 -14   1   8          9.34          6.68         2.61 o                         
 -13   1   8          2.89          0.01         2.64 o                         
 -12   1   8         75.27         66.37         4.36 o                         
 -11   1   8        543.01        603.98         9.37 o                         
 -10   1   8         45.62         33.23         2.03 o                         
  -9   1   8        130.05        129.18         3.33 o                         
  -8   1   8          5.75          2.40         0.82 o                         
  -7   1   8         10.39          5.81         0.87 o                         
  -6   1   8        347.28        448.72         5.51 o                         
  -5   1   8         64.39         67.77         1.94 o                         
  -4   1   8        101.44        121.64         2.46 o                         
  -3   1   8        365.85        308.69         4.07 o                         
  -2   1   8        759.59        861.78         7.51 o                         
  -1   1   8       3026.16       3055.97        21.18 o                         
   0   1   8       4365.88       4323.39        28.43 o                         
   1   1   8        230.49        183.42         2.74 o                         
   2   1   8       1526.81       1595.43        11.68 o                         
   3   1   8       1395.03       1483.81        11.16 o                         
   4   1   8        371.17        390.28         5.41 o                         
   5   1   8        150.43        175.26         4.01 o                         
   6   1   8          0.17         -0.07         0.78 o                         
   7   1   8          0.87         -0.89         0.98 o                         
   8   1   8          9.34          4.81         1.26 o                         
   9   1   8         12.23          0.78         1.46 o                         
  10   1   8         28.54         36.20         3.94 o                         
  11   1   8          1.56         -0.29         2.23 o                         
  12   1   8         12.19          8.34         2.79 o                         
  13   1   8         12.43         10.50         3.75 o                         
  14   1   8          3.27          5.43         3.42 o                         
  15   1   8         21.32         13.79         4.58 o                         
 -17   2   8         13.25         -3.58         5.83 o                         
 -16   2   8          0.80          0.46         3.52 o                         
 -15   2   8          1.46          1.51         3.17 o                         
 -14   2   8          9.83          0.98         3.27 o                         
 -13   2   8         11.21          7.18         2.79 o                         
 -12   2   8          0.01         -1.82         1.97 o                         
 -11   2   8          9.05          6.56         2.07 o                         
 -10   2   8         61.06         65.98         3.15 o                         
  -9   2   8        216.18        213.32         4.11 o                         
  -8   2   8         35.45         47.56         1.85 o                         
  -7   2   8        329.45        347.30         4.82 o                         
  -6   2   8          4.71          4.98         1.02 o                         
  -5   2   8        539.46        558.74         7.35 o                         
  -4   2   8         82.36         71.40         2.37 o                         
  -3   2   8        413.47        460.45         5.12 o                         
  -2   2   8          9.61          2.59         0.57 o                         
  -1   2   8       1040.34        955.13         9.57 o                         
   0   2   8         74.93         77.53         2.34 o                         
   1   2   8         51.50         89.15         1.90 o                         
   2   2   8        465.91        519.17         5.82 o                         
   3   2   8        454.08        423.00         5.06 o                         
   4   2   8         19.55         20.14         1.42 o                         
   5   2   8         55.92         58.56         2.35 o                         
   6   2   8        316.60        309.21         5.56 o                         
   7   2   8         31.57         27.45         1.78 o                         
   8   2   8         27.17         16.20         1.98 o                         
   9   2   8        349.71        387.39        10.66 o                         
  10   2   8         40.97         34.26         3.85 o                         
  11   2   8        110.66        128.55         9.04 o                         
  12   2   8         13.49          8.94         3.40 o                         
  13   2   8          4.52          7.07         3.43 o                         
  14   2   8          0.06         -0.22         4.67 o                         
  15   2   8          0.15         -0.10         3.50 o                         
 -16   3   8          5.71          8.01         4.08 o                         
 -15   3   8          4.19          0.18         3.02 o                         
 -14   3   8          7.21          3.06         3.63 o                         
 -13   3   8         10.33          7.26         2.77 o                         
 -12   3   8          6.99         10.21         3.41 o                         
 -11   3   8        124.22        132.20         7.36 o                         
 -10   3   8         15.24         12.69         2.18 o                         
  -9   3   8         13.99         13.92         2.16 o                         
  -8   3   8          0.06         -0.97         0.97 o                         
  -7   3   8         89.22         85.65         3.48 o                         
  -6   3   8        150.77        146.64         5.59 o                         
  -5   3   8         54.09         42.99         2.35 o                         
  -4   3   8          3.95          7.44         1.05 o                         
  -3   3   8        815.02        798.85         7.84 o                         
  -2   3   8        169.12        190.08         3.25 o                         
  -1   3   8        904.00        937.57         8.66 o                         
   0   3   8        783.93        845.71         8.11 o                         
   1   3   8        437.47        433.67         5.36 o                         
   2   3   8         39.77         50.12         1.87 o                         
   3   3   8          6.18          4.86         0.77 o                         
   4   3   8        512.94        540.06         6.60 o                         
   5   3   8        425.60        478.11         6.90 o                         
   6   3   8          3.57          3.47         0.99 o                         
   7   3   8         21.41         14.36         1.79 o                         
   8   3   8         66.06         62.72         4.20 o                         
   9   3   8        133.90        157.65         7.51 o                         
  10   3   8          9.75          4.46         2.52 o                         
  11   3   8         72.40         62.18         7.23 o                         
  12   3   8         25.21         23.70         4.51 o                         
  13   3   8          9.59         12.36         3.56 o                         
  14   3   8          2.39          8.68         5.43 o                         
 -15   4   8          0.01         -2.81         2.81 o                         
 -14   4   8          2.67          4.12         3.32 o                         
 -13   4   8          5.57         -0.94         3.17 o                         
 -12   4   8         14.80         16.47         3.56 o                         
 -11   4   8          0.26         -2.38         2.38 o                         
 -10   4   8          5.83          6.52         2.73 o                         
  -9   4   8          5.50          7.08         2.44 o                         
  -8   4   8         10.19         16.01         2.29 o                         
  -7   4   8          8.16          5.87         1.49 o                         
  -6   4   8        363.35        329.83         6.22 o                         
  -5   4   8         15.93         14.42         1.96 o                         
  -4   4   8         43.37         28.67         1.12 o                         
  -3   4   8        151.51        159.78         3.34 o                         
  -2   4   8        816.65        814.37         8.39 o                         
  -1   4   8        419.74        476.56         6.12 o                         
   0   4   8        312.79        314.71         4.96 o                         
   1   4   8          9.92         10.12         1.05 o                         
   2   4   8         20.91         14.78         1.39 o                         
   3   4   8        194.01        191.23         3.76 o                         
   4   4   8        191.21        221.72         4.34 o                         
   5   4   8          5.66          7.33         1.36 o                         
   6   4   8         14.56         16.54         2.24 o                         
   7   4   8          0.16         -1.18         1.82 o                         
   8   4   8          5.24         -2.15         2.15 o                         
   9   4   8          1.00          0.08         2.35 o                         
  10   4   8          2.10          3.18         2.82 o                         
  11   4   8          3.92          1.81         2.60 o                         
  12   4   8         20.17         15.84         4.44 o                         
  13   4   8          7.66          5.98         5.22 o                         
 -14   5   8         24.49         25.12         6.17 o                         
 -13   5   8          8.68          7.03         3.23 o                         
 -12   5   8          9.68         10.50         3.75 o                         
 -11   5   8         18.27         11.17         3.70 o                         
 -10   5   8          2.34          5.26         2.41 o                         
  -9   5   8         16.70         10.06         2.81 o                         
  -8   5   8          0.06         -1.84         1.84 o                         
  -7   5   8         15.38         15.14         2.89 o                         
  -6   5   8        139.53        128.87         5.48 o                         
  -5   5   8         19.14         16.26         2.17 o                         
  -4   5   8         27.96         19.10         1.93 o                         
  -3   5   8         52.48         53.08         2.42 o                         
  -2   5   8         52.78         50.65         2.33 o                         
  -1   5   8          8.62          5.28         1.08 o                         
   0   5   8        459.73        482.79         6.97 o                         
   1   5   8         33.11         25.69         1.88 o                         
   2   5   8         43.74         37.35         2.33 o                         
   3   5   8         30.79         30.15         2.53 o                         
   4   5   8         47.35         47.30         3.32 o                         
   5   5   8         31.85         24.41         3.41 o                         
   6   5   8         46.90         42.14         4.25 o                         
   7   5   8          1.44         -2.02         2.12 o                         
   8   5   8          8.78          4.30         2.34 o                         
   9   5   8         13.53         17.25         7.22 o                         
  10   5   8          0.11         -2.64         2.64 o                         
  11   5   8          4.48         -3.04         3.04 o                         
  12   5   8          7.03          1.53         5.59 o                         
 -13   6   8          0.32          3.18         3.69 o                         
 -12   6   8          1.26         -2.90         2.90 o                         
 -11   6   8          0.22          2.24         4.02 o                         
 -10   6   8         14.55         14.83         4.19 o                         
  -9   6   8         38.07         40.82         5.22 o                         
  -8   6   8          0.62          0.20         2.01 o                         
  -7   6   8        131.21        161.90        10.98 o                         
  -6   6   8          0.63         -2.41         2.41 o                         
  -5   6   8        124.92        146.48         9.14 o                         
  -4   6   8         10.62          8.51         2.39 o                         
  -3   6   8         30.03         20.78         3.10 o                         
  -2   6   8          0.28         -1.45         1.45 o                         
  -1   6   8          6.72          3.04         1.72 o                         
   0   6   8         34.45         36.98         3.00 o                         
   1   6   8        565.40        634.97        12.62 o                         
   2   6   8         92.68         99.47         5.33 o                         
   3   6   8         32.65         31.57         3.49 o                         
   4   6   8        113.00        129.71         7.58 o                         
   5   6   8        278.13        301.77        12.55 o                         
   6   6   8          1.97         -2.16         2.16 o                         
   7   6   8          5.21          0.27         2.67 o                         
   8   6   8          0.02         -2.65         2.65 o                         
   9   6   8         12.57         14.37         5.05 o                         
  10   6   8          3.89          9.77         5.03 o                         
  11   6   8          4.92          4.02         5.01 o                         
 -11   7   8         26.27         37.57         7.86 o                         
 -10   7   8          4.60         -2.55         3.16 o                         
  -9   7   8          0.06          4.72         5.16 o                         
  -8   7   8          5.89          7.43         3.41 o                         
  -7   7   8          0.08         -2.68         2.68 o                         
  -6   7   8          2.81         -0.97         3.27 o                         
  -5   7   8          0.01          1.18         3.07 o                         
  -4   7   8          1.52          2.22         2.95 o                         
  -3   7   8         57.15         55.20         5.42 o                         
  -2   7   8          0.05         -2.22         2.22 o                         
  -1   7   8         24.92         25.20         4.92 o                         
   0   7   8         22.29         28.89         4.35 o                         
   1   7   8          0.68          0.02         2.86 o                         
   2   7   8         43.24         45.26         6.60 o                         
   3   7   8          0.01         -3.03         3.03 o                         
   4   7   8         87.03         84.26         7.42 o                         
   5   7   8         10.24         15.61         3.46 o                         
   6   7   8          1.67          4.58         7.40 o                         
   7   7   8         25.77         19.50         5.04 o                         
   8   7   8         10.35         24.08         5.20 o                         
   9   7   8          2.99         -4.49         5.29 o                         
  -9   8   8          3.57         -4.18         4.18 o                         
  -8   8   8          7.94         -0.67        12.54 o                         
  -7   8   8          0.35         -3.70         5.14 o                         
  -6   8   8          5.34         -3.16         3.78 o                         
  -5   8   8         28.28         38.98         6.45 o                         
  -4   8   8        116.42        123.79        11.32 o                         
  -3   8   8          8.65          6.52         4.17 o                         
  -2   8   8          0.31          3.76         6.00 o                         
  -1   8   8          7.39          8.81         4.48 o                         
   0   8   8          3.90          0.17         3.12 o                         
   1   8   8          0.20          8.01         5.36 o                         
   2   8   8          2.29         -3.00         3.90 o                         
   3   8   8          0.20         -2.76         2.76 o                         
   4   8   8          0.13          5.82         4.79 o                         
   5   8   8          7.68          8.69         4.61 o                         
   6   8   8         11.61         14.19         4.62 o                         
   7   8   8         52.80         50.84         8.20 o                         
  -5   9   8          5.34         -7.71         7.71 o                         
  -4   9   8         21.44         19.81         9.20 o                         
  -3   9   8         29.98         52.77         8.02 o                         
  -2   9   8          0.79         -5.01         5.01 o                         
  -1   9   8          0.31         -4.79         4.79 o                         
   0   9   8         15.05         10.55         7.83 o                         
   1   9   8          0.41          5.59         4.79 o                         
   2   9   8          1.74          2.69         6.07 o                         
 -17   0   9          0.78         -6.27         6.27 o                         
 -15   0   9         23.67         27.93         7.15 o                         
 -13   0   9         18.67         13.44         3.89 o                         
 -11   0   9          6.31          3.33         2.43 o                         
  -9   0   9         12.55          6.94         1.66 o                         
  -7   0   9        788.39        788.97        10.91 o                         
  -5   0   9        113.20         82.36         3.19 o                         
  -3   0   9       1335.76       1636.87        17.29 o                         
  -1   0   9        843.01       1060.87        14.93 o                         
   1   0   9         65.35         73.53         2.73 o                         
   3   0   9       3145.49       3010.09        28.13 o                         
   5   0   9         38.90         36.14         2.35 o                         
   7   0   9          0.13         -1.11         1.40 o                         
   9   0   9         14.00         14.25         3.10 o                         
  11   0   9         91.26        100.32         9.24 o                         
  13   0   9         29.34         43.34         8.50 o                         
  15   0   9          7.06         -8.38         9.88 o                         
 -17   1   9          0.03         -3.77         3.77 o                         
 -16   1   9          2.79         -2.58         2.58 o                         
 -15   1   9         10.89         12.92         3.30 o                         
 -14   1   9          2.86          3.29         3.00 o                         
 -13   1   9          0.25         -2.09         2.09 o                         
 -12   1   9          2.91         -1.26         2.02 o                         
 -11   1   9         61.25         59.96         3.28 o                         
 -10   1   9          5.82          5.77         1.29 o                         
  -9   1   9        657.96        699.91         8.24 o                         
  -8   1   9        218.81        225.80         4.20 o                         
  -7   1   9         15.19         11.18         1.16 o                         
  -6   1   9         42.24         37.48         1.70 o                         
  -5   1   9          0.50          4.37         0.74 o                         
  -4   1   9       1689.63       1748.07        13.63 o                         
  -3   1   9         81.83         66.22         1.83 o                         
  -2   1   9        599.98        703.66         7.05 o                         
  -1   1   9       2123.16       2201.58        17.71 o                         
   0   1   9        115.72        135.68         3.02 o                         
   1   1   9         12.33         18.24         1.00 o                         
   2   1   9        420.87        364.46         4.43 o                         
   3   1   9        271.17        280.62         3.87 o                         
   4   1   9          9.41          6.15         0.75 o                         
   5   1   9          2.09          0.08         0.76 o                         
   6   1   9        281.92        290.45         5.02 o                         
   7   1   9         84.57         70.62         2.75 o                         
   8   1   9          0.30         -1.11         1.11 o                         
   9   1   9        197.96        199.80         6.57 o                         
  10   1   9         28.80         24.83         3.70 o                         
  11   1   9         16.61         20.24         3.34 o                         
  12   1   9         11.51         12.08         3.03 o                         
  13   1   9          1.95         -3.43         3.77 o                         
  14   1   9          8.96         10.24         4.28 o                         
 -17   2   9          2.19          1.16         8.07 o                         
 -16   2   9          1.04         -3.71         3.71 o                         
 -15   2   9          1.00         -1.41         2.50 o                         
 -14   2   9         46.70         35.63         4.51 o                         
 -13   2   9          0.00          0.45         2.23 o                         
 -12   2   9         64.06         51.10         4.49 o                         
 -11   2   9          1.05         -1.68         1.68 o                         
 -10   2   9          0.99         -1.29         1.29 o                         
  -9   2   9         78.97         64.51         3.06 o                         
  -8   2   9        572.98        617.35         9.35 o                         
  -7   2   9          7.70          2.19         0.97 o                         
  -6   2   9          7.43          2.96         0.83 o                         
  -5   2   9          5.09          4.91         0.87 o                         
  -4   2   9         99.54        113.01         2.25 o                         
  -3   2   9        203.93        228.25         3.40 o                         
  -2   2   9        341.03        333.81         4.20 o                         
  -1   2   9         25.23         20.40         1.34 o                         
   0   2   9       1177.63       1027.62        10.37 o                         
   1   2   9          9.88          2.28         0.56 o                         
   2   2   9        464.42        515.35         5.60 o                         
   3   2   9        178.86        176.91         3.07 o                         
   4   2   9          0.14         -0.62         0.62 o                         
   5   2   9         23.17         21.08         1.54 o                         
   6   2   9          5.24         -0.71         0.98 o                         
   7   2   9          2.89         -0.98         0.98 o                         
   8   2   9         26.51         21.43         2.40 o                         
   9   2   9        281.76        329.69         9.19 o                         
  10   2   9         63.00         82.14         6.24 o                         
  11   2   9         55.79         66.15         6.04 o                         
  12   2   9         15.94          3.96         3.26 o                         
  13   2   9         51.83         47.47         5.41 o                         
  14   2   9         26.53         20.95         4.19 o                         
 -16   3   9          3.57         -4.06         4.06 o                         
 -15   3   9          0.31         -0.02         3.14 o                         
 -14   3   9          3.88          5.35         2.87 o                         
 -13   3   9         15.21          8.10         4.52 o                         
 -12   3   9          0.06          0.39         2.24 o                         
 -11   3   9         23.98         18.52         3.43 o                         
 -10   3   9         14.65          7.44         2.21 o                         
  -9   3   9         60.70         53.46         3.65 o                         
  -8   3   9         19.22         17.98         1.81 o                         
  -7   3   9          7.75          4.08         1.19 o                         
  -6   3   9        257.57        249.84         5.08 o                         
  -5   3   9        169.31        158.17         3.89 o                         
  -4   3   9        214.44        229.88         4.51 o                         
  -3   3   9        580.07        576.31         6.30 o                         
  -2   3   9        482.98        481.23         5.56 o                         
  -1   3   9         14.76         10.19         0.92 o                         
   0   3   9        766.98        774.66         7.79 o                         
   1   3   9        134.68        151.18         2.89 o                         
   2   3   9        621.62        595.08         6.61 o                         
   3   3   9         74.62        101.83         2.42 o                         
   4   3   9         11.78         10.31         0.93 o                         
   5   3   9          0.28         -0.85         0.85 o                         
   6   3   9        137.63        132.13         4.17 o                         
   7   3   9        316.77        331.05         7.88 o                         
   8   3   9         20.88         27.38         3.49 o                         
   9   3   9         53.67         59.63         5.06 o                         
  10   3   9         54.53         49.10         4.67 o                         
  11   3   9         22.50         27.78         4.38 o                         
  12   3   9          1.92         -0.32         4.08 o                         
  13   3   9         25.00         29.17         5.43 o                         
  14   3   9          0.00         -1.93         7.95 o                         
 -15   4   9          5.30         -3.04         3.82 o                         
 -14   4   9         19.93         25.56         4.56 o                         
 -13   4   9          4.26          6.85         2.61 o                         
 -12   4   9         34.14         30.19         4.23 o                         
 -11   4   9          5.77         13.94         2.69 o                         
 -10   4   9          7.30          4.94         3.07 o                         
  -9   4   9        191.46        201.68         7.35 o                         
  -8   4   9         59.63         49.43         3.70 o                         
  -7   4   9        546.22        619.53        10.88 o                         
  -6   4   9        110.86        108.91         4.08 o                         
  -5   4   9        533.40        591.49         8.52 o                         
  -4   4   9        114.49        127.43         4.21 o                         
  -3   4   9          6.74          4.60         0.81 o                         
  -2   4   9          0.00         -0.63         0.63 o                         
  -1   4   9        178.11        185.62         3.77 o                         
   0   4   9        151.14        150.76         3.28 o                         
   1   4   9          0.79         -0.68         0.68 o                         
   2   4   9         62.61         70.77         2.99 o                         
   3   4   9         67.52         49.63         2.16 o                         
   4   4   9         36.09         33.12         2.01 o                         
   5   4   9        258.16        269.75        11.42 o                         
   6   4   9         66.16         52.86         4.24 o                         
   7   4   9        109.03        107.52         5.97 o                         
   8   4   9          1.87         -0.61         2.29 o                         
   9   4   9          1.12          0.72         3.06 o                         
  10   4   9          6.15          0.77         3.23 o                         
  11   4   9         48.72         74.50         8.31 o                         
  12   4   9         36.47         36.07         6.01 o                         
  13   4   9          1.32          5.38         4.90 o                         
 -14   5   9          0.19         -3.62         3.62 o                         
 -13   5   9          2.49         12.03         4.82 o                         
 -12   5   9         13.07          8.83         3.41 o                         
 -11   5   9         29.34         21.88         3.92 o                         
 -10   5   9          8.58          3.61         3.09 o                         
  -9   5   9        254.63        305.48        13.44 o                         
  -8   5   9          0.47         -1.03         2.80 o                         
  -7   5   9         69.37         46.66         4.89 o                         
  -6   5   9         43.72         32.45         3.40 o                         
  -5   5   9         19.50         12.30         2.52 o                         
  -4   5   9        271.18        272.45         7.36 o                         
  -3   5   9        116.13        140.77         4.55 o                         
  -2   5   9         10.84         14.31         1.65 o                         
  -1   5   9         65.94         65.06         2.96 o                         
   0   5   9         52.82         52.16         2.75 o                         
   1   5   9          0.10         -1.02         1.02 o                         
   2   5   9        251.40        295.88         6.96 o                         
   3   5   9         17.68         14.98         2.33 o                         
   4   5   9         15.13         11.18         2.20 o                         
   5   5   9         57.85         49.80         4.55 o                         
   6   5   9         73.42         65.63         5.67 o                         
   7   5   9          5.92          5.19         3.59 o                         
   8   5   9          0.03         -2.90         2.90 o                         
   9   5   9         14.37         10.86         4.04 o                         
  10   5   9          2.08         -0.07         5.81 o                         
  11   5   9          0.06         -1.36         3.93 o                         
  12   5   9          6.74          3.94         4.82 o                         
 -13   6   9          0.03          1.96         3.27 o                         
 -12   6   9          4.23          0.64         3.44 o                         
 -11   6   9         17.31         17.37         4.00 o                         
 -10   6   9         12.97         -0.45         3.31 o                         
  -9   6   9         17.37         12.48         3.64 o                         
  -8   6   9         16.90         20.87         3.11 o                         
  -7   6   9          9.78         11.48         3.69 o                         
  -6   6   9         32.93         21.10         4.02 o                         
  -5   6   9          3.49          1.96         2.76 o                         
  -4   6   9         40.90         30.87         3.92 o                         
  -3   6   9          0.72         -1.69         1.69 o                         
  -2   6   9         13.31          6.87         2.01 o                         
  -1   6   9         30.40         24.25         2.51 o                         
   0   6   9         42.97         56.49         4.33 o                         
   1   6   9        256.18        289.47         9.43 o                         
   2   6   9         15.96         20.23         3.18 o                         
   3   6   9         60.22         50.22         5.82 o                         
   4   6   9          4.53         -1.99         3.50 o                         
   5   6   9          2.15         -0.65         2.46 o                         
   6   6   9          0.01         -2.15         3.06 o                         
   7   6   9          8.67          8.07         3.99 o                         
   8   6   9          1.32          1.05         3.91 o                         
   9   6   9         13.58         15.51         6.61 o                         
  10   6   9          0.02         -0.63         7.17 o                         
  11   6   9          1.97         -2.95         3.99 o                         
 -11   7   9          0.15          0.75         6.87 o                         
 -10   7   9         10.23          7.50         5.50 o                         
  -9   7   9         50.20         52.33         6.46 o                         
  -8   7   9          1.02         -0.76         5.35 o                         
  -7   7   9          3.91         -2.33         5.31 o                         
  -6   7   9         50.81         55.99         7.91 o                         
  -5   7   9          0.00         -3.02         3.02 o                         
  -4   7   9         86.81         90.90         8.72 o                         
  -3   7   9         66.41         70.26         7.97 o                         
  -2   7   9          2.81         11.34         3.31 o                         
  -1   7   9          3.69         -2.26         2.26 o                         
   0   7   9          3.50          2.33         2.92 o                         
   1   7   9          0.23         -1.86         2.68 o                         
   2   7   9          3.88          8.34         3.72 o                         
   3   7   9          1.22          1.34         4.18 o                         
   4   7   9         34.10         36.80         6.66 o                         
   5   7   9         69.85         74.94         9.47 o                         
   6   7   9         51.80         62.01         6.71 o                         
   7   7   9         40.51         71.17         9.22 o                         
   8   7   9          0.94         -1.20         7.78 o                         
   9   7   9          0.97         -3.75         3.75 o                         
  -9   8   9          5.41         -3.95         4.42 o                         
  -8   8   9          1.96         -3.58         3.58 o                         
  -7   8   9          2.82         -3.53         3.53 o                         
  -6   8   9          2.71         -3.78         3.78 o                         
  -5   8   9         17.74         34.25         6.96 o                         
  -4   8   9          2.00         -4.21         4.21 o                         
  -3   8   9          0.65          5.33         4.32 o                         
  -2   8   9          0.87         -3.34         3.34 o                         
  -1   8   9          0.48          7.95         4.78 o                         
   0   8   9          4.05          6.18         3.54 o                         
   1   8   9          3.84         14.22         3.16 o                         
   2   8   9          7.69         -0.26         5.07 o                         
   3   8   9         23.79         31.06         6.54 o                         
   4   8   9         34.19         33.10         6.40 o                         
   5   8   9          1.40         12.72         4.66 o                         
   6   8   9         12.69         29.03         9.03 o                         
  -4   9   9          4.56         -4.82         6.48 o                         
  -3   9   9         16.18         17.88         9.33 o                         
  -2   9   9         12.63         18.51         6.81 o                         
  -1   9   9          1.25         -5.46         7.12 o                         
   0   9   9          0.17          2.89        11.57 o                         
   1   9   9          0.37          5.55        11.42 o                         
 -16   0  10         10.76          5.04         5.69 o                         
 -14   0  10          9.03          8.31         3.42 o                         
 -12   0  10         47.66         44.42         5.10 o                         
 -10   0  10         72.25         63.12         3.99 o                         
  -8   0  10        354.61        415.88         9.53 o                         
  -6   0  10        167.07        144.12         4.46 o                         
  -4   0  10       2838.52       3104.18        29.40 o                         
  -2   0  10         83.71        126.22         3.61 o                         
   0   0  10       3155.56       3287.34        29.92 o                         
   2   0  10       6015.26       5668.26        48.31 o                         
   4   0  10        255.39        248.61         5.56 o                         
   6   0  10         13.46         14.41         1.74 o                         
   8   0  10         30.12         24.52         3.77 o                         
  10   0  10          2.96         -2.35         2.62 o                         
  12   0  10         21.10         34.98         6.31 o                         
  14   0  10          0.92          6.51         6.51 o                         
 -17   1  10          1.65         -1.73         3.45 o                         
 -16   1  10          0.14         -3.82         3.82 o                         
 -15   1  10         10.98         25.75         3.98 o                         
 -14   1  10          0.67         -0.14         2.66 o                         
 -13   1  10          0.66         -0.35         2.19 o                         
 -12   1  10          0.02         -1.77         1.77 o                         
 -11   1  10         20.79         18.08         2.24 o                         
 -10   1  10         82.41         96.44         4.89 o                         
  -9   1  10        196.95        204.35         5.30 o                         
  -8   1  10         46.96         44.86         2.06 o                         
  -7   1  10        101.54        100.34         2.78 o                         
  -6   1  10          6.62          3.99         0.81 o                         
  -5   1  10         17.54         16.92         1.25 o                         
  -4   1  10       1351.00       1332.30        10.64 o                         
  -3   1  10          1.47          0.09         0.46 o                         
  -2   1  10       1342.16       1362.93        10.69 o                         
  -1   1  10         54.74         75.01         1.89 o                         
   0   1  10        754.51        823.89         8.53 o                         
   1   1  10         14.06         11.61         0.86 o                         
   2   1  10         13.83          5.11         0.73 o                         
   3   1  10        869.66        900.43         8.25 o                         
   4   1  10         10.90         10.05         0.97 o                         
   5   1  10         13.21         14.03         1.37 o                         
   6   1  10        113.35        124.89         3.38 o                         
   7   1  10         21.88         21.29         1.98 o                         
   8   1  10        114.17        127.23         4.45 o                         
   9   1  10        308.31        331.99        10.08 o                         
  10   1  10         36.88         26.04         3.69 o                         
  11   1  10         28.00         33.31         4.41 o                         
  12   1  10         36.49         26.84         3.95 o                         
  13   1  10          0.00          2.70         3.95 o                         
  14   1  10          9.64         15.78         4.13 o                         
 -16   2  10          2.50         -2.34         4.20 o                         
 -15   2  10         31.58         29.45         4.22 o                         
 -14   2  10          0.46         -1.00         2.57 o                         
 -13   2  10         67.97         66.78         5.56 o                         
 -12   2  10         14.18         11.27         2.62 o                         
 -11   2  10          7.83          6.50         2.23 o                         
 -10   2  10          3.96          1.31         1.50 o                         
  -9   2  10        160.64        188.07         4.22 o                         
  -8   2  10         67.43         60.77         1.73 o                         
  -7   2  10         98.67        106.07         3.43 o                         
  -6   2  10         16.75          6.55         1.10 o                         
  -5   2  10        158.08        145.70         2.94 o                         
  -4   2  10          1.28          3.62         0.64 o                         
  -3   2  10        336.34        342.50         4.43 o                         
  -2   2  10         25.76         15.74         1.26 o                         
  -1   2  10         16.08         13.56         1.28 o                         
   0   2  10         10.05          7.44         0.99 o                         
   1   2  10        250.64        189.60         3.87 o                         
   2   2  10         86.80        106.13         2.36 o                         
   3   2  10         10.99          9.43         0.90 o                         
   4   2  10         11.00          6.28         1.05 o                         
   5   2  10        372.42        317.13         6.73 o                         
   6   2  10         12.73          8.33         1.28 o                         
   7   2  10        211.98        240.20         6.13 o                         
   8   2  10          0.31         -1.37         1.64 o                         
   9   2  10          1.84         -1.37         2.11 o                         
  10   2  10        110.92        144.53        13.78 o                         
  11   2  10          1.13          3.27         2.66 o                         
  12   2  10          5.76          8.42         2.62 o                         
  13   2  10          1.80          0.67         3.38 o                         
  14   2  10          0.58         -4.09         5.74 o                         
 -16   3  10          1.32         -3.18         3.79 o                         
 -15   3  10          9.85         17.35         3.67 o                         
 -14   3  10         18.21         22.14         4.20 o                         
 -13   3  10         27.49         22.12         3.76 o                         
 -12   3  10          6.14          3.02         2.69 o                         
 -11   3  10         10.94          6.75         2.59 o                         
 -10   3  10          0.05         -1.64         1.64 o                         
  -9   3  10        104.70         98.44         4.56 o                         
  -8   3  10          6.66          0.95         1.30 o                         
  -7   3  10         24.86         19.76         1.83 o                         
  -6   3  10         81.74         69.81         2.98 o                         
  -5   3  10         11.20          7.75         1.18 o                         
  -4   3  10         22.23         21.67         1.57 o                         
  -3   3  10        390.19        440.97         5.45 o                         
  -2   3  10        489.44        465.25         5.39 o                         
  -1   3  10         24.33         22.36         0.94 o                         
   0   3  10          7.80          3.70         0.89 o                         
   1   3  10         50.65         37.07         1.54 o                         
   2   3  10        107.17        112.09         2.66 o                         
   3   3  10        305.22        263.78         4.19 o                         
   4   3  10          1.42          0.24         0.91 o                         
   5   3  10         61.11         66.08         2.99 o                         
   6   3  10          0.20         -1.33         1.33 o                         
   7   3  10        589.69        591.24        11.79 o                         
   8   3  10          3.11          2.40         2.14 o                         
   9   3  10          0.14         -0.59         2.07 o                         
  10   3  10         15.80          8.68         2.80 o                         
  11   3  10          7.29         10.67         3.46 o                         
  12   3  10         24.80         15.29         4.87 o                         
  13   3  10          7.45          8.41         4.87 o                         
 -15   4  10          0.74          5.41         3.87 o                         
 -14   4  10         12.45         12.32         3.85 o                         
 -13   4  10          8.34          4.16         2.73 o                         
 -12   4  10         35.45         29.59         4.45 o                         
 -11   4  10          0.32         -2.52         2.52 o                         
 -10   4  10         28.99         21.78         3.76 o                         
  -9   4  10         11.91         17.39         3.38 o                         
  -8   4  10         45.88         46.37         4.13 o                         
  -7   4  10          0.55          1.16         1.54 o                         
  -6   4  10        419.01        472.93         7.74 o                         
  -5   4  10         64.14         68.32         3.00 o                         
  -4   4  10         32.64         28.56         2.10 o                         
  -3   4  10          0.02         -0.87         0.87 o                         
  -2   4  10        155.41        173.89         3.52 o                         
  -1   4  10        146.43        163.74         3.60 o                         
   0   4  10        296.70        300.55         4.86 o                         
   1   4  10         99.31         94.25         2.74 o                         
   2   4  10         93.72         92.79         2.71 o                         
   3   4  10          0.00         -0.82         0.82 o                         
   4   4  10         75.58         65.78         3.55 o                         
   5   4  10         14.71         10.08         2.01 o                         
   6   4  10         15.78         16.79         2.81 o                         
   7   4  10         15.45          8.84         2.63 o                         
   8   4  10         43.62         26.74         5.04 o                         
   9   4  10          0.03         -1.63         3.39 o                         
  10   4  10         13.18         18.18         4.48 o                         
  11   4  10          0.20         -3.51         3.51 o                         
  12   4  10         47.97         62.08         7.15 o                         
  13   4  10         11.78         23.14         8.68 o                         
 -14   5  10          4.08         -5.01         5.01 o                         
 -13   5  10         13.08         22.51         4.72 o                         
 -12   5  10          8.23          3.49         4.28 o                         
 -11   5  10         24.93         32.08         4.53 o                         
 -10   5  10          7.42          9.45         3.23 o                         
  -9   5  10         32.85         33.31         3.93 o                         
  -8   5  10          1.36         -0.22         3.16 o                         
  -7   5  10        205.64        235.06         9.12 o                         
  -6   5  10          4.10          3.92         1.97 o                         
  -5   5  10         33.17         43.91         4.06 o                         
  -4   5  10         94.51        109.88         4.70 o                         
  -3   5  10         15.98         12.53         2.44 o                         
  -2   5  10         21.95         20.27         2.00 o                         
  -1   5  10        375.98        397.03         7.40 o                         
   0   5  10        373.91        386.45         7.51 o                         
   1   5  10        113.15        118.92         5.42 o                         
   2   5  10        290.27        318.56         7.91 o                         
   3   5  10          7.91          7.32         2.53 o                         
   4   5  10          0.48         -2.01         2.01 o                         
   5   5  10         48.30         39.31         5.13 o                         
   6   5  10         46.57         46.74         5.69 o                         
   7   5  10          2.21         -2.65         2.65 o                         
   8   5  10          0.95         -2.14         3.70 o                         
   9   5  10          7.09         10.46         3.25 o                         
  10   5  10          0.31         -3.00         3.00 o                         
  11   5  10          1.13          8.75         6.04 o                         
 -13   6  10          7.80         -4.91         4.91 o                         
 -12   6  10          2.71         -3.63         3.63 o                         
 -11   6  10         10.78         10.48         4.16 o                         
 -10   6  10          1.23         -2.43         2.43 o                         
  -9   6  10          5.74          6.29         2.90 o                         
  -8   6  10          3.15          1.24         2.85 o                         
  -7   6  10         13.72         18.41         6.34 o                         
  -6   6  10          4.66          0.30         3.25 o                         
  -5   6  10          2.14         -2.03         2.03 o                         
  -4   6  10         12.07         11.09         2.88 o                         
  -3   6  10          8.15         10.82         3.92 o                         
  -2   6  10          0.26         -2.10         2.10 o                         
  -1   6  10          6.89          0.83         3.17 o                         
   0   6  10          1.35         -1.71         1.71 o                         
   1   6  10        329.98        413.45        11.30 o                         
   2   6  10        323.09        395.50        12.37 o                         
   3   6  10          0.05         -1.12         3.80 o                         
   4   6  10         88.22         71.04         6.69 o                         
   5   6  10        126.08        146.27         9.46 o                         
   6   6  10          2.20         -0.76         3.91 o                         
   7   6  10         13.26         10.14         5.88 o                         
   8   6  10          2.31         -0.54         2.90 o                         
   9   6  10         17.42         18.83         5.11 o                         
  10   6  10          1.29         -4.27         5.30 o                         
 -11   7  10          0.47         14.28         5.00 o                         
 -10   7  10          1.76         -3.76         3.76 o                         
  -9   7  10         21.11         28.83         6.28 o                         
  -8   7  10          9.99          1.64         3.18 o                         
  -7   7  10          4.12         -3.48         3.87 o                         
  -6   7  10         27.68         31.94         5.20 o                         
  -5   7  10         10.82          9.40         4.03 o                         
  -4   7  10          4.43          9.45         3.38 o                         
  -3   7  10          1.57         -2.96         2.96 o                         
  -2   7  10         25.02         18.56         3.61 o                         
  -1   7  10         36.74         25.12         4.04 o                         
   0   7  10          0.11          1.89         4.44 o                         
   1   7  10         14.51         16.67         4.47 o                         
   2   7  10         14.50          7.77         4.82 o                         
   3   7  10          2.55         -3.50         3.50 o                         
   4   7  10         69.95         85.77        10.02 o                         
   5   7  10          9.87         12.30         4.75 o                         
   6   7  10          0.93          2.96         3.00 o                         
   7   7  10          0.01          1.15         3.65 o                         
   8   7  10          0.17          1.97         5.23 o                         
  -8   8  10          0.42         -3.45         3.45 o                         
  -7   8  10          3.19         -0.43         5.73 o                         
  -6   8  10         19.22         26.88         5.82 o                         
  -5   8  10         17.51         26.62         7.53 o                         
  -4   8  10          1.49         -3.24         3.24 o                         
  -3   8  10          0.45         -3.86         3.86 o                         
  -2   8  10          6.43          0.71         5.44 o                         
  -1   8  10          4.22          7.88         7.31 o                         
   0   8  10          1.14          3.94         4.40 o                         
   1   8  10          0.06          5.51         3.34 o                         
   2   8  10         24.05         12.95         7.38 o                         
   3   8  10          2.52          1.11         4.46 o                         
   4   8  10          0.04         -3.24         3.24 o                         
   5   8  10          1.25          7.69         6.33 o                         
   6   8  10          2.44          0.48        13.98 o                         
 -17   0  11          8.64         -4.05         4.05 o                         
 -15   0  11         14.89          9.16         5.45 o                         
 -13   0  11         27.16         15.57         5.60 o                         
 -11   0  11         35.45         27.54         3.55 o                         
  -9   0  11         39.60         26.35         2.68 o                         
  -7   0  11        123.32        146.07         4.77 o                         
  -5   0  11       1091.78       1057.54        13.85 o                         
  -3   0  11       1657.68       1661.18        18.24 o                         
  -1   0  11       1148.44       1061.25        13.07 o                         
   1   0  11        955.61       1066.45        13.12 o                         
   3   0  11        853.82        874.80        11.89 o                         
   5   0  11        652.51        683.37        14.00 o                         
   7   0  11       1363.69       1380.68        21.36 o                         
   9   0  11         10.45         14.60         3.62 o                         
  11   0  11          0.97         -3.15         3.15 o                         
  13   0  11          6.43         11.16        12.29 o                         
 -17   1  11          1.09         -3.70         3.70 o                         
 -16   1  11          4.02         -0.25         4.31 o                         
 -15   1  11          1.74         -3.05         3.05 o                         
 -14   1  11          0.55         -4.73         4.73 o                         
 -13   1  11         14.27         12.11         3.10 o                         
 -12   1  11          0.68         -1.36         2.45 o                         
 -11   1  11         48.94         46.74         4.42 o                         
 -10   1  11        162.37        177.65         4.90 o                         
  -9   1  11         25.74         29.37         2.01 o                         
  -8   1  11          1.61          0.14         0.94 o                         
  -7   1  11         50.21         44.31         2.06 o                         
  -6   1  11         19.48         28.71         1.59 o                         
  -5   1  11         79.54         81.63         2.38 o                         
  -4   1  11        703.31        729.38         7.46 o                         
  -3   1  11         86.78         59.40         1.92 o                         
  -2   1  11         95.06         79.49         2.29 o                         
  -1   1  11        235.32        210.34         3.19 o                         
   0   1  11        522.71        536.86         6.58 o                         
   1   1  11        510.32        500.42         5.52 o                         
   2   1  11        527.44        518.79         5.90 o                         
   3   1  11         98.20         99.43         2.47 o                         
   4   1  11         27.69         25.23         1.39 o                         
   5   1  11        138.96        129.47         3.59 o                         
   6   1  11        247.91        250.85         5.06 o                         
   7   1  11         67.83         63.08         3.49 o                         
   8   1  11         45.64         52.52         3.80 o                         
   9   1  11         34.10         37.00         3.95 o                         
  10   1  11         48.50         40.67         4.48 o                         
  11   1  11         18.62         22.78         4.18 o                         
  12   1  11          0.01         -2.36         2.36 o                         
  13   1  11          3.70          7.83         2.96 o                         
  14   1  11          0.40         -2.45         6.03 o                         
 -16   2  11          0.00         -3.64         4.31 o                         
 -15   2  11          3.78         -0.34         3.74 o                         
 -14   2  11          3.49         -3.02         3.02 o                         
 -13   2  11          3.17         -0.80         3.65 o                         
 -12   2  11         62.49         69.00         5.29 o                         
 -11   2  11         36.28         32.78         4.92 o                         
 -10   2  11          7.19          3.84         1.86 o                         
  -9   2  11        271.38        293.15         6.46 o                         
  -8   2  11          0.72         -1.02         1.02 o                         
  -7   2  11        148.74        181.73         4.47 o                         
  -6   2  11        341.71        350.69         4.36 o                         
  -5   2  11        131.56        134.18         2.77 o                         
  -4   2  11       1002.76        990.37         9.13 o                         
  -3   2  11        131.33        136.06         2.71 o                         
  -2   2  11        109.32        111.77         3.05 o                         
  -1   2  11        310.51        318.71         5.21 o                         
   0   2  11        262.20        280.08         4.91 o                         
   1   2  11         16.00         11.10         1.32 o                         
   2   2  11          0.96         -0.19         0.58 o                         
   3   2  11         58.50         55.96         1.99 o                         
   4   2  11        623.09        601.59         7.78 o                         
   5   2  11          3.70          2.99         1.15 o                         
   6   2  11         86.47         92.96         3.79 o                         
   7   2  11         37.53         38.39         3.22 o                         
   8   2  11          7.14         14.23         2.71 o                         
   9   2  11        133.91        149.76         7.80 o                         
  10   2  11          0.38          5.06         2.34 o                         
  11   2  11         15.24         12.83         3.74 o                         
  12   2  11          4.82         12.65         4.68 o                         
  13   2  11         14.15         12.54         4.01 o                         
 -16   3  11          9.03          2.18         4.35 o                         
 -15   3  11          0.23          4.13         3.93 o                         
 -14   3  11          1.68         -0.42         3.57 o                         
 -13   3  11         35.27         36.15         4.54 o                         
 -12   3  11          5.36          4.13         2.42 o                         
 -11   3  11          4.71          2.43         2.29 o                         
 -10   3  11         25.53         28.70         3.49 o                         
  -9   3  11         19.07         17.14         2.57 o                         
  -8   3  11         16.13         10.08         1.88 o                         
  -7   3  11          3.71          1.03         1.22 o                         
  -6   3  11        328.34        348.10         6.24 o                         
  -5   3  11          4.29         -0.42         0.95 o                         
  -4   3  11        269.64        283.81         4.13 o                         
  -3   3  11        594.53        623.08         6.86 o                         
  -2   3  11         11.68          6.67         1.17 o                         
  -1   3  11         86.81         81.37         2.99 o                         
   0   3  11        101.00        109.06         3.51 o                         
   1   3  11         96.95         87.89         2.93 o                         
   2   3  11          3.26          0.05         0.69 o                         
   3   3  11         65.18         51.40         2.00 o                         
   4   3  11        169.43        170.28         3.99 o                         
   5   3  11        159.49        190.87         5.45 o                         
   6   3  11          0.06         -0.23         1.45 o                         
   7   3  11         98.76         93.59         5.19 o                         
   8   3  11         36.72         45.32         4.31 o                         
   9   3  11         23.21         16.72         3.73 o                         
  10   3  11         11.93          8.81         3.85 o                         
  11   3  11         14.80         16.06         7.31 o                         
  12   3  11         80.28         98.10        10.33 o                         
  13   3  11          9.34          2.99         4.38 o                         
 -15   4  11          9.17          7.52         3.92 o                         
 -14   4  11         18.63         34.72         6.61 o                         
 -13   4  11         15.52          6.99         3.13 o                         
 -12   4  11          3.14          3.07         2.68 o                         
 -11   4  11         42.35         37.63         4.40 o                         
 -10   4  11          4.07         -0.41         2.47 o                         
  -9   4  11          2.59         -2.26         2.26 o                         
  -8   4  11         21.19         21.31         3.35 o                         
  -7   4  11        228.66        259.27         8.60 o                         
  -6   4  11          0.06         -0.75         1.36 o                         
  -5   4  11          0.26         -1.21         1.21 o                         
  -4   4  11         20.10         13.60         1.82 o                         
  -3   4  11         41.43         44.74         2.06 o                         
  -2   4  11        305.03        320.47         4.80 o                         
  -1   4  11          0.08         -0.91         0.91 o                         
   0   4  11         93.44         91.92         4.18 o                         
   1   4  11         37.82         22.94         1.57 o                         
   2   4  11          0.93         -1.05         1.05 o                         
   3   4  11          1.46          3.05         1.25 o                         
   4   4  11        255.17        217.46         7.28 o                         
   5   4  11        174.18        160.00         7.09 o                         
   6   4  11          1.04         -1.94         1.94 o                         
   7   4  11          0.01         -2.57         2.57 o                         
   8   4  11         19.10         13.58         3.64 o                         
   9   4  11          1.07         -1.01         3.18 o                         
  10   4  11         10.07          6.76         4.84 o                         
  11   4  11         17.26         36.66         7.05 o                         
  12   4  11         11.50          3.50         4.24 o                         
 -14   5  11          2.29          3.82         4.69 o                         
 -13   5  11         12.92          9.57         4.30 o                         
 -12   5  11          0.41         -1.93         3.08 o                         
 -11   5  11         30.80         28.75         4.54 o                         
 -10   5  11         10.75         11.91         3.25 o                         
  -9   5  11          2.50          3.60         2.08 o                         
  -8   5  11         25.20         30.86         4.66 o                         
  -7   5  11          0.59          0.21         2.07 o                         
  -6   5  11          2.63          4.01         2.09 o                         
  -5   5  11         28.32         23.01         4.43 o                         
  -4   5  11          6.99          3.25         2.09 o                         
  -3   5  11        191.45        221.67         7.33 o                         
  -2   5  11        141.84        135.71         5.01 o                         
  -1   5  11        818.71        913.05        13.49 o                         
   0   5  11         38.50         34.95         2.98 o                         
   1   5  11        169.25        181.28         8.78 o                         
   2   5  11        187.87        198.02         7.47 o                         
   3   5  11        266.65        268.38         8.27 o                         
   4   5  11          1.28         -1.25         2.06 o                         
   5   5  11        296.24        356.57        16.85 o                         
   6   5  11          3.16          0.59         2.86 o                         
   7   5  11          1.14         -3.79         4.80 o                         
   8   5  11         14.16         16.85         4.54 o                         
   9   5  11         19.44         16.32         4.51 o                         
  10   5  11          3.35          1.83         4.12 o                         
  11   5  11          0.36         15.10         6.63 o                         
 -13   6  11          0.24         -7.71         7.71 o                         
 -12   6  11          2.10         -2.37         3.48 o                         
 -11   6  11         23.16         28.07         6.69 o                         
 -10   6  11          5.09         16.63         7.83 o                         
  -9   6  11          4.89         -2.84         2.84 o                         
  -8   6  11         18.80          0.62         3.57 o                         
  -7   6  11         51.36         46.32         7.19 o                         
  -6   6  11         49.37         29.38         4.28 o                         
  -5   6  11          7.27          8.80         3.23 o                         
  -4   6  11         22.25         23.94         3.69 o                         
  -3   6  11          0.09         -2.25         2.25 o                         
  -2   6  11         52.51         47.40         4.90 o                         
  -1   6  11         24.62         20.56         3.46 o                         
   0   6  11         53.34         47.65         5.13 o                         
   1   6  11        257.29        278.54        11.63 o                         
   2   6  11         69.05         58.75         6.02 o                         
   3   6  11          0.77          3.09         2.51 o                         
   4   6  11        100.96        109.37        10.09 o                         
   5   6  11          0.22         -2.71         3.15 o                         
   6   6  11          0.74          0.42         3.61 o                         
   7   6  11          0.58         -2.86         2.86 o                         
   8   6  11          1.45         -2.06         3.08 o                         
   9   6  11          0.11         -3.37         3.37 o                         
  10   6  11          3.05         -0.35         8.39 o                         
 -11   7  11          0.04         -3.46         3.46 o                         
 -10   7  11          2.78          8.49         4.72 o                         
  -9   7  11          7.37          9.23         4.14 o                         
  -8   7  11          0.63          0.88         2.65 o                         
  -7   7  11         44.18         44.52         7.75 o                         
  -6   7  11         27.92         44.02         5.94 o                         
  -5   7  11          3.81         -3.75         3.75 o                         
  -4   7  11          9.01          6.37         4.83 o                         
  -3   7  11          0.00         -3.04         3.14 o                         
  -2   7  11         32.25         36.37         5.03 o                         
  -1   7  11          0.01         -2.23         2.23 o                         
   0   7  11          4.16         -3.60         3.60 o                         
   1   7  11          3.88         -3.00         3.00 o                         
   2   7  11          0.03          2.00         7.24 o                         
   3   7  11          3.76          6.41         3.64 o                         
   4   7  11         15.51         25.61         5.01 o                         
   5   7  11          1.64          0.60         2.83 o                         
   6   7  11         14.31          7.94         4.21 o                         
   7   7  11         14.15         26.34         6.14 o                         
   8   7  11          6.21         -0.22         5.64 o                         
  -8   8  11          0.27         -3.67         4.74 o                         
  -7   8  11          0.40         -3.62         3.62 o                         
  -6   8  11          0.23          8.94         4.05 o                         
  -5   8  11          5.08          6.84         4.11 o                         
  -4   8  11          8.03         23.66         6.00 o                         
  -3   8  11          0.36          9.82         5.42 o                         
  -2   8  11          0.35          6.75        12.05 o                         
  -1   8  11         13.36         30.39         7.75 o                         
   0   8  11          0.02         -3.29         3.29 o                         
   1   8  11          1.27          1.02         5.03 o                         
   2   8  11          3.40         -1.84         5.61 o                         
   3   8  11         11.53         24.17         8.31 o                         
   4   8  11         20.51         22.33         5.92 o                         
   5   8  11          3.79         -1.56         7.64 o                         
 -16   0  12          5.53          7.76         8.20 o                         
 -14   0  12          3.81         -3.32         3.32 o                         
 -12   0  12          6.76          3.70         3.57 o                         
 -10   0  12         66.24         62.96         4.74 o                         
  -8   0  12         29.52         18.85         2.69 o                         
  -6   0  12          5.24         12.12         1.62 o                         
  -4   0  12        415.39        471.13         8.35 o                         
  -2   0  12       1022.59        993.05        12.84 o                         
   0   0  12        640.44        601.79         9.61 o                         
   2   0  12        648.42        660.09        10.03 o                         
   4   0  12       1417.43       1520.02        17.81 o                         
   6   0  12        409.16        484.02        10.29 o                         
   8   0  12         95.97        109.09         9.81 o                         
  10   0  12         22.25         11.36         4.54 o                         
  12   0  12          4.99          3.08         6.99 o                         
 -16   1  12          0.01         -2.81         2.81 o                         
 -15   1  12          5.26          1.92         4.58 o                         
 -14   1  12          5.43          4.26         2.80 o                         
 -13   1  12          0.62          2.45         3.20 o                         
 -12   1  12         13.34         16.86         2.95 o                         
 -11   1  12         25.39         28.13         3.22 o                         
 -10   1  12         21.49         15.99         1.94 o                         
  -9   1  12        152.24        162.26         4.29 o                         
  -8   1  12          2.64         -0.69         0.90 o                         
  -7   1  12         60.77         58.19         2.35 o                         
  -6   1  12          0.35          0.39         0.73 o                         
  -5   1  12          1.44          1.10         0.67 o                         
  -4   1  12       1637.16       1786.72        14.08 o                         
  -3   1  12         20.59         17.11         1.18 o                         
  -2   1  12        150.04        123.14         2.52 o                         
  -1   1  12        477.04        481.55         6.10 o                         
   0   1  12        927.21        957.59         8.39 o                         
   1   1  12        243.49        260.87         3.86 o                         
   2   1  12        178.32        169.60         3.22 o                         
   3   1  12        286.58        279.86         4.38 o                         
   4   1  12          6.32          9.01         1.01 o                         
   5   1  12        266.66        278.97         5.98 o                         
   6   1  12        201.50        218.28         5.65 o                         
   7   1  12        196.09        235.85         6.68 o                         
   8   1  12         30.36         26.57         3.17 o                         
   9   1  12         14.23         14.47         3.06 o                         
  10   1  12        109.47        133.79        11.97 o                         
  11   1  12         18.68         25.47         3.93 o                         
  12   1  12          2.56         -2.93         2.93 o                         
  13   1  12         11.48         24.98         5.38 o                         
 -16   2  12          0.12         -1.95         4.10 o                         
 -15   2  12         28.80         33.41         6.19 o                         
 -14   2  12          0.01         -4.35         4.35 o                         
 -13   2  12         26.57         16.88         3.78 o                         
 -12   2  12          2.67         -0.75         2.34 o                         
 -11   2  12          9.80          7.95         2.31 o                         
 -10   2  12          2.67          3.06         1.94 o                         
  -9   2  12         64.20         57.32         3.51 o                         
  -8   2  12         50.50         47.52         3.17 o                         
  -7   2  12        106.03         93.60         3.69 o                         
  -6   2  12        199.44        180.67         3.67 o                         
  -5   2  12        635.63        645.29         7.12 o                         
  -4   2  12        229.37        234.16         3.90 o                         
  -3   2  12        148.19        137.28         3.01 o                         
  -2   2  12         25.26         21.01         1.56 o                         
  -1   2  12        369.13        365.40         5.84 o                         
   0   2  12         86.61         63.98         2.54 o                         
   1   2  12        749.96        782.72         9.17 o                         
   2   2  12         10.46         10.42         0.87 o                         
   3   2  12         95.87        112.52         2.76 o                         
   4   2  12         27.84         30.53         1.92 o                         
   5   2  12          9.11          8.64         1.59 o                         
   6   2  12         65.82         56.20         4.35 o                         
   7   2  12         35.98         33.83         3.10 o                         
   8   2  12         18.32         17.49         3.07 o                         
   9   2  12         32.92         26.31         4.27 o                         
  10   2  12         81.96         83.97         7.86 o                         
  11   2  12         11.19         12.27         3.66 o                         
  12   2  12          3.34         -1.57         3.10 o                         
  13   2  12         11.64         15.18         4.25 o                         
 -16   3  12         16.39         13.78         7.25 o                         
 -15   3  12          0.01         -3.12         3.12 o                         
 -14   3  12          5.56         -2.91         2.91 o                         
 -13   3  12          0.53         -2.56         2.56 o                         
 -12   3  12          0.17          1.48         3.18 o                         
 -11   3  12          1.87         -1.89         2.51 o                         
 -10   3  12         47.04         40.37         3.86 o                         
  -9   3  12         86.55         89.38         5.41 o                         
  -8   3  12         40.03         45.29         3.37 o                         
  -7   3  12         51.20         54.36         3.37 o                         
  -6   3  12          0.51         -0.32         1.06 o                         
  -5   3  12        236.59        232.64         6.33 o                         
  -4   3  12         40.82         44.77         1.80 o                         
  -3   3  12         19.64         18.21         1.12 o                         
  -2   3  12         80.61         90.62         3.55 o                         
  -1   3  12        708.17        741.07        11.75 o                         
   0   3  12         39.08         34.56         2.14 o                         
   1   3  12         23.17         18.69         1.69 o                         
   2   3  12         73.77         75.93         2.97 o                         
   3   3  12          2.68          5.67         1.05 o                         
   4   3  12         98.90         95.77         3.69 o                         
   5   3  12         29.10         22.49         2.54 o                         
   6   3  12          5.16          1.16         2.11 o                         
   7   3  12        161.33        141.34         8.18 o                         
   8   3  12          1.71         -2.81         2.81 o                         
   9   3  12          3.60          4.88         3.62 o                         
  10   3  12         15.96         16.88         3.64 o                         
  11   3  12          7.75         20.68         5.71 o                         
  12   3  12          4.06         25.46         8.92 o                         
 -15   4  12          1.74          2.15         3.78 o                         
 -14   4  12          1.54         -1.64         3.37 o                         
 -13   4  12          9.69          3.63         4.05 o                         
 -12   4  12          0.01          0.81         3.26 o                         
 -11   4  12         11.76         12.57         3.49 o                         
 -10   4  12         31.14         41.94         4.62 o                         
  -9   4  12         57.25         59.46         4.59 o                         
  -8   4  12         10.30          8.91         2.30 o                         
  -7   4  12         60.44         56.41         4.61 o                         
  -6   4  12        160.75        186.43         6.69 o                         
  -5   4  12        148.47        164.48         5.73 o                         
  -4   4  12          0.36         -1.40         1.40 o                         
  -3   4  12          3.39          0.07         0.98 o                         
  -2   4  12        698.50        706.85         9.56 o                         
  -1   4  12        377.72        375.52         7.73 o                         
   0   4  12        647.27        701.26        10.81 o                         
   1   4  12         21.53         16.22         1.99 o                         
   2   4  12          9.23          8.49         1.85 o                         
   3   4  12         25.75         19.88         2.59 o                         
   4   4  12         30.65         21.55         3.03 o                         
   5   4  12         80.18         79.57         5.73 o                         
   6   4  12          5.21          3.93         2.70 o                         
   7   4  12          4.93          4.69         2.72 o                         
   8   4  12          9.32         13.63         3.73 o                         
   9   4  12          0.95         -1.88         4.18 o                         
  10   4  12          0.00         -2.49         2.49 o                         
  11   4  12          1.09          9.79         9.13 o                         
  12   4  12         12.42         16.16         6.16 o                         
 -14   5  12          0.01         -7.88         7.88 o                         
 -13   5  12          0.01         -3.61         3.61 o                         
 -12   5  12          3.48         -2.54         3.82 o                         
 -11   5  12         17.51         14.63         3.63 o                         
 -10   5  12          5.36          5.26         2.97 o                         
  -9   5  12          3.28          2.66         3.37 o                         
  -8   5  12         58.26         52.26         6.32 o                         
  -7   5  12         48.00         58.55         5.52 o                         
  -6   5  12          2.42          1.53         2.43 o                         
  -5   5  12         25.52         23.33         3.69 o                         
  -4   5  12        242.01        258.96        10.35 o                         
  -3   5  12         32.83         27.31         5.27 o                         
  -2   5  12         68.69         58.22         4.24 o                         
  -1   5  12        516.25        577.03        11.81 o                         
   0   5  12         50.57         54.52         4.23 o                         
   1   5  12        141.70        160.77         7.50 o                         
   2   5  12        109.08        110.73         6.56 o                         
   3   5  12          0.02         -2.12         2.12 o                         
   4   5  12          5.99         -2.05         2.05 o                         
   5   5  12          3.97         -1.72         3.41 o                         
   6   5  12         22.27         12.41         5.99 o                         
   7   5  12          4.09          0.48         3.52 o                         
   8   5  12          1.63         -1.19         2.80 o                         
   9   5  12          0.00         11.69         4.42 o                         
  10   5  12          0.06         -3.34         3.34 o                         
 -12   6  12          0.64         -3.81         3.81 o                         
 -11   6  12          0.26         -3.60         4.84 o                         
 -10   6  12          1.17          1.83         3.41 o                         
  -9   6  12          0.88          1.27         4.16 o                         
  -8   6  12          5.27          0.54         3.67 o                         
  -7   6  12          4.63          1.95         3.33 o                         
  -6   6  12          4.13          5.89         4.25 o                         
  -5   6  12         21.99         19.35         3.82 o                         
  -4   6  12          7.15          5.61         2.76 o                         
  -3   6  12          0.93         -1.67         2.48 o                         
  -2   6  12         17.78         15.71         3.57 o                         
  -1   6  12         19.59         17.67         3.59 o                         
   0   6  12          0.08         -0.60         3.24 o                         
   1   6  12         29.54         35.77         5.14 o                         
   2   6  12        132.16        121.48        10.85 o                         
   3   6  12         75.37         50.14         7.47 o                         
   4   6  12          7.10          5.06         3.64 o                         
   5   6  12         16.48         14.63         3.98 o                         
   6   6  12          9.42          3.13         3.47 o                         
   7   6  12         25.54         27.20         6.34 o                         
   8   6  12         11.73         20.17         5.88 o                         
   9   6  12          7.92         -2.28         3.60 o                         
 -10   7  12          5.51          3.52         5.75 o                         
  -9   7  12         46.51         61.25         9.52 o                         
  -8   7  12          6.05         -3.73         5.40 o                         
  -7   7  12          3.64          9.75         3.59 o                         
  -6   7  12          4.35          6.67         6.03 o                         
  -5   7  12          7.85         13.34         3.96 o                         
  -4   7  12          0.36         -1.67         3.35 o                         
  -3   7  12         20.66         14.87         5.13 o                         
  -2   7  12          6.78          1.96         4.42 o                         
  -1   7  12          2.93          2.02         3.03 o                         
   0   7  12          4.96          0.82         3.36 o                         
   1   7  12          8.77          9.32         4.45 o                         
   2   7  12          1.80          0.88         3.70 o                         
   3   7  12         13.57          7.90         6.40 o                         
   4   7  12         32.12         27.62         6.93 o                         
   5   7  12          1.32         -3.82         4.50 o                         
   6   7  12          0.41         -2.95         2.95 o                         
   7   7  12          2.91         -3.31         4.05 o                         
  -7   8  12          0.03         -0.26         5.01 o                         
  -6   8  12          9.84         11.98         6.56 o                         
  -5   8  12          0.05         -3.64         3.64 o                         
  -4   8  12         29.39         24.13         6.58 o                         
  -3   8  12          5.56         18.42         5.55 o                         
  -2   8  12          0.22         -0.94         4.83 o                         
  -1   8  12          0.41         -7.71         7.71 o                         
   0   8  12          1.34         -3.48         3.94 o                         
   1   8  12          2.36          7.17         4.63 o                         
   2   8  12          5.53          7.93         7.24 o                         
   3   8  12          5.49         -4.45         6.42 o                         
   4   8  12          0.11         10.51         6.42 o                         
 -15   0  13          0.71         -3.20         4.28 o                         
 -13   0  13         27.33         43.22         7.28 o                         
 -11   0  13         15.54         16.41         3.74 o                         
  -9   0  13        234.81        261.93         8.42 o                         
  -7   0  13          1.32          1.55         1.40 o                         
  -5   0  13          3.19         -1.03         1.03 o                         
  -3   0  13        494.49        460.61         8.28 o                         
  -1   0  13          7.03          5.57         1.35 o                         
   1   0  13          7.70          9.91         1.45 o                         
   3   0  13        266.59        287.85         6.55 o                         
   5   0  13          4.00          3.71         1.79 o                         
   7   0  13        971.32       1140.61        28.37 o                         
   9   0  13        181.47        269.02        25.82 o                         
  11   0  13          3.12          3.03         4.03 o                         
  13   0  13         10.92         16.39         8.68 o                         
 -16   1  13          0.20         -3.55         3.60 o                         
 -15   1  13          1.67         -2.16         3.69 o                         
 -14   1  13          4.38          4.92         3.07 o                         
 -13   1  13         24.59         21.42         3.81 o                         
 -12   1  13          6.46          3.62         2.41 o                         
 -11   1  13         20.32         26.87         3.52 o                         
 -10   1  13        343.18        393.43        11.62 o                         
  -9   1  13        231.13        265.06         5.96 o                         
  -8   1  13         65.37         63.77         2.95 o                         
  -7   1  13        371.24        375.41         5.73 o                         
  -6   1  13        331.27        355.57         5.50 o                         
  -5   1  13         10.78          7.19         0.96 o                         
  -4   1  13        119.14        106.39         2.74 o                         
  -3   1  13        401.74        410.80         5.35 o                         
  -2   1  13        140.97        165.14         2.97 o                         
  -1   1  13         39.81         42.51         2.14 o                         
   0   1  13         89.78         79.86         2.05 o                         
   1   1  13        250.05        265.88         4.00 o                         
   2   1  13          0.62          0.34         0.66 o                         
   3   1  13        645.21        676.20         7.32 o                         
   4   1  13        232.56        222.48         4.11 o                         
   5   1  13          2.31         -0.91         1.08 o                         
   6   1  13        166.31        202.46         6.17 o                         
   7   1  13         71.81         69.36         4.73 o                         
   8   1  13         22.89         10.92         2.86 o                         
   9   1  13          2.04         -2.55         2.71 o                         
  10   1  13          0.97          5.06         6.20 o                         
  11   1  13         24.45         38.29         6.21 o                         
  12   1  13          0.26         -3.82         3.82 o                         
  13   1  13          2.33         -3.76         3.76 o                         
 -16   2  13          4.51          9.04         4.46 o                         
 -15   2  13          0.73          1.68         3.83 o                         
 -14   2  13          0.35         -2.46         3.67 o                         
 -13   2  13          0.04         -2.59         2.59 o                         
 -12   2  13          1.51         -1.86         1.86 o                         
 -11   2  13          0.28          0.28         1.74 o                         
 -10   2  13          2.31          0.34         1.78 o                         
  -9   2  13         45.11         48.42         3.62 o                         
  -8   2  13         88.52        107.39         5.26 o                         
  -7   2  13        757.10        794.38        15.68 o                         
  -6   2  13         92.86         87.61         3.56 o                         
  -5   2  13          0.50         -0.67         0.67 o                         
  -4   2  13        256.44        255.27         4.20 o                         
  -3   2  13          7.88          4.86         1.02 o                         
  -2   2  13        217.39        241.89         4.85 o                         
  -1   2  13         27.05         23.02         1.77 o                         
   0   2  13         80.81         88.82         3.26 o                         
   1   2  13         67.36         60.75         2.61 o                         
   2   2  13        235.67        236.91         4.98 o                         
   3   2  13          7.02          6.85         1.12 o                         
   4   2  13         20.92         14.08         1.78 o                         
   5   2  13         19.23         12.22         1.96 o                         
   6   2  13         13.80         11.72         3.02 o                         
   7   2  13         27.96         21.27         3.68 o                         
   8   2  13         29.50         24.75         4.30 o                         
   9   2  13         17.36         15.74         3.99 o                         
  10   2  13          3.06          8.29         2.99 o                         
  11   2  13          0.76         14.05         3.72 o                         
  12   2  13          6.04          6.07         4.39 o                         
 -15   3  13          0.03         -5.06         5.06 o                         
 -14   3  13          2.93         -2.88         2.88 o                         
 -13   3  13          0.96         -2.64         2.64 o                         
 -12   3  13          4.94          4.01         2.98 o                         
 -11   3  13          4.41          4.13         3.29 o                         
 -10   3  13          3.88          4.88         2.14 o                         
  -9   3  13         17.74         14.53         2.67 o                         
  -8   3  13         23.25         18.31         2.78 o                         
  -7   3  13          0.03         -1.47         1.47 o                         
  -6   3  13         25.94         19.35         2.23 o                         
  -5   3  13        585.37        584.26        11.88 o                         
  -4   3  13        942.53        963.61        12.22 o                         
  -3   3  13         71.73         53.97         3.12 o                         
  -2   3  13        357.98        370.36         6.40 o                         
  -1   3  13         50.36         44.86         2.41 o                         
   0   3  13        191.74        202.60         4.69 o                         
   1   3  13        180.14        200.66         4.86 o                         
   2   3  13        137.56        144.79         4.67 o                         
   3   3  13         36.89         31.61         2.76 o                         
   4   3  13          0.01         -1.46         1.46 o                         
   5   3  13        160.02        172.93         8.48 o                         
   6   3  13          2.55         -1.83         1.83 o                         
   7   3  13          2.63         -1.18         2.49 o                         
   8   3  13          4.53          1.02         3.41 o                         
   9   3  13         12.03         11.91         3.28 o                         
  10   3  13         36.96         41.21         5.40 o                         
  11   3  13         14.19         25.41        10.53 o                         
  12   3  13         64.74         50.99         7.23 o                         
 -14   4  13          0.74          0.18         5.42 o                         
 -13   4  13         16.88          6.45         5.47 o                         
 -12   4  13         44.09         45.62         5.39 o                         
 -11   4  13         34.79         40.38         4.97 o                         
 -10   4  13          1.69         -2.26         2.26 o                         
  -9   4  13         46.54         47.29         4.65 o                         
  -8   4  13         34.40         30.79         3.96 o                         
  -7   4  13         54.25         45.67         4.36 o                         
  -6   4  13          8.90          5.29         2.01 o                         
  -5   4  13        808.28        895.16        21.62 o                         
  -4   4  13        272.17        309.42         9.96 o                         
  -3   4  13        169.32        171.07         5.94 o                         
  -2   4  13         64.92         68.14         3.54 o                         
  -1   4  13         96.51         90.46         4.11 o                         
   0   4  13        119.29        122.27         5.24 o                         
   1   4  13          0.91         -1.29         1.29 o                         
   2   4  13          7.00          2.38         2.19 o                         
   3   4  13         51.23         46.97         4.21 o                         
   4   4  13          4.42         -2.05         2.05 o                         
   5   4  13         23.03         19.33         3.56 o                         
   6   4  13          1.27         -2.40         2.40 o                         
   7   4  13         15.85         22.09         4.91 o                         
   8   4  13         14.21         12.47         3.68 o                         
   9   4  13         19.31         22.95         6.40 o                         
  10   4  13          4.22          5.85         4.85 o                         
  11   4  13          1.30         -3.45         3.45 o                         
 -13   5  13         23.22         31.84         4.97 o                         
 -12   5  13         14.91          3.94         3.55 o                         
 -11   5  13          2.89          0.59         3.57 o                         
 -10   5  13          0.00         -1.86         2.51 o                         
  -9   5  13         17.99          9.37         3.66 o                         
  -8   5  13          0.20         -0.19         1.96 o                         
  -7   5  13         47.37         44.78         4.91 o                         
  -6   5  13          9.10          6.67         2.86 o                         
  -5   5  13          0.51         -2.03         2.03 o                         
  -4   5  13         78.80         77.35         5.90 o                         
  -3   5  13          8.24          6.36         3.01 o                         
  -2   5  13          4.45          3.68         2.44 o                         
  -1   5  13         58.18         52.90         4.73 o                         
   0   5  13         14.82         19.50         2.81 o                         
   1   5  13          3.58          5.39         2.41 o                         
   2   5  13          0.03          2.18         2.44 o                         
   3   5  13          7.94         16.15         4.94 o                         
   4   5  13          2.30         -0.53         2.22 o                         
   5   5  13         71.10         65.06         7.21 o                         
   6   5  13          3.40          0.64         2.83 o                         
   7   5  13          0.55         -1.01         2.81 o                         
   8   5  13          2.78         -2.95         2.95 o                         
   9   5  13          9.74         15.36         5.92 o                         
  10   5  13          9.52          9.17         4.74 o                         
 -12   6  13          0.92          4.14         7.31 o                         
 -11   6  13          0.03         -1.92         3.47 o                         
 -10   6  13          1.03         -0.81         2.90 o                         
  -9   6  13         12.10         30.43         5.67 o                         
  -8   6  13         51.97         51.20         6.72 o                         
  -7   6  13         16.59         15.51         3.67 o                         
  -6   6  13         19.72         32.97         6.08 o                         
  -5   6  13          3.32          1.59         3.93 o                         
  -4   6  13          3.76         -1.23         2.55 o                         
  -3   6  13          0.22         -1.67         2.30 o                         
  -2   6  13         38.07         38.11         5.12 o                         
  -1   6  13          8.25          2.83         2.55 o                         
   0   6  13          1.44          3.18         2.22 o                         
   1   6  13         79.76         88.53         9.88 o                         
   2   6  13         41.18         74.93         8.61 o                         
   3   6  13         15.97         16.51         3.69 o                         
   4   6  13          5.36          6.59         3.16 o                         
   5   6  13          3.15         -1.84         5.36 o                         
   6   6  13          0.75         -2.47         2.47 o                         
   7   6  13          2.07         -4.11         4.11 o                         
   8   6  13          2.13          3.80         2.91 o                         
 -10   7  13         13.45         13.37         5.48 o                         
  -9   7  13          0.41          0.58         4.63 o                         
  -8   7  13          0.01          0.21         5.61 o                         
  -7   7  13         22.39         15.51         5.08 o                         
  -6   7  13          0.85         -3.68         3.68 o                         
  -5   7  13          0.26         -3.05         3.05 o                         
  -4   7  13          0.07         -4.11         4.11 o                         
  -3   7  13          3.16         11.98         5.44 o                         
  -2   7  13        115.15        134.73        11.93 o                         
  -1   7  13         11.47          5.04         3.97 o                         
   0   7  13          0.01          6.75         7.71 o                         
   1   7  13          4.95         12.88         9.97 o                         
   2   7  13          0.22          3.25         4.80 o                         
   3   7  13          0.06         -4.19         4.19 o                         
   4   7  13          0.25         -3.92         3.92 o                         
   5   7  13          0.64          1.62         6.61 o                         
   6   7  13          0.53         -4.72         4.72 o                         
  -6   8  13          2.60         -4.98         4.98 o                         
  -5   8  13          0.29          5.56         5.17 o                         
  -4   8  13          0.39         -4.18         6.03 o                         
  -3   8  13         38.89         40.18         9.37 o                         
  -2   8  13          0.03         -2.41         4.44 o                         
  -1   8  13          5.13          1.65         5.11 o                         
   0   8  13          2.13         -4.35         4.35 o                         
   1   8  13          0.07          3.15         7.33 o                         
   2   8  13          0.26         -3.81         4.29 o                         
   3   8  13          0.87         -3.69         4.60 o                         
 -16   0  14          0.37         -2.91         4.45 o                         
 -14   0  14         22.79         22.22         7.96 o                         
 -12   0  14        126.60        106.59        10.38 o                         
 -10   0  14          4.75         -1.04         2.84 o                         
  -8   0  14        109.98        126.78         6.32 o                         
  -6   0  14        878.96        969.68        15.58 o                         
  -4   0  14          0.37          0.88         1.03 o                         
  -2   0  14         27.93         18.98         1.94 o                         
   0   0  14         78.23         63.31         3.13 o                         
   2   0  14        100.09         87.92         4.81 o                         
   4   0  14       3693.61       3797.13        46.58 o                         
   6   0  14         67.86         66.18         7.20 o                         
   8   0  14         51.00         43.07         6.20 o                         
  10   0  14          7.55         -4.59         4.59 o                         
  12   0  14          7.35          0.00         6.75 o                         
 -16   1  14          0.10         -4.07         4.07 o                         
 -15   1  14          0.56         -1.63         3.61 o                         
 -14   1  14          0.01         -2.70         2.70 o                         
 -13   1  14         22.07         24.21         3.93 o                         
 -12   1  14          6.52          0.19         2.30 o                         
 -11   1  14         15.74         16.15         3.05 o                         
 -10   1  14         35.57         35.77         3.77 o                         
  -9   1  14         11.69         13.37         2.46 o                         
  -8   1  14         83.34        100.01         4.40 o                         
  -7   1  14         18.25         15.02         1.59 o                         
  -6   1  14         80.20         66.43         2.76 o                         
  -5   1  14          0.05         -0.66         0.66 o                         
  -4   1  14          2.38          0.78         0.74 o                         
  -3   1  14          0.49         -0.72         0.72 o                         
  -2   1  14        236.73        227.04         4.40 o                         
  -1   1  14         22.31         23.03         1.65 o                         
   0   1  14        182.73        178.24         3.62 o                         
   1   1  14        449.51        447.66         5.60 o                         
   2   1  14         15.65         12.68         1.14 o                         
   3   1  14        622.06        666.29         8.19 o                         
   4   1  14        488.17        484.85         7.73 o                         
   5   1  14        264.43        328.46         7.54 o                         
   6   1  14        240.20        263.36         8.07 o                         
   7   1  14         13.64         15.62         3.31 o                         
   8   1  14          3.72          3.87         2.48 o                         
   9   1  14          6.54          1.43         2.85 o                         
  10   1  14         33.93         40.11         5.10 o                         
  11   1  14          5.77          5.12         4.52 o                         
  12   1  14          0.19          3.79         7.03 o                         
 -16   2  14          2.67          0.43         3.76 o                         
 -15   2  14          2.78         -2.99         3.48 o                         
 -14   2  14          1.18         -0.54         6.33 o                         
 -13   2  14          5.52          1.87         3.22 o                         
 -12   2  14          3.79          1.20         2.31 o                         
 -11   2  14         93.29         84.04         5.76 o                         
 -10   2  14         25.77         31.99         3.70 o                         
  -9   2  14          5.85          3.72         1.86 o                         
  -8   2  14         46.80         41.28         3.05 o                         
  -7   2  14        696.45        783.63        12.14 o                         
  -6   2  14        264.07        296.52         5.97 o                         
  -5   2  14         31.81         30.01         1.95 o                         
  -4   2  14          6.50          4.87         1.15 o                         
  -3   2  14         13.71         12.17         1.83 o                         
  -2   2  14         16.63         13.04         1.47 o                         
  -1   2  14         20.61         16.19         1.46 o                         
   0   2  14        129.17        115.87         3.82 o                         
   1   2  14         69.26         66.17         2.88 o                         
   2   2  14        113.64        127.45         3.98 o                         
   3   2  14        140.97        151.28         4.66 o                         
   4   2  14         38.31         39.03         2.99 o                         
   5   2  14          1.25         -0.81         1.64 o                         
   6   2  14          1.72         -2.54         2.54 o                         
   7   2  14          3.21          1.19         2.53 o                         
   8   2  14          5.60          5.02         2.71 o                         
   9   2  14         85.82        100.89         8.33 o                         
  10   2  14         20.65         16.34         4.17 o                         
  11   2  14          5.66          1.42         4.04 o                         
  12   2  14          0.02          1.82         3.41 o                         
 -15   3  14          0.20         -0.74         4.58 o                         
 -14   3  14          0.00         -2.95         2.95 o                         
 -13   3  14         14.66         16.43         3.52 o                         
 -12   3  14          1.23          0.89         2.44 o                         
 -11   3  14         61.78         66.31         5.59 o                         
 -10   3  14         74.35         72.71         5.44 o                         
  -9   3  14          2.97          2.15         1.99 o                         
  -8   3  14        206.24        222.72         7.39 o                         
  -7   3  14        130.46        161.92         6.33 o                         
  -6   3  14          3.24          2.28         1.67 o                         
  -5   3  14         14.96          6.80         1.86 o                         
  -4   3  14        119.11        116.26         4.56 o                         
  -3   3  14        114.74        108.01         4.17 o                         
  -2   3  14        266.03        288.41         5.80 o                         
  -1   3  14        273.32        266.16         5.55 o                         
   0   3  14         19.25         11.19         1.68 o                         
   1   3  14         95.26         95.74         4.03 o                         
   2   3  14         10.98          6.64         1.62 o                         
   3   3  14         93.19         83.28         4.31 o                         
   4   3  14         23.27         16.85         2.82 o                         
   5   3  14         22.51         14.78         3.04 o                         
   6   3  14          6.08          4.24         2.34 o                         
   7   3  14         43.94         52.82         5.69 o                         
   8   3  14         25.23         16.29         4.49 o                         
   9   3  14         16.44         14.11         3.73 o                         
  10   3  14          0.06         -1.46         4.31 o                         
  11   3  14          0.39         -4.62         4.62 o                         
 -14   4  14          0.80         -5.31         5.31 o                         
 -13   4  14          1.14         -1.32         3.23 o                         
 -12   4  14          0.23         -4.91         6.34 o                         
 -11   4  14          0.26         -0.02         2.42 o                         
 -10   4  14          5.04          2.05         4.07 o                         
  -9   4  14          5.04          3.94         2.71 o                         
  -8   4  14         26.28         21.41         3.89 o                         
  -7   4  14         10.96         14.97         3.35 o                         
  -6   4  14        186.40        226.31         8.72 o                         
  -5   4  14         16.86         15.99         2.92 o                         
  -4   4  14          4.25          7.32         2.39 o                         
  -3   4  14         56.07         47.73         4.12 o                         
  -2   4  14         54.97         48.51         3.35 o                         
  -1   4  14         28.79         34.08         2.98 o                         
   0   4  14         30.41         32.33         3.25 o                         
   1   4  14         15.12          8.29         2.10 o                         
   2   4  14         60.69         47.66         5.85 o                         
   3   4  14         34.70         26.81         3.70 o                         
   4   4  14          2.21         -0.75         2.30 o                         
   5   4  14         16.42          6.34         3.34 o                         
   6   4  14        102.50        104.89         7.83 o                         
   7   4  14          8.09          4.60         3.23 o                         
   8   4  14         11.97         12.71         4.25 o                         
   9   4  14         10.38          5.06         3.64 o                         
  10   4  14          2.46         -4.77         4.77 o                         
 -13   5  14          0.01         -5.71         5.71 o                         
 -12   5  14          0.00         -2.77         2.77 o                         
 -11   5  14          6.29          2.73         3.57 o                         
 -10   5  14         11.48         24.21         5.53 o                         
  -9   5  14          0.47         -1.05         3.09 o                         
  -8   5  14         60.01         60.47         6.97 o                         
  -7   5  14         10.93          9.24         2.98 o                         
  -6   5  14         27.92         14.76         3.69 o                         
  -5   5  14         17.40         13.03         3.10 o                         
  -4   5  14          2.60          0.17         2.12 o                         
  -3   5  14         27.69         23.96         4.37 o                         
  -2   5  14          3.59          3.39         2.81 o                         
  -1   5  14         12.14          9.25         2.75 o                         
   0   5  14         36.53         37.44         4.72 o                         
   1   5  14         71.15         61.94         5.22 o                         
   2   5  14        161.40        174.65         8.55 o                         
   3   5  14          7.51          8.58         3.29 o                         
   4   5  14          6.14          0.19         3.21 o                         
   5   5  14          0.18         -2.47         2.47 o                         
   6   5  14         19.84         21.47         4.29 o                         
   7   5  14         57.51         68.40         7.13 o                         
   8   5  14          1.51          7.10         7.99 o                         
   9   5  14         16.20         11.02         4.47 o                         
 -11   6  14         18.98         25.21         8.07 o                         
 -10   6  14          6.08          0.55         3.74 o                         
  -9   6  14          7.43          2.04         3.66 o                         
  -8   6  14          4.48         -3.35         3.35 o                         
  -7   6  14          5.29          8.06         3.65 o                         
  -6   6  14          0.04         -2.78         2.78 o                         
  -5   6  14          0.15          0.26         3.25 o                         
  -4   6  14         20.04         25.78         4.19 o                         
  -3   6  14          2.13         -2.81         2.81 o                         
  -2   6  14          2.36         -1.28         3.16 o                         
  -1   6  14         10.44          7.36         3.52 o                         
   0   6  14          0.49         -2.90         2.90 o                         
   1   6  14         31.08         33.85         6.70 o                         
   2   6  14         70.87         61.93         7.90 o                         
   3   6  14         49.33         52.64         7.49 o                         
   4   6  14         13.16         16.70         4.79 o                         
   5   6  14          1.82          4.34         4.63 o                         
   6   6  14         21.14         19.29         5.54 o                         
   7   6  14         17.00         24.55         4.90 o                         
   8   6  14          9.49          6.63         5.65 o                         
  -9   7  14          7.30          1.69         6.89 o                         
  -8   7  14          5.09          3.38         3.72 o                         
  -7   7  14          0.50         -3.64         3.64 o                         
  -6   7  14          2.08          3.96         3.82 o                         
  -5   7  14         28.72         38.87         5.87 o                         
  -4   7  14          0.31         -1.24         2.84 o                         
  -3   7  14         11.17         10.14         4.43 o                         
  -2   7  14          0.10         -0.59         3.26 o                         
  -1   7  14         15.15         13.50         4.92 o                         
   0   7  14          0.85         -0.82         2.88 o                         
   1   7  14          1.38          2.94         4.52 o                         
   2   7  14         21.49         24.74         5.87 o                         
   3   7  14          3.07          7.00         6.05 o                         
   4   7  14          0.50          2.45         4.41 o                         
   5   7  14          0.45          4.55         4.92 o                         
  -5   8  14          2.05         -4.15         4.15 o                         
  -4   8  14         28.80         54.34        10.02 o                         
  -3   8  14          6.13          5.53        10.74 o                         
  -2   8  14          2.76          0.37         4.61 o                         
  -1   8  14          4.59         -1.83         8.73 o                         
   0   8  14          2.80         -2.69         5.85 o                         
   1   8  14          0.98          2.69         7.31 o                         
 -15   0  15         26.35         32.89         6.64 o                         
 -13   0  15         13.21         12.46         5.59 o                         
 -11   0  15          1.96          0.39         3.22 o                         
  -9   0  15         13.94         16.96         3.49 o                         
  -7   0  15          1.06         -1.29         1.29 o                         
  -5   0  15         18.81         20.70         2.15 o                         
  -3   0  15          2.00          6.79         1.38 o                         
  -1   0  15        134.54        130.48         4.47 o                         
   1   0  15          1.90         -0.98         0.98 o                         
   3   0  15        191.15        273.14        10.70 o                         
   5   0  15         11.39         10.24         3.57 o                         
   7   0  15         29.32         27.72         5.92 o                         
   9   0  15         43.08         44.50         8.10 o                         
  11   0  15         41.70         27.00        13.02 o                         
 -16   1  15          0.59         -5.28         5.28 o                         
 -15   1  15          3.97          7.45         3.22 o                         
 -14   1  15          8.57         -2.48         3.22 o                         
 -13   1  15          0.38          0.26         3.29 o                         
 -12   1  15         21.58         20.05         3.41 o                         
 -11   1  15         97.76        129.85        10.67 o                         
 -10   1  15        138.26        159.56         6.49 o                         
  -9   1  15        229.29        249.84         8.13 o                         
  -8   1  15        135.44        153.92         5.57 o                         
  -7   1  15          1.30         -0.32         1.22 o                         
  -6   1  15         31.16         29.00         2.21 o                         
  -5   1  15         12.97          8.59         1.12 o                         
  -4   1  15         43.25         30.45         1.71 o                         
  -3   1  15         36.00         42.62         1.93 o                         
  -2   1  15        145.64        124.05         3.06 o                         
  -1   1  15        197.20        191.13         4.46 o                         
   0   1  15        193.69        177.69         4.32 o                         
   1   1  15        716.31        766.63         8.68 o                         
   2   1  15        110.74        111.06         3.91 o                         
   3   1  15        120.25        112.17         4.21 o                         
   4   1  15          6.79          2.90         1.57 o                         
   5   1  15        269.60        308.13         9.11 o                         
   6   1  15          0.76          1.59         2.33 o                         
   7   1  15        111.31        106.71         9.64 o                         
   8   1  15          3.58          2.82         2.72 o                         
   9   1  15          0.13         -2.93         2.93 o                         
  10   1  15          8.98          6.85         4.32 o                         
  11   1  15          0.07         -1.59         3.60 o                         
  12   1  15          1.82         -6.27        11.33 o                         
 -15   2  15          1.26          1.45         3.54 o                         
 -14   2  15          0.12         -4.70         4.70 o                         
 -13   2  15          0.03         -3.50         3.50 o                         
 -12   2  15         23.28         29.56         4.09 o                         
 -11   2  15         92.36         80.05         5.63 o                         
 -10   2  15         28.10         31.14         3.92 o                         
  -9   2  15          0.21         -2.17         2.17 o                         
  -8   2  15          3.43          1.90         1.62 o                         
  -7   2  15        648.45        708.58        11.53 o                         
  -6   2  15         14.50         10.34         1.90 o                         
  -5   2  15         20.59         19.21         1.86 o                         
  -4   2  15         41.48         53.12         2.27 o                         
  -3   2  15          5.65          5.26         1.42 o                         
  -2   2  15         74.78         66.44         3.37 o                         
  -1   2  15          4.47         -0.41         1.24 o                         
   0   2  15        319.64        310.79         6.29 o                         
   1   2  15        345.15        385.13         7.58 o                         
   2   2  15        463.05        475.86         8.53 o                         
   3   2  15         38.46         25.85         2.69 o                         
   4   2  15         22.43         17.65         2.79 o                         
   5   2  15         11.98          6.93         2.98 o                         
   6   2  15        110.78         98.41         7.76 o                         
   7   2  15         17.47         13.81         3.50 o                         
   8   2  15          2.99          3.99         3.19 o                         
   9   2  15          2.75          3.37         3.01 o                         
  10   2  15          0.72         -0.96         3.98 o                         
  11   2  15          0.74         -1.41         3.95 o                         
 -15   3  15          1.91         -4.30         5.36 o                         
 -14   3  15         13.26          6.63         4.57 o                         
 -13   3  15         24.12         28.62         6.60 o                         
 -12   3  15          1.40          4.20         3.16 o                         
 -11   3  15         10.16          3.96         2.70 o                         
 -10   3  15         10.83         11.33         3.05 o                         
  -9   3  15         29.55         32.49         4.25 o                         
  -8   3  15          0.35         -1.91         1.91 o                         
  -7   3  15         49.46         48.15         4.75 o                         
  -6   3  15          0.26          3.11         2.05 o                         
  -5   3  15          9.46         10.24         2.59 o                         
  -4   3  15        148.68        169.64         6.31 o                         
  -3   3  15         52.35         45.46         3.23 o                         
  -2   3  15          7.13         13.50         2.16 o                         
  -1   3  15          0.25         -0.68         1.16 o                         
   0   3  15          0.23         -1.26         1.26 o                         
   1   3  15         58.03         47.01         3.19 o                         
   2   3  15          2.55         -0.88         1.62 o                         
   3   3  15         60.69         48.85         3.77 o                         
   4   3  15         60.13         50.90         5.29 o                         
   5   3  15          1.40         -2.21         2.21 o                         
   6   3  15         25.73         27.08         3.98 o                         
   7   3  15         10.10          6.07         3.41 o                         
   8   3  15         28.48         22.30         4.94 o                         
   9   3  15         11.53         15.70         4.34 o                         
  10   3  15          0.66         -1.72         3.19 o                         
  11   3  15          0.51         -1.66         5.36 o                         
 -14   4  15          3.98          5.16         4.66 o                         
 -13   4  15         31.04         16.14         5.57 o                         
 -12   4  15          9.34          6.71         3.91 o                         
 -11   4  15          3.78          2.98         2.38 o                         
 -10   4  15          1.18          2.99         2.59 o                         
  -9   4  15         51.06         50.34         5.11 o                         
  -8   4  15         17.09         15.14         4.18 o                         
  -7   4  15          8.99          4.86         2.74 o                         
  -6   4  15          0.76         -1.97         1.97 o                         
  -5   4  15        388.30        444.10        13.40 o                         
  -4   4  15          6.38          2.16         2.40 o                         
  -3   4  15          1.06          1.37         2.46 o                         
  -2   4  15         26.40         27.74         4.09 o                         
  -1   4  15          1.60         -1.64         1.64 o                         
   0   4  15         10.30          5.86         2.13 o                         
   1   4  15         86.60         98.18         6.39 o                         
   2   4  15         27.48         20.26         3.38 o                         
   3   4  15        137.54        145.58         8.27 o                         
   4   4  15          5.64          5.97         2.65 o                         
   5   4  15          0.17         -2.33         2.33 o                         
   6   4  15          1.76          0.32         2.68 o                         
   7   4  15         25.18         15.01         4.40 o                         
   8   4  15          0.80         -3.55         3.55 o                         
   9   4  15          0.14         -0.34         4.01 o                         
  10   4  15          7.73          9.48         5.08 o                         
 -13   5  15          1.19         -5.57         5.57 o                         
 -12   5  15         17.30         24.36         4.56 o                         
 -11   5  15          2.53          0.20         3.16 o                         
 -10   5  15         13.50          8.53         4.25 o                         
  -9   5  15         10.78         15.54         3.96 o                         
  -8   5  15          3.19          6.15         4.94 o                         
  -7   5  15          3.21          9.57         3.11 o                         
  -6   5  15         18.04         13.82         3.57 o                         
  -5   5  15         20.92         20.90         4.32 o                         
  -4   5  15          0.33          0.23         2.20 o                         
  -3   5  15          7.54          3.71         3.15 o                         
  -2   5  15          0.06         -1.77         2.77 o                         
  -1   5  15          0.58         -2.35         2.35 o                         
   0   5  15          2.06         -0.35         3.05 o                         
   1   5  15         91.85        109.36         9.00 o                         
   2   5  15          4.19          3.94         2.18 o                         
   3   5  15          0.12         -2.26         2.26 o                         
   4   5  15         22.81         28.87         4.89 o                         
   5   5  15         31.99         44.93         5.59 o                         
   6   5  15         21.82         15.23         4.02 o                         
   7   5  15         21.69         28.79         6.26 o                         
   8   5  15          1.91          5.84         4.12 o                         
   9   5  15          9.93         31.09         5.87 o                         
 -11   6  15          2.49         -4.47         4.47 o                         
 -10   6  15          2.18         -2.41         5.64 o                         
  -9   6  15          3.43         -3.47         4.94 o                         
  -8   6  15          7.73          1.38         3.71 o                         
  -7   6  15          4.92         11.47         4.47 o                         
  -6   6  15          0.28         -0.88         3.80 o                         
  -5   6  15          0.40         -2.20         2.20 o                         
  -4   6  15         15.87         16.21         3.85 o                         
  -3   6  15          4.56          7.30         3.25 o                         
  -2   6  15         55.09         61.55         6.91 o                         
  -1   6  15          0.00          1.18         3.20 o                         
   0   6  15         28.43         29.18         5.47 o                         
   1   6  15          0.04         -2.89         3.36 o                         
   2   6  15         18.49         19.14         6.06 o                         
   3   6  15         14.13         12.69         7.59 o                         
   4   6  15          2.31          4.70         4.03 o                         
   5   6  15          1.73         -2.30         6.34 o                         
   6   6  15         15.86         46.57         8.19 o                         
   7   6  15          1.93         -0.15         3.54 o                         
  -8   7  15          8.70         10.14         4.92 o                         
  -7   7  15          0.12          3.13         4.59 o                         
  -6   7  15          0.03          8.99         6.86 o                         
  -5   7  15         29.96         48.27         5.80 o                         
  -4   7  15          0.20         -3.33         3.33 o                         
  -3   7  15          0.07         -4.19         4.22 o                         
  -2   7  15         28.79         30.93         5.44 o                         
  -1   7  15         40.34         26.57         6.02 o                         
   0   7  15         11.97          3.54         3.76 o                         
   1   7  15          0.00          2.68         3.45 o                         
   2   7  15          0.03         -3.97         3.97 o                         
   3   7  15          0.96          1.25         3.98 o                         
   4   7  15          0.36         -2.08         4.36 o                         
 -14   0  16         62.78         70.27         8.06 o                         
 -12   0  16         61.23         51.02         7.44 o                         
 -10   0  16        149.88        196.43        12.28 o                         
  -8   0  16        123.23        152.27         8.01 o                         
  -6   0  16         95.99         89.32         5.43 o                         
  -4   0  16         48.34         39.72         3.14 o                         
  -2   0  16         63.89         47.84         3.53 o                         
   0   0  16        199.76        203.34         6.56 o                         
   2   0  16        153.40        143.78         6.27 o                         
   4   0  16        488.07        544.20        23.71 o                         
   6   0  16        135.37        136.99        12.26 o                         
   8   0  16          2.69         11.57         7.71 o                         
  10   0  16          0.09         -5.30         5.30 o                         
 -15   1  16          1.44          0.89         5.39 o                         
 -14   1  16          3.96         -1.17         4.89 o                         
 -13   1  16         29.00         26.98         4.43 o                         
 -12   1  16          3.09         -2.25         2.25 o                         
 -11   1  16          2.72          2.74         2.76 o                         
 -10   1  16         45.12         42.08         4.03 o                         
  -9   1  16        160.32        205.57         7.65 o                         
  -8   1  16          9.33          6.57         2.28 o                         
  -7   1  16          0.40         -1.40         1.40 o                         
  -6   1  16          0.21         -0.87         1.22 o                         
  -5   1  16          8.80          5.00         1.51 o                         
  -4   1  16         51.21         54.62         2.66 o                         
  -3   1  16         35.67         23.65         1.75 o                         
  -2   1  16        229.11        258.56         5.58 o                         
  -1   1  16         50.63         50.53         2.70 o                         
   0   1  16          0.01         -1.05         1.05 o                         
   1   1  16         11.96          4.11         1.47 o                         
   2   1  16        133.72        136.61         6.47 o                         
   3   1  16         81.34         71.71         5.18 o                         
   4   1  16         15.00         12.08         2.84 o                         
   5   1  16         29.94         26.79         3.68 o                         
   6   1  16          0.22         -2.26         2.26 o                         
   7   1  16          1.78          1.97         2.81 o                         
   8   1  16          3.19          1.72         3.48 o                         
   9   1  16          7.31          8.20         4.41 o                         
  10   1  16          0.00         -1.84         4.64 o                         
  11   1  16          3.17          3.42         6.47 o                         
 -15   2  16         15.03          7.31         5.29 o                         
 -14   2  16          5.47         -1.68         4.05 o                         
 -13   2  16          1.40         -3.05         3.05 o                         
 -12   2  16          2.03          1.30         3.15 o                         
 -11   2  16          7.47          8.32         2.77 o                         
 -10   2  16          0.45          2.39         2.32 o                         
  -9   2  16          0.07         -0.50         2.08 o                         
  -8   2  16          0.77          1.25         2.37 o                         
  -7   2  16        330.47        375.60        11.13 o                         
  -6   2  16         13.64         15.02         2.51 o                         
  -5   2  16         15.44         12.37         1.99 o                         
  -4   2  16         22.39         19.95         2.23 o                         
  -3   2  16        629.12        712.17        11.45 o                         
  -2   2  16        472.52        477.64         8.28 o                         
  -1   2  16        153.23        151.03         4.57 o                         
   0   2  16        309.44        282.70         6.62 o                         
   1   2  16        345.03        404.90         8.34 o                         
   2   2  16        270.70        248.28         8.13 o                         
   3   2  16        125.59        146.74         7.02 o                         
   4   2  16          4.89         -1.45         1.95 o                         
   5   2  16         79.21         67.21         5.37 o                         
   6   2  16          0.28          0.28         2.33 o                         
   7   2  16          9.17          4.23         3.64 o                         
   8   2  16          4.64          5.35         3.27 o                         
   9   2  16          8.49          8.35         3.82 o                         
  10   2  16          5.44          4.57         4.61 o                         
  11   2  16          0.25         -3.64         4.38 o                         
 -14   3  16          1.67         -3.53         4.60 o                         
 -13   3  16          0.06          1.64         5.50 o                         
 -12   3  16         13.91         19.39         4.78 o                         
 -11   3  16          5.29          3.37         2.63 o                         
 -10   3  16          4.98          1.65         2.54 o                         
  -9   3  16          4.45          6.19         3.31 o                         
  -8   3  16          0.44          0.91         1.72 o                         
  -7   3  16          7.61         -0.65         2.86 o                         
  -6   3  16          0.25         -1.84         1.84 o                         
  -5   3  16         78.38         92.74         6.68 o                         
  -4   3  16          0.92         -1.64         1.64 o                         
  -3   3  16         34.87         32.36         3.46 o                         
  -2   3  16        612.85        651.76        12.01 o                         
  -1   3  16         40.04         32.45         3.08 o                         
   0   3  16        124.73        124.81         7.65 o                         
   1   3  16        235.84        256.99         7.46 o                         
   2   3  16         89.44         90.66         5.80 o                         
   3   3  16         29.09         29.61         3.83 o                         
   4   3  16        100.42         91.30         6.63 o                         
   5   3  16         10.02          7.48         4.35 o                         
   6   3  16          5.88          5.08         3.30 o                         
   7   3  16          0.14          7.15         2.96 o                         
   8   3  16          7.33          1.64         3.57 o                         
   9   3  16         18.52         16.65         5.57 o                         
  10   3  16          0.02          0.80         3.45 o                         
 -13   4  16          1.73         -2.33         6.03 o                         
 -12   4  16         10.23         -0.36         6.33 o                         
 -11   4  16          9.43          9.70         3.36 o                         
 -10   4  16          0.52          0.43         6.24 o                         
  -9   4  16         13.05         10.77         3.34 o                         
  -8   4  16          0.10         -2.25         2.25 o                         
  -7   4  16         22.31         16.90         3.64 o                         
  -6   4  16         41.77         46.09         5.26 o                         
  -5   4  16         20.88         18.18         3.95 o                         
  -4   4  16         10.55         15.62         3.48 o                         
  -3   4  16         16.63         16.46         3.52 o                         
  -2   4  16         38.27         36.40         4.53 o                         
  -1   4  16         19.30          9.20         2.54 o                         
   0   4  16         74.76         66.38         5.48 o                         
   1   4  16         29.86         30.81         3.84 o                         
   2   4  16          0.57          1.11         2.95 o                         
   3   4  16          1.92         -0.12         1.74 o                         
   4   4  16          0.12         -3.38         3.38 o                         
   5   4  16          7.48         15.59         3.25 o                         
   6   4  16          0.43         -0.18         5.06 o                         
   7   4  16          1.53         -2.80         3.69 o                         
   8   4  16          0.52         -2.51         3.53 o                         
   9   4  16          2.50          2.70         3.77 o                         
 -12   5  16          9.82          7.58         4.95 o                         
 -11   5  16          0.11          2.64         3.79 o                         
 -10   5  16         22.20         24.77         5.13 o                         
  -9   5  16          2.93         -4.43         4.43 o                         
  -8   5  16          1.18          0.36         2.84 o                         
  -7   5  16         80.31         83.46         7.09 o                         
  -6   5  16         25.54         35.48         4.63 o                         
  -5   5  16          0.79         -2.73         2.73 o                         
  -4   5  16         23.21         15.32         3.60 o                         
  -3   5  16         13.87         10.40         3.45 o                         
  -2   5  16         56.43         57.61         5.92 o                         
  -1   5  16          2.73         -2.49         2.49 o                         
   0   5  16         91.22         75.82         6.96 o                         
   1   5  16         22.54         23.10         5.26 o                         
   2   5  16         18.33         18.76         4.04 o                         
   3   5  16          3.41          0.99         4.58 o                         
   4   5  16          5.31          8.10         3.60 o                         
   5   5  16          0.25         -0.22         3.09 o                         
   6   5  16         20.87         25.69         3.95 o                         
   7   5  16         10.15          4.42         3.76 o                         
   8   5  16          0.04         -4.79         4.79 o                         
 -10   6  16          4.22         -3.76         3.76 o                         
  -9   6  16          0.28         -0.14         4.38 o                         
  -8   6  16          6.48          4.52         6.21 o                         
  -7   6  16          2.02          0.42         4.68 o                         
  -6   6  16          0.03          7.71         8.70 o                         
  -5   6  16          4.16         13.81         4.41 o                         
  -4   6  16          4.03         -1.51         2.98 o                         
  -3   6  16          5.07          7.38         4.35 o                         
  -2   6  16          0.11         -2.34         4.27 o                         
  -1   6  16          0.69          6.78         3.01 o                         
   0   6  16          0.14          4.90         3.11 o                         
   1   6  16         11.15          4.28         4.07 o                         
   2   6  16          8.52          7.37         4.51 o                         
   3   6  16         16.15         17.35         5.88 o                         
   4   6  16         23.51         31.31         5.35 o                         
   5   6  16         18.09         19.45         6.61 o                         
   6   6  16         16.49         17.71         5.92 o                         
  -7   7  16          0.02         -4.27         4.27 o                         
  -6   7  16          7.61         20.20         5.81 o                         
  -5   7  16         57.14         75.71         9.44 o                         
  -4   7  16          1.11         -4.31         4.31 o                         
  -3   7  16          2.13          0.90         5.64 o                         
  -2   7  16          4.53          3.46         3.80 o                         
  -1   7  16         13.81         14.25         5.57 o                         
   0   7  16          3.78          5.04         3.66 o                         
   1   7  16          7.38         19.12         4.79 o                         
   2   7  16          1.87         -2.40         4.88 o                         
   3   7  16          0.48          0.26         6.77 o                         
 -15   0  17          4.83         -5.07         5.07 o                         
 -13   0  17        140.09        154.69        12.40 o                         
 -11   0  17          0.61         -2.33         2.33 o                         
  -9   0  17          3.52          5.20         3.89 o                         
  -7   0  17         36.82         31.39         4.42 o                         
  -5   0  17          1.88         -1.72         1.72 o                         
  -3   0  17        100.24         96.57         6.33 o                         
  -1   0  17         10.98         12.36         2.53 o                         
   1   0  17          6.85          7.79         2.55 o                         
   3   0  17          1.24          6.42         5.49 o                         
   5   0  17          0.15          6.67         4.34 o                         
   7   0  17          1.82         -4.17         4.17 o                         
   9   0  17         59.98         62.97        10.05 o                         
 -15   1  17         10.57         11.01         5.06 o                         
 -14   1  17          0.39          7.42         4.21 o                         
 -13   1  17          1.83          3.35         4.09 o                         
 -12   1  17         25.83         20.94         4.08 o                         
 -11   1  17        130.28        176.71         8.83 o                         
 -10   1  17         20.97         15.35         3.11 o                         
  -9   1  17        109.44        114.62         6.88 o                         
  -8   1  17        125.71        161.23         6.87 o                         
  -7   1  17         70.36         89.89         5.27 o                         
  -6   1  17         17.98         22.92         2.73 o                         
  -5   1  17          9.09          2.76         1.98 o                         
  -4   1  17         10.43          8.72         2.14 o                         
  -3   1  17        202.60        205.07         5.60 o                         
  -2   1  17         11.63          5.85         1.68 o                         
  -1   1  17          0.77         -1.29         1.29 o                         
   0   1  17        193.98        229.07         6.67 o                         
   1   1  17         78.03         74.19         4.64 o                         
   2   1  17        128.05        130.43         5.87 o                         
   3   1  17         72.66         73.17         5.52 o                         
   4   1  17          7.73          8.26         2.58 o                         
   5   1  17         10.17         10.41         3.72 o                         
   6   1  17          1.26         -1.40         2.51 o                         
   7   1  17         24.70         24.06         7.72 o                         
   8   1  17          0.59         -2.58         2.58 o                         
   9   1  17         15.16         24.15         7.28 o                         
  10   1  17          0.15         -5.40         8.44 o                         
 -15   2  17          4.24         -0.48        11.09 o                         
 -14   2  17          1.24          2.35         6.60 o                         
 -13   2  17          0.09         -4.31         4.31 o                         
 -12   2  17         16.54         13.86         5.34 o                         
 -11   2  17         13.57         12.62         3.17 o                         
 -10   2  17          4.22          2.66         3.12 o                         
  -9   2  17          0.78          0.14         2.44 o                         
  -8   2  17          0.02         -1.77         1.77 o                         
  -7   2  17         10.14         10.04         3.47 o                         
  -6   2  17         99.08        122.77         6.82 o                         
  -5   2  17          2.54         -0.96         2.33 o                         
  -4   2  17        230.18        222.15         6.81 o                         
  -3   2  17         23.31         13.07         2.38 o                         
  -2   2  17          2.65          2.23         1.70 o                         
  -1   2  17          3.14          1.88         1.80 o                         
   0   2  17         10.76          2.10         1.96 o                         
   1   2  17         93.95         85.34         5.42 o                         
   2   2  17         29.16         29.04         3.68 o                         
   3   2  17          2.61          0.19         2.11 o                         
   4   2  17          4.91         -1.11         2.28 o                         
   5   2  17          6.89         11.04         3.76 o                         
   6   2  17          0.10         -0.28         3.11 o                         
   7   2  17          1.14          1.74         3.10 o                         
   8   2  17          0.51         -4.63         5.95 o                         
   9   2  17          2.66          7.23         5.79 o                         
  10   2  17          0.08         -4.33         4.33 o                         
 -14   3  17          2.79         -0.78         6.05 o                         
 -13   3  17          0.65         -4.24         4.24 o                         
 -12   3  17          0.02         -3.16         3.16 o                         
 -11   3  17          1.42         -1.07         2.58 o                         
 -10   3  17          0.78         -0.70         2.93 o                         
  -9   3  17          2.68         -2.30         3.16 o                         
  -8   3  17          9.02          9.48         2.84 o                         
  -7   3  17         12.26         12.97         4.20 o                         
  -6   3  17         75.35         65.16         5.74 o                         
  -5   3  17         82.49         79.66         6.28 o                         
  -4   3  17         31.77         27.86         4.09 o                         
  -3   3  17          1.01          0.94         2.34 o                         
  -2   3  17        395.53        441.47        10.65 o                         
  -1   3  17        113.69        140.24         6.45 o                         
   0   3  17        143.67        191.00         7.34 o                         
   1   3  17         40.15         29.49         3.71 o                         
   2   3  17          1.91          3.66         2.30 o                         
   3   3  17         11.52          6.37         2.66 o                         
   4   3  17          0.00         -2.70         2.70 o                         
   5   3  17          0.18         -2.69         2.69 o                         
   6   3  17         14.89          7.41         3.22 o                         
   7   3  17          0.03         -1.00         4.45 o                         
   8   3  17          3.16         -2.04         4.56 o                         
   9   3  17          7.62         -0.33         7.19 o                         
 -13   4  17         12.34          4.80         4.69 o                         
 -12   4  17          1.56         -3.21         3.21 o                         
 -11   4  17          3.99         -1.50         5.73 o                         
 -10   4  17          0.00         -3.44         3.44 o                         
  -9   4  17         53.45         81.56         6.82 o                         
  -8   4  17          0.00         -2.34         2.34 o                         
  -7   4  17          6.45          5.14         2.97 o                         
  -6   4  17         13.14         10.48         3.47 o                         
  -5   4  17        250.03        268.48        13.22 o                         
  -4   4  17         85.01         97.66         7.37 o                         
  -3   4  17         57.17         72.27         6.33 o                         
  -2   4  17         30.76         20.97         4.06 o                         
  -1   4  17         94.79         92.10         9.45 o                         
   0   4  17          8.19          0.86         2.71 o                         
   1   4  17         41.10         34.62         4.37 o                         
   2   4  17          5.68          3.97         2.60 o                         
   3   4  17          0.86         -2.21         2.21 o                         
   4   4  17         13.54          9.46         3.15 o                         
   5   4  17          1.55         -2.55         2.55 o                         
   6   4  17         10.14         -1.95         4.18 o                         
   7   4  17          7.81         21.75         4.82 o                         
   8   4  17          2.51         -0.38         3.69 o                         
 -12   5  17          0.31          7.60         5.11 o                         
 -11   5  17          3.20          2.16         4.06 o                         
 -10   5  17         27.23         37.98         5.71 o                         
  -9   5  17          2.60         -3.22         3.85 o                         
  -8   5  17          6.25         -2.50         3.56 o                         
  -7   5  17         58.09         62.90         6.05 o                         
  -6   5  17          0.52         -0.75         2.86 o                         
  -5   5  17         24.30         21.67         3.95 o                         
  -4   5  17          5.17          3.90         2.38 o                         
  -3   5  17          0.01          0.72         2.99 o                         
  -2   5  17          1.32          6.89         4.19 o                         
  -1   5  17         16.47         14.17         4.66 o                         
   0   5  17         16.23         14.75         3.84 o                         
   1   5  17          3.37          6.15         3.94 o                         
   2   5  17          4.58         -1.00         3.11 o                         
   3   5  17         19.63         23.25         5.21 o                         
   4   5  17         19.42         17.48         3.15 o                         
   5   5  17          1.16         -3.12         3.68 o                         
   6   5  17          3.16         -3.27         3.47 o                         
   7   5  17          1.70         -0.93         4.23 o                         
 -10   6  17          1.36         -4.57         4.57 o                         
  -9   6  17          0.06          3.06         4.04 o                         
  -8   6  17          0.06         -0.83         4.84 o                         
  -7   6  17         55.03         58.30         6.61 o                         
  -6   6  17         23.26         13.94         4.65 o                         
  -5   6  17          2.63         -0.04         3.59 o                         
  -4   6  17          4.86          6.17         3.34 o                         
  -3   6  17         15.07         21.61         5.38 o                         
  -2   6  17          0.02         -4.18         4.18 o                         
  -1   6  17         33.64         43.93         6.17 o                         
   0   6  17          2.85         -2.61         4.51 o                         
   1   6  17          7.01          5.44         5.29 o                         
   2   6  17          0.45         -3.79         3.79 o                         
   3   6  17          0.01         -3.06         3.45 o                         
   4   6  17          1.60          3.11         6.11 o                         
   5   6  17          0.57         -1.04         4.18 o                         
  -6   7  17          0.58         -2.73         3.63 o                         
  -5   7  17          6.29          4.97         4.00 o                         
  -4   7  17          0.23         -0.19         4.73 o                         
  -3   7  17          1.25          7.44         5.62 o                         
  -2   7  17          2.18          2.07         6.82 o                         
  -1   7  17          4.45          0.57         3.92 o                         
   0   7  17          4.88          2.07         4.33 o                         
   1   7  17          6.77         21.47         7.62 o                         
   2   7  17          2.16         -5.71         5.71 o                         
 -14   0  18         30.05         33.23         9.60 o                         
 -12   0  18          2.01          6.33         5.54 o                         
 -10   0  18         49.14         53.23         8.68 o                         
  -8   0  18         24.13         22.36         5.75 o                         
  -6   0  18          0.16         -1.55         2.30 o                         
  -4   0  18          1.11          3.04         2.63 o                         
  -2   0  18        358.58        346.17        19.12 o                         
   0   0  18         93.06        115.08         8.53 o                         
   2   0  18        114.35         97.41        10.57 o                         
   4   0  18          2.94         -2.50         6.27 o                         
   6   0  18         22.24         28.63         6.59 o                         
   8   0  18          1.04         -0.72        10.12 o                         
  10   0  18          0.47         -6.75         6.75 o                         
 -14   1  18          0.41         -3.79         3.79 o                         
 -13   1  18         10.56         10.15         3.81 o                         
 -12   1  18          1.77          6.67         4.41 o                         
 -11   1  18          4.28          1.92         3.33 o                         
 -10   1  18          3.04          0.74         3.00 o                         
  -9   1  18        128.20        175.99        11.48 o                         
  -8   1  18         13.91         12.02         2.83 o                         
  -7   1  18          3.44          1.32         2.27 o                         
  -6   1  18        156.85        183.35         8.03 o                         
  -5   1  18         28.89         42.10         3.40 o                         
  -4   1  18          0.51         -1.49         1.49 o                         
  -3   1  18          7.75          3.40         1.78 o                         
  -2   1  18         52.81         34.77         3.09 o                         
  -1   1  18          0.26         -1.53         1.53 o                         
   0   1  18          7.16          2.44         1.93 o                         
   1   1  18          3.83          3.95         2.30 o                         
   2   1  18          1.32          0.75         2.21 o                         
   3   1  18         17.05         18.21         3.60 o                         
   4   1  18         51.44         45.09         5.91 o                         
   5   1  18         60.26         66.06        10.34 o                         
   6   1  18         21.77         11.28         4.59 o                         
   7   1  18         57.59         68.89         7.56 o                         
   8   1  18          3.87          0.93         3.54 o                         
   9   1  18          0.69          5.26         4.10 o                         
  10   1  18          0.49          2.71        12.23 o                         
 -14   2  18          3.40         -5.71         5.71 o                         
 -13   2  18          3.69          4.65         3.69 o                         
 -12   2  18          0.00         -1.53         3.57 o                         
 -11   2  18          0.27         -1.23         3.29 o                         
 -10   2  18          2.08         -0.96         2.43 o                         
  -9   2  18          7.72          3.66         2.67 o                         
  -8   2  18          3.69          1.65         2.07 o                         
  -7   2  18         42.91         48.86         5.75 o                         
  -6   2  18         30.58         25.10         3.92 o                         
  -5   2  18         10.08          4.84         2.62 o                         
  -4   2  18          8.18         11.37         2.89 o                         
  -3   2  18         18.73         12.87         2.34 o                         
  -2   2  18         57.76         45.22         3.96 o                         
  -1   2  18         11.27          7.38         2.24 o                         
   0   2  18        116.50        120.27         6.97 o                         
   1   2  18         29.70         24.34         3.66 o                         
   2   2  18          0.64         -1.98         2.07 o                         
   3   2  18         40.14         49.31         4.80 o                         
   4   2  18          9.39          1.79         3.21 o                         
   5   2  18          8.30          9.79         3.65 o                         
   6   2  18          5.94          9.38         3.14 o                         
   7   2  18          1.26         -3.95         3.95 o                         
   8   2  18          3.01         -0.83         9.16 o                         
   9   2  18         11.44         13.64         5.82 o                         
 -13   3  18          5.04          0.41         5.36 o                         
 -12   3  18          5.96         -3.75         3.75 o                         
 -11   3  18         12.32         16.16         2.92 o                         
 -10   3  18          9.42         13.71         3.24 o                         
  -9   3  18         34.85         41.47         5.22 o                         
  -8   3  18          0.80         -2.45         2.45 o                         
  -7   3  18          1.06         -1.65         2.64 o                         
  -6   3  18          1.38          1.74         2.95 o                         
  -5   3  18         30.97         41.95         4.55 o                         
  -4   3  18          1.03          0.00         2.42 o                         
  -3   3  18          4.06         -0.04         2.82 o                         
  -2   3  18         81.94         79.84         6.37 o                         
  -1   3  18         12.22         14.14         2.87 o                         
   0   3  18          1.76         -0.21         2.43 o                         
   1   3  18         67.94         53.36         5.57 o                         
   2   3  18          9.73         11.96         2.53 o                         
   3   3  18         82.43         76.02         6.00 o                         
   4   3  18          0.00         -1.87         1.87 o                         
   5   3  18          3.73          2.19         3.34 o                         
   6   3  18         36.93         40.64         7.65 o                         
   7   3  18          2.09         -2.89         3.75 o                         
   8   3  18          2.79          8.05         5.26 o                         
   9   3  18          2.52         -0.28         4.57 o                         
 -12   4  18          7.89          5.14         4.48 o                         
 -11   4  18         22.85         32.94         6.48 o                         
 -10   4  18          0.49         -2.99         2.99 o                         
  -9   4  18          9.75          4.72         3.50 o                         
  -8   4  18         21.86         25.00         4.35 o                         
  -7   4  18          5.97          1.78         2.25 o                         
  -6   4  18          4.59          7.06         3.14 o                         
  -5   4  18         84.88         96.86         8.16 o                         
  -4   4  18        291.35        394.48        14.10 o                         
  -3   4  18          8.93         18.24         3.69 o                         
  -2   4  18         11.28         12.15         4.08 o                         
  -1   4  18          1.05          5.00         3.17 o                         
   0   4  18          0.32         -2.37         2.37 o                         
   1   4  18          0.04         -3.35         3.35 o                         
   2   4  18          2.01          1.25         2.55 o                         
   3   4  18          0.13         -4.06         4.06 o                         
   4   4  18          6.32          7.75         3.44 o                         
   5   4  18          4.59          2.63         5.98 o                         
   6   4  18          0.41         -2.37         6.82 o                         
   7   4  18          7.00          3.83         7.86 o                         
   8   4  18          3.71          4.03         5.01 o                         
 -11   5  18          0.15          1.73         5.86 o                         
 -10   5  18          0.90          7.02         5.15 o                         
  -9   5  18          0.21          1.79         3.97 o                         
  -8   5  18          2.86          3.17         3.64 o                         
  -7   5  18         25.82         23.84         3.77 o                         
  -6   5  18          7.65          5.99         4.15 o                         
  -5   5  18         17.93         13.81         3.63 o                         
  -4   5  18         30.64         29.66         4.42 o                         
  -3   5  18         14.55         11.49         4.41 o                         
  -2   5  18         17.05         22.32         4.73 o                         
  -1   5  18         11.13         13.76         3.25 o                         
   0   5  18          4.41         -1.54         3.03 o                         
   1   5  18          3.36          4.37         3.42 o                         
   2   5  18         13.97          3.76         5.03 o                         
   3   5  18          9.42         13.97         4.73 o                         
   4   5  18          0.60         -3.54         3.54 o                         
   5   5  18          1.54          4.68         4.24 o                         
   6   5  18          3.38         -1.44         5.98 o                         
  -9   6  18          3.66         12.85         5.57 o                         
  -8   6  18          3.20         -0.35         3.63 o                         
  -7   6  18          5.01         15.64         4.84 o                         
  -6   6  18          0.20         -2.02         4.51 o                         
  -5   6  18          0.04         -4.66         4.66 o                         
  -4   6  18         11.01         18.92         4.76 o                         
  -3   6  18          2.21          8.42         3.10 o                         
  -2   6  18          0.00         -2.93         2.93 o                         
  -1   6  18          0.96         -3.66         3.66 o                         
   0   6  18          8.93          2.52         5.07 o                         
   1   6  18         27.33         32.67         6.30 o                         
   2   6  18          4.54          2.18         4.87 o                         
   3   6  18         36.50         54.55         7.45 o                         
   4   6  18          0.20          2.90         5.50 o                         
  -4   7  18          4.74         -1.97         8.56 o                         
  -3   7  18          0.06         -4.69         4.69 o                         
  -2   7  18          0.61         -2.35         5.92 o                         
  -1   7  18          8.55         -2.29         8.07 o                         
 -13   0  19         95.63        121.44        16.01 o                         
 -11   0  19         14.79         20.01        11.81 o                         
  -9   0  19          4.60          0.27         4.86 o                         
  -7   0  19          6.52          4.09         3.91 o                         
  -5   0  19        226.41        236.40        20.71 o                         
  -3   0  19         34.62         34.32         5.75 o                         
  -1   0  19          1.32         -1.96         2.38 o                         
   1   0  19         26.44         21.51         4.66 o                         
   3   0  19          0.85          3.86         7.23 o                         
   5   0  19        390.57        492.48        24.84 o                         
   7   0  19         11.20         14.93         6.14 o                         
   9   0  19          0.20          4.05         6.42 o                         
 -14   1  19          0.41         -1.09         6.33 o                         
 -13   1  19          2.46         22.60         5.68 o                         
 -12   1  19          9.17          2.37         3.72 o                         
 -11   1  19          5.73         -3.05         3.09 o                         
 -10   1  19          0.66         -2.85         2.85 o                         
  -9   1  19          0.42         -0.25         2.96 o                         
  -8   1  19         11.86         15.05         2.74 o                         
  -7   1  19          4.64          1.17         2.22 o                         
  -6   1  19         65.85         69.97         7.15 o                         
  -5   1  19         21.11         22.10         3.56 o                         
  -4   1  19         46.03         46.18         3.94 o                         
  -3   1  19         98.82         69.23         5.10 o                         
  -2   1  19          0.62         -1.90         1.90 o                         
  -1   1  19          4.78          5.17         2.33 o                         
   0   1  19          7.52          4.62         2.32 o                         
   1   1  19          8.66          7.32         3.20 o                         
   2   1  19          0.03          0.92         2.67 o                         
   3   1  19         37.13         54.42         6.00 o                         
   4   1  19         13.59         12.99         3.97 o                         
   5   1  19          0.12         -2.57         2.57 o                         
   6   1  19          0.44          0.10         3.41 o                         
   7   1  19          0.07         -2.86         3.53 o                         
   8   1  19          1.27         -1.99         6.12 o                         
   9   1  19          0.26         -5.59         5.59 o                         
 -14   2  19          0.59         -4.34         8.20 o                         
 -13   2  19          1.16         -4.62         4.62 o                         
 -12   2  19          2.05         -3.55         3.55 o                         
 -11   2  19          0.97         -2.97         2.97 o                         
 -10   2  19         36.36         44.12         5.11 o                         
  -9   2  19          5.84         -1.04         2.62 o                         
  -8   2  19          1.57         -2.68         2.68 o                         
  -7   2  19          0.05         -0.68         2.95 o                         
  -6   2  19         67.76         78.33         6.30 o                         
  -5   2  19          1.02         -0.90         2.05 o                         
  -4   2  19          1.19         -0.98         2.17 o                         
  -3   2  19         17.09         11.69         3.16 o                         
  -2   2  19          1.75         -1.75         1.75 o                         
  -1   2  19          8.83         12.66         2.66 o                         
   0   2  19         70.79         60.33         5.19 o                         
   1   2  19         31.84         19.20         3.84 o                         
   2   2  19         22.69          9.97         4.31 o                         
   3   2  19          5.00          6.04         4.83 o                         
   4   2  19         56.70         57.72         8.84 o                         
   5   2  19          0.21         -1.51         3.70 o                         
   6   2  19         10.35         11.99         4.80 o                         
   7   2  19          4.18          3.03         4.63 o                         
   8   2  19         15.06         30.30        10.13 o                         
 -13   3  19          8.09         -4.96         4.96 o                         
 -12   3  19          2.88          0.42         3.31 o                         
 -11   3  19          7.58         13.35         3.66 o                         
 -10   3  19          2.71          0.47         3.16 o                         
  -9   3  19         18.34         10.26         3.65 o                         
  -8   3  19          7.34          0.46         2.80 o                         
  -7   3  19          1.79         -2.68         2.68 o                         
  -6   3  19          0.40         -2.97         2.97 o                         
  -5   3  19         10.63         11.24         4.51 o                         
  -4   3  19          7.80         18.39         3.66 o                         
  -3   3  19          5.97         -0.23         2.98 o                         
  -2   3  19         25.19         22.64         4.17 o                         
  -1   3  19          8.38          6.05         3.55 o                         
   0   3  19         16.24         13.16         3.03 o                         
   1   3  19         33.39         31.29         4.25 o                         
   2   3  19          0.16         -1.53         2.25 o                         
   3   3  19         15.74         18.54         3.65 o                         
   4   3  19          0.27         -0.69         4.25 o                         
   5   3  19          5.00          2.18         4.04 o                         
   6   3  19          1.20         -2.17         3.24 o                         
   7   3  19          0.69         -3.80         3.80 o                         
   8   3  19          5.61          5.34         5.05 o                         
 -12   4  19          6.27         -3.13         3.13 o                         
 -11   4  19          9.09          2.62         4.63 o                         
 -10   4  19          0.08          5.99         3.55 o                         
  -9   4  19          0.40         -3.55         3.55 o                         
  -8   4  19         13.00         12.19         4.04 o                         
  -7   4  19         10.34          1.20         2.87 o                         
  -6   4  19          3.06          4.15         3.20 o                         
  -5   4  19          9.67          7.58         3.45 o                         
  -4   4  19         39.57         38.83         5.02 o                         
  -3   4  19         14.63         17.16         4.63 o                         
  -2   4  19          3.33         -0.23         3.74 o                         
  -1   4  19         12.89          5.97         3.40 o                         
   0   4  19          4.57          4.81         3.05 o                         
   1   4  19         27.82         32.35         5.98 o                         
   2   4  19          0.02         -3.01         3.01 o                         
   3   4  19          6.12         14.64         6.20 o                         
   4   4  19          4.19         -3.28         3.28 o                         
   5   4  19         16.32         18.82         6.20 o                         
   6   4  19          0.43          1.04         3.77 o                         
   7   4  19          6.67          2.50         5.43 o                         
 -10   5  19         18.61         14.69         4.94 o                         
  -9   5  19         12.83         17.82         4.13 o                         
  -8   5  19         43.00         41.40         6.63 o                         
  -7   5  19         85.84        106.27         9.11 o                         
  -6   5  19          0.01          1.91         5.21 o                         
  -5   5  19         22.56         16.34         4.21 o                         
  -4   5  19          0.01         -2.37         3.76 o                         
  -3   5  19          1.00         -2.78         3.06 o                         
  -2   5  19          0.36         -3.35         3.35 o                         
  -1   5  19          0.06         -3.63         3.63 o                         
   0   5  19         11.31         16.53         3.47 o                         
   1   5  19          4.64          9.27         4.25 o                         
   2   5  19          7.51         14.22         4.63 o                         
   3   5  19         27.36         28.86         8.85 o                         
   4   5  19          2.52          3.40         4.66 o                         
   5   5  19          2.44         -3.68         3.68 o                         
  -8   6  19          3.83         -6.02         6.02 o                         
  -7   6  19         29.14         24.26         6.06 o                         
  -6   6  19         14.67          9.68         7.11 o                         
  -5   6  19          3.01          4.39         4.37 o                         
  -4   6  19          0.07         -3.19         3.19 o                         
  -3   6  19          2.49         -1.95         3.40 o                         
  -2   6  19          0.38          2.95         4.00 o                         
  -1   6  19          0.27          1.75         6.05 o                         
   0   6  19         20.58         14.09         5.58 o                         
   1   6  19         13.37         -0.13         4.47 o                         
   2   6  19         11.46         11.77         7.08 o                         
 -12   0  20          2.15          1.78         5.43 o                         
 -10   0  20          0.11         -4.82         7.71 o                         
  -8   0  20         43.21         47.65         9.89 o                         
  -6   0  20          2.78         -3.47         3.47 o                         
  -4   0  20          1.35         -3.23         3.23 o                         
  -2   0  20          6.03         -0.48         2.90 o                         
   0   0  20         37.34         19.90         4.78 o                         
   2   0  20         52.57         53.15        12.78 o                         
   4   0  20         16.29         11.77         6.06 o                         
   6   0  20          8.37         27.05         6.33 o                         
   8   0  20         10.76          1.16        14.22 o                         
 -13   1  20          1.56         -1.45         8.68 o                         
 -12   1  20          0.06         -4.25         4.25 o                         
 -11   1  20          0.19          1.90         6.45 o                         
 -10   1  20          4.87         20.47        15.67 o                         
  -9   1  20          4.45          3.68         4.11 o                         
  -8   1  20         49.12         47.24         7.23 o                         
  -7   1  20         46.59         41.63         5.19 o                         
  -6   1  20          2.93          4.78         2.44 o                         
  -5   1  20         16.26         11.56         3.52 o                         
  -4   1  20         14.29         17.77         4.28 o                         
  -3   1  20         25.60         21.79         3.46 o                         
  -2   1  20        126.27        116.10         8.60 o                         
  -1   1  20          2.06         -2.18         2.18 o                         
   0   1  20         22.41         16.18         2.86 o                         
   1   1  20         14.08         16.48         3.55 o                         
   2   1  20         37.41         37.75         5.35 o                         
   3   1  20          5.19          4.51         3.69 o                         
   4   1  20          5.56         -0.19         3.22 o                         
   5   1  20          2.68         13.03         4.24 o                         
   6   1  20          5.77         -3.19         3.19 o                         
   7   1  20          0.39          7.88         5.61 o                         
   8   1  20         12.55         23.52         7.53 o                         
 -13   2  20          2.77          0.78         5.82 o                         
 -12   2  20          0.00         -3.70         3.70 o                         
 -11   2  20          1.26          3.12         3.55 o                         
 -10   2  20          8.54         -2.50         3.06 o                         
  -9   2  20          2.40          9.73         3.24 o                         
  -8   2  20          0.25         -2.49         2.49 o                         
  -7   2  20         28.89         22.31         3.87 o                         
  -6   2  20         83.12         85.09         6.58 o                         
  -5   2  20         46.98         41.65         4.89 o                         
  -4   2  20          9.78         20.41         3.50 o                         
  -3   2  20         15.94         13.72         3.97 o                         
  -2   2  20          0.11         -3.23         3.23 o                         
  -1   2  20        140.03        212.94         9.83 o                         
   0   2  20         25.84         27.97         4.14 o                         
   1   2  20          2.46         -1.54         2.64 o                         
   2   2  20          0.05         -2.33         2.33 o                         
   3   2  20         11.86         14.71         4.17 o                         
   4   2  20          1.17         -3.47         3.47 o                         
   5   2  20          2.22         -3.19         3.19 o                         
   6   2  20          0.92         -0.93         5.33 o                         
   7   2  20          7.19         19.97         5.62 o                         
   8   2  20          0.60         42.43         9.64 o                         
 -12   3  20          0.80         -3.75         3.83 o                         
 -11   3  20          0.29         -2.39         4.54 o                         
 -10   3  20          0.28         -2.41         2.41 o                         
  -9   3  20          3.24         -3.99         3.99 o                         
  -8   3  20          0.36         -0.28         2.73 o                         
  -7   3  20          3.43          0.33         2.47 o                         
  -6   3  20          1.35         -2.38         2.38 o                         
  -5   3  20          0.02         -2.25         2.25 o                         
  -4   3  20          1.17          9.87         3.43 o                         
  -3   3  20          3.99          7.98         2.97 o                         
  -2   3  20          2.31         -0.69         3.25 o                         
  -1   3  20          0.53         -2.23         2.23 o                         
   0   3  20         27.91         30.55         5.19 o                         
   1   3  20          0.06         -3.07         3.07 o                         
   2   3  20          0.17          1.23         2.21 o                         
   3   3  20         14.28         13.78         4.31 o                         
   4   3  20          1.26          7.52         3.40 o                         
   5   3  20          0.38         -1.21         6.99 o                         
   6   3  20         13.99         18.76         5.18 o                         
   7   3  20          1.49         -3.66         6.75 o                         
 -11   4  20          2.63          4.12         5.72 o                         
 -10   4  20          0.52          4.52         3.64 o                         
  -9   4  20          0.03         -3.55         3.78 o                         
  -8   4  20          2.25         -2.96         4.00 o                         
  -7   4  20          0.07         -0.12         3.17 o                         
  -6   4  20          5.53         14.30         3.99 o                         
  -5   4  20         32.39         46.20         5.39 o                         
  -4   4  20        107.90        121.33         8.37 o                         
  -3   4  20          0.23         -2.64         3.45 o                         
  -2   4  20          0.00         -5.55         5.55 o                         
  -1   4  20          0.04         -1.46         3.23 o                         
   0   4  20          7.23         -0.70         3.67 o                         
   1   4  20          0.87         -0.66         3.92 o                         
   2   4  20         19.63         11.12         4.78 o                         
   3   4  20          1.73          3.73         4.12 o                         
   4   4  20          2.98          3.84         4.73 o                         
   5   4  20          0.21          2.64         4.61 o                         
   6   4  20          1.06         -1.73         4.30 o                         
  -9   5  20          0.09         -3.68         4.65 o                         
  -8   5  20          1.26         -3.36         4.59 o                         
  -7   5  20          4.35         -4.59         4.59 o                         
  -6   5  20          0.07         -1.00         3.01 o                         
  -5   5  20         24.79         30.03         5.18 o                         
  -4   5  20          0.01         -2.11         3.24 o                         
  -3   5  20         10.45          9.99         4.50 o                         
  -2   5  20         13.81         16.44         4.53 o                         
  -1   5  20          2.76          4.15         3.29 o                         
   0   5  20          2.06          4.69         4.35 o                         
   1   5  20          3.97         -0.13         8.14 o                         
   2   5  20          9.05          1.16         8.28 o                         
   3   5  20          6.91         16.46         5.41 o                         
   4   5  20          6.22          1.00         6.14 o                         
  -6   6  20          4.50         -0.39         5.50 o                         
  -5   6  20          0.09         -5.22         5.22 o                         
  -4   6  20          0.16          8.72         3.80 o                         
  -3   6  20         11.55         16.25         5.67 o                         
  -2   6  20          3.62          0.40         4.05 o                         
  -1   6  20          3.56         -2.71         5.00 o                         
   0   6  20          6.00         11.22         5.46 o                         
 -13   0  21         12.32          6.75        13.02 o                         
 -11   0  21          0.37          3.72         4.25 o                         
  -9   0  21          0.00         -2.00         4.09 o                         
  -7   0  21         26.42         34.39        12.05 o                         
  -5   0  21        107.57         96.40        10.36 o                         
  -3   0  21          8.56         -1.81         2.95 o                         
  -1   0  21         10.56         -0.21         5.06 o                         
   1   0  21         24.35         28.93         9.64 o                         
   3   0  21          8.18         17.63         6.51 o                         
   5   0  21        122.22        120.04        14.27 o                         
   7   0  21          0.01          9.16         6.75 o                         
 -13   1  21          0.13          8.87         6.03 o                         
 -12   1  21          0.16         -4.98         4.98 o                         
 -11   1  21          2.07         -0.16         3.81 o                         
 -10   1  21          0.00         13.22         4.74 o                         
  -9   1  21          0.80          4.02         7.31 o                         
  -8   1  21          1.66         -1.07         3.82 o                         
  -7   1  21          2.87         -3.35         3.52 o                         
  -6   1  21         15.89         11.75         3.48 o                         
  -5   1  21          0.95          1.68         2.39 o                         
  -4   1  21          2.07         -2.82         2.82 o                         
  -3   1  21          0.40         -0.50         3.61 o                         
  -2   1  21          3.58          3.53         2.90 o                         
  -1   1  21          0.58          1.10         2.34 o                         
   0   1  21          0.63         -2.44         2.44 o                         
   1   1  21          2.48          1.10         2.57 o                         
   2   1  21          0.43          1.70         2.43 o                         
   3   1  21         14.45         14.86         4.76 o                         
   4   1  21         19.27         13.16         4.90 o                         
   5   1  21          5.50          2.89         5.29 o                         
   6   1  21          4.95          3.66         4.04 o                         
   7   1  21          6.24          2.47         5.40 o                         
 -12   2  21          0.65          0.27         3.96 o                         
 -11   2  21          4.41         -1.61         5.29 o                         
 -10   2  21         30.75         37.16         6.41 o                         
  -9   2  21          5.33         13.74         4.32 o                         
  -8   2  21         15.72         22.02         3.70 o                         
  -7   2  21          0.00          1.08         3.10 o                         
  -6   2  21          3.39         -3.17         3.17 o                         
  -5   2  21          0.14         -3.15         3.15 o                         
  -4   2  21         36.65         40.99         5.88 o                         
  -3   2  21          6.91          7.48         3.30 o                         
  -2   2  21         26.11         24.83         4.58 o                         
  -1   2  21         13.30         12.10         3.89 o                         
   0   2  21         17.15         10.96         3.87 o                         
   1   2  21         14.80         18.67         4.37 o                         
   2   2  21          8.81          7.73         3.31 o                         
   3   2  21         10.07          7.64         3.48 o                         
   4   2  21          1.43         -1.27         3.04 o                         
   5   2  21          5.32          9.70         4.53 o                         
   6   2  21         22.69         27.12         6.28 o                         
 -11   3  21         10.11          3.94         5.07 o                         
 -10   3  21          0.37         -4.44         4.75 o                         
  -9   3  21         10.02          6.62         3.77 o                         
  -8   3  21          1.06         -3.53         3.53 o                         
  -7   3  21          2.47          1.05         3.19 o                         
  -6   3  21          0.05          1.76         2.61 o                         
  -5   3  21          0.96         -2.69         2.70 o                         
  -4   3  21         58.33         67.80         6.67 o                         
  -3   3  21          2.87         -3.14         3.14 o                         
  -2   3  21          2.80          4.89         4.13 o                         
  -1   3  21          7.41          6.90         3.62 o                         
   0   3  21          0.96         -0.81         3.90 o                         
   1   3  21          0.16         -3.49         4.06 o                         
   2   3  21         14.17         14.23         5.36 o                         
   3   3  21          1.36         -2.81         2.84 o                         
   4   3  21          0.91         -1.45         3.34 o                         
   5   3  21         10.04         21.00         5.68 o                         
   6   3  21         11.06         10.72         7.19 o                         
 -10   4  21          2.14         -3.66         3.66 o                         
  -9   4  21          3.44         -2.15         4.24 o                         
  -8   4  21          3.19          4.49         3.16 o                         
  -7   4  21          0.10          3.26         5.46 o                         
  -6   4  21          7.29          1.43         3.76 o                         
  -5   4  21         17.82         15.10         5.63 o                         
  -4   4  21          2.00         -0.70         3.40 o                         
  -3   4  21          0.67         -4.34         4.40 o                         
  -2   4  21          2.16          3.93         3.74 o                         
  -1   4  21          3.98          2.03         3.94 o                         
   0   4  21          4.55         -0.94        10.35 o                         
   1   4  21         16.05          6.42         4.73 o                         
   2   4  21          0.75          2.22         4.31 o                         
   3   4  21          7.49          3.23         5.98 o                         
   4   4  21          1.15          6.41         4.05 o                         
  -8   5  21         22.92         57.54         8.64 o                         
  -7   5  21          7.40         -0.13         4.82 o                         
  -6   5  21         11.83         10.20         4.82 o                         
  -5   5  21         33.56         46.66         5.72 o                         
  -4   5  21          0.28         -1.06         3.80 o                         
  -3   5  21         17.33          8.60         5.22 o                         
  -2   5  21         39.76         62.45         7.00 o                         
  -1   5  21          0.92         -3.56         3.56 o                         
   0   5  21          1.06         -4.45         4.45 o                         
   1   5  21         17.76         29.17         6.54 o                         
   2   5  21          0.39         -5.67         5.67 o                         
 -12   0  22          1.88          2.59         6.45 o                         
 -10   0  22          1.02         14.84         7.47 o                         
  -8   0  22         18.64          7.45         8.20 o                         
  -6   0  22          0.62          8.20         7.71 o                         
  -4   0  22          2.44         -4.28         4.28 o                         
  -2   0  22          9.73          7.77         4.42 o                         
   0   0  22          6.77         25.80        12.29 o                         
   2   0  22         99.57        140.47        15.33 o                         
   4   0  22         19.17         20.23         7.96 o                         
   6   0  22         12.42         20.06         8.20 o                         
 -12   1  22          0.00         -3.66         3.66 o                         
 -11   1  22          0.81         -2.40         4.67 o                         
 -10   1  22          1.56         -1.45         3.34 o                         
  -9   1  22          0.87         -1.24         3.79 o                         
  -8   1  22         17.58         12.82         4.88 o                         
  -7   1  22         81.34         84.03         8.52 o                         
  -6   1  22         17.23         22.06         3.83 o                         
  -5   1  22         35.16         41.89         5.21 o                         
  -4   1  22          0.06         -2.00         3.26 o                         
  -3   1  22          0.01          0.11         3.00 o                         
  -2   1  22         68.94         54.73         5.32 o                         
  -1   1  22          0.61         -2.39         2.39 o                         
   0   1  22          1.15          6.88         3.05 o                         
   1   1  22          0.83          5.39         3.41 o                         
   2   1  22          0.20         -2.13         3.75 o                         
   3   1  22         88.70        100.95        10.94 o                         
   4   1  22          9.04         17.40         5.57 o                         
   5   1  22          0.57         -3.22         3.50 o                         
   6   1  22         33.61         36.89         6.06 o                         
 -11   2  22          0.20         -4.02         4.02 o                         
 -10   2  22          2.35         -3.15         4.18 o                         
  -9   2  22          0.23          3.06         5.57 o                         
  -8   2  22          2.20         -0.28         3.40 o                         
  -7   2  22          6.70          9.96         4.94 o                         
  -6   2  22          1.26         -3.13         3.42 o                         
  -5   2  22          0.21          2.00         2.74 o                         
  -4   2  22          0.27          0.71         2.60 o                         
  -3   2  22          8.96          5.32         3.50 o                         
  -2   2  22          0.00         -2.90         2.90 o                         
  -1   2  22          0.18         -1.72         2.76 o                         
   0   2  22          1.14         -0.31         4.80 o                         
   1   2  22          0.16         -1.29         2.87 o                         
   2   2  22          0.14          1.49         3.16 o                         
   3   2  22          8.95          7.70         4.38 o                         
   4   2  22          0.00          3.05         3.00 o                         
   5   2  22          1.62         -2.40         5.29 o                         
 -10   3  22          6.89         12.38         5.43 o                         
  -9   3  22          3.88         -5.36         5.36 o                         
  -8   3  22          0.00         -6.51         6.51 o                         
  -7   3  22         15.50         37.99         7.33 o                         
  -6   3  22          4.80          2.19         3.33 o                         
  -5   3  22          1.03          5.07         2.89 o                         
  -4   3  22          0.80          0.13         3.36 o                         
  -3   3  22          1.39         -2.15         4.18 o                         
  -2   3  22          2.80          4.47         3.61 o                         
  -1   3  22          5.66          3.19         3.76 o                         
   0   3  22          0.16          2.32         3.78 o                         
   1   3  22          6.94          2.29         4.55 o                         
   2   3  22          0.02         11.16         4.63 o                         
   3   3  22          6.96          2.72        10.98 o                         
   4   3  22          0.11         -2.79         3.55 o                         
  -9   4  22          0.26         -3.57         3.57 o                         
  -8   4  22         13.33         19.17         7.41 o                         
  -7   4  22          8.25          2.53         4.09 o                         
  -6   4  22          1.96         -3.95         3.95 o                         
  -5   4  22          3.53         12.82         5.43 o                         
  -4   4  22          3.77         -4.11         4.11 o                         
  -3   4  22          1.09         -1.77         7.77 o                         
  -2   4  22          2.28         -1.40         4.44 o                         
  -1   4  22          3.35          6.43         4.15 o                         
   0   4  22          0.08          3.27         4.18 o                         
   1   4  22          1.03         -3.76         3.76 o                         
   2   4  22         34.98         46.20        13.50 o                         
   3   4  22          8.47         12.11         7.23 o                         
  -6   5  22          0.12         -1.23         4.24 o                         
  -5   5  22          0.32          5.30         4.09 o                         
  -4   5  22          0.23         -2.86         4.87 o                         
  -3   5  22          0.07         -3.50         3.50 o                         
  -2   5  22         28.13         32.75         8.72 o                         
  -1   5  22          2.12         -4.28         4.28 o                         
   0   5  22          0.94          0.46         5.01 o                         
 -11   0  23          7.38         24.91         8.01 o                         
  -9   0  23          5.05         11.66         6.30 o                         
  -7   0  23          1.92          4.75         4.39 o                         
  -5   0  23          4.05         -3.32         4.52 o                         
  -3   0  23          0.15          2.62         3.47 o                         
  -1   0  23         28.13         42.39        13.74 o                         
   1   0  23         10.45         17.72         6.37 o                         
   3   0  23         54.73         50.11        10.70 o                         
   5   0  23         18.85         21.07         7.47 o                         
 -11   1  23          1.72         -0.73         4.31 o                         
 -10   1  23          0.02         -3.89         3.89 o                         
  -9   1  23          0.03          4.59         5.74 o                         
  -8   1  23          4.53          8.25         4.29 o                         
  -7   1  23          1.06          2.41         4.38 o                         
  -6   1  23          3.86          3.92         2.97 o                         
  -5   1  23         19.31         26.13         4.90 o                         
  -4   1  23         21.56         26.24         4.34 o                         
  -3   1  23          0.63         -0.81         3.69 o                         
  -2   1  23          1.24          0.25         2.79 o                         
  -1   1  23          3.68         -3.38         3.38 o                         
   0   1  23         19.13         28.77         4.68 o                         
   1   1  23          1.40          0.69         3.21 o                         
   2   1  23          4.43         15.50         4.95 o                         
   3   1  23          5.56         10.82         3.46 o                         
   4   1  23          0.53          8.12         5.13 o                         
   5   1  23          2.31         -0.67         5.44 o                         
 -10   2  23          7.82         -4.24         4.24 o                         
  -9   2  23          2.08         10.25         3.96 o                         
  -8   2  23         17.75         24.15         5.81 o                         
  -7   2  23          4.81         -4.81         4.81 o                         
  -6   2  23          4.45         13.31         4.20 o                         
  -5   2  23         10.95         -3.07         3.60 o                         
  -4   2  23         21.70         27.48         4.65 o                         
  -3   2  23          1.72         -3.31         3.31 o                         
  -2   2  23         11.55          0.80         3.54 o                         
  -1   2  23          3.47          1.40         4.98 o                         
   0   2  23          0.02          0.24         2.95 o                         
   1   2  23          0.33          1.53         3.17 o                         
   2   2  23          0.07          0.04         3.76 o                         
   3   2  23          2.63         -0.25         3.55 o                         
   4   2  23          7.62          0.99         5.79 o                         
  -9   3  23          8.76         -4.35         4.35 o                         
  -8   3  23          0.79         -3.25         3.25 o                         
  -7   3  23          0.31         13.11         5.94 o                         
  -6   3  23          0.64         -2.56         4.94 o                         
  -5   3  23          0.01         -3.54         3.54 o                         
  -4   3  23          1.92         -4.38         4.38 o                         
  -3   3  23          0.11          0.59         4.42 o                         
  -2   3  23         11.85         24.18         5.27 o                         
  -1   3  23         16.76         17.04         4.86 o                         
   0   3  23          2.81          3.38         5.92 o                         
   1   3  23          3.72         -4.44         4.44 o                         
   2   3  23          4.76         -3.19         4.20 o                         
   3   3  23          0.02          2.64         4.93 o                         
  -7   4  23          0.30         -3.22         5.29 o                         
  -6   4  23          8.80         10.27         5.26 o                         
  -5   4  23         26.50         18.79         6.47 o                         
  -4   4  23         21.26         29.86         6.03 o                         
  -3   4  23          9.44         12.61         4.22 o                         
  -2   4  23          9.88         11.00         5.23 o                         
  -1   4  23         11.72         43.07         9.87 o                         
   0   4  23          1.78         -1.57         6.71 o                         
   1   4  23          0.36          8.20         5.16 o                         
 -10   0  24          2.03         -5.40         5.40 o                         
  -8   0  24          6.37          3.86         6.48 o                         
  -6   0  24         12.77         14.32         6.79 o                         
  -4   0  24         33.26         30.37        18.80 o                         
  -2   0  24          0.02         -7.23         7.23 o                         
   0   0  24         21.19         41.57         9.16 o                         
   2   0  24          8.92          7.13         5.62 o                         
 -10   1  24          0.10         -4.43         4.43 o                         
  -9   1  24          2.48         -0.81         4.00 o                         
  -8   1  24          0.01          4.09         6.65 o                         
  -7   1  24          4.72         -0.18         5.43 o                         
  -6   1  24          8.66          2.84         3.32 o                         
  -5   1  24          7.43          2.10         4.04 o                         
  -4   1  24          7.03         11.02         6.26 o                         
  -3   1  24          7.25          5.89         6.96 o                         
  -2   1  24          0.52          3.94         3.92 o                         
  -1   1  24          5.33          3.23         4.92 o                         
   0   1  24         39.60         60.89         8.11 o                         
   1   1  24          7.55          0.03         3.34 o                         
   2   1  24          1.46          2.32         3.38 o                         
   3   1  24          1.71         -4.02         4.02 o                         
  -9   2  24          1.02          2.89         4.53 o                         
  -8   2  24          0.17          6.79         3.91 o                         
  -7   2  24          3.65         -3.61         4.49 o                         
  -6   2  24          0.63         -0.89         7.17 o                         
  -5   2  24         19.80         13.64         5.89 o                         
  -4   2  24          0.00         -1.53         3.48 o                         
  -3   2  24          5.07          9.09         5.24 o                         
  -2   2  24          0.01         -4.18         4.18 o                         
  -1   2  24          5.54          7.98         5.38 o                         
   0   2  24          3.27         -1.58         6.03 o                         
   1   2  24         33.34         48.09         7.91 o                         
   2   2  24          0.05         12.74         7.71 o                         
  -8   3  24          0.37         11.09         7.23 o                         
  -7   3  24          3.15         -1.16         4.16 o                         
  -6   3  24          0.44          6.17         4.34 o                         
  -5   3  24          3.24         -5.44         5.44 o                         
  -4   3  24          8.98          8.92         4.53 o                         
  -3   3  24          0.02         -3.61         4.18 o                         
  -2   3  24          0.27         -0.12         5.55 o                         
  -1   3  24          0.07         -2.15         5.71 o                         
   0   3  24          0.22         12.49         4.51 o                         
   1   3  24          0.26         -0.85         4.80 o                         
  -4   4  24          4.54          0.48         8.68 o                         
  -3   4  24          3.31         -8.68         8.68 o                         
  -7   0  25          2.02         11.29         7.48 o                         
  -5   0  25          1.41         -6.18         7.47 o                         
  -3   0  25          0.00          0.96         6.27 o                         
  -1   0  25          0.01          2.89         4.34 o                         
   1   0  25          2.96         -1.37         8.44 o                         
  -8   1  25          0.52         -7.47         9.03 o                         
  -7   1  25         10.01          3.75         5.33 o                         
  -6   1  25          8.66          2.47         8.01 o                         
  -5   1  25          0.00         -4.12         4.34 o                         
  -4   1  25          0.35         -6.12         6.12 o                         
  -3   1  25          7.24         11.31        10.28 o                         
  -2   1  25          0.01          5.63         7.01 o                         
  -1   1  25          0.11          2.07         5.38 o                         
   0   1  25         18.81         18.48         6.23 o                         
   1   1  25          9.54         17.27         4.98 o                         
  -7   2  25          3.78         -4.44         4.44 o                         
  -6   2  25          0.53          0.61         5.92 o                         
  -5   2  25         21.10         13.91         8.10 o                         
  -4   2  25          0.24          3.57         5.85 o                         
  -3   2  25         17.02         26.61         5.49 o                         
  -2   2  25          7.61          4.87         4.34 o                         
  -1   2  25          1.21          3.12         9.83 o                         
   0   2  25          6.07          3.19         4.68 o                         
  -4   3  25          0.09         -6.78         6.78 o                         
  -3   3  25          2.42         14.53         6.80 o                         
  -6   0  26          3.60          4.99         6.98 o                         
  -4   0  26          2.97          0.00         5.79 o                         
  -2   0  26          0.02         -0.96         8.20 o                         
  -5   1  26          0.60         -4.57         5.17 o                         
  -4   1  26          0.07          0.01         5.26 o                         
  -3   1  26          2.26          4.32        14.46 o                         
  -2   1  26          0.07         -4.16         4.16 o                         
                                                                                
